# Supplementary material for: Transcriptional profiling identifies differential expression of long non-coding RNAs in Jo-1 associated and inclusion body myositis
Source: Sci Rep. 2017 Aug 14;7:8024. doi: 10.1038/s41598-017-08603-9 (PMC5556005; doi:10.1038/s41598-017-08603-9)
Supplement: Supplementary file 2 — Supplemental Table 1 [file 41598_2017_8603_MOESM2_ESM.xls]

## Sheet: Supplemental Table 1 - Gencode 
gene_id	gene	locus	Control	IBM	Absolute Change (FPKM)	log2(fold_change)	p_value (Control vs IBM)	q_value (Control vs IBM)	significant (Control vs IBM)	gene_id	Control	Jo-1	Absolute Change (FPKM)	log2(fold_change)	p_value (Control vs Jo1)	q_value (Control vs Jo1)	significant (Control vs Jo1)	gene_id	Jo-1 (FPKM)	IBM (FPKM)	Absolute Change (FPKM)	log2(fold_change)	p_value (Jo1 vs IBM)	q_value (Jo1 vs IBM)	significant (Jo1 vs IBM)
ENSG00000000003.14	TSPAN6	chrX:100627108-100639991	2.20237	2.69938	0.49701	0.293569	0.4175	0.725441	no	ENSG00000000003.14	2.23872	3.0205	0.78178	0.432117	0.2975	0.621965	no	ENSG00000000003.14	3.35425	0.735096	-2.61915	-2.18998	0.28165	0.452502	no
ENSG00000000005.5	TNMD	chrX:100584801-100599885	0.424179	0.984638	0.560459	1.21492	0.11505	0.381897	no	ENSG00000000005.5	0.432812	0.103847	-0.328965	-2.05928	1	1	no	ENSG00000000005.5	0.114344	0.298704	0.18436	1.38534	1	1	no
ENSG00000000419.12	DPM1	chr20:50888918-50958555	25.0509	21.1934	-3.8575	-0.24125	0.5345	0.808298	no	ENSG00000000419.12	25.4339	15.7264	-9.7075	-0.693565	0.18325	0.48938	no	ENSG00000000419.12	17.4513	3.76704	-13.6843	-2.21183	0.28895	0.452502	no
ENSG00000000457.13	SCYL3	chr1:169662006-169894267	3.97558	2.82516	-1.15042	-0.492833	0.17905	0.478107	no	ENSG00000000457.13	4.03347	3.13949	-0.89398	-0.361492	0.3872	0.705438	no	ENSG00000000457.13	3.47718	3.16142	-0.31576	-0.137346	0.77845	0.844081	no
ENSG00000000460.16	C1orf112	chr1:169662006-169894267	0.545798	0.874903	0.329105	0.680756	0.44705	0.747693	no	ENSG00000000460.16	0.554332	0.890088	0.335756	0.683198	0.50375	0.793783	no	ENSG00000000460.16	0.980625	0.980467	-0.000158	-0.000233311	0.99975	0.999814	no
ENSG00000000938.12	FGR	chr1:27612063-27635277	0.409983	1.19435	0.784367	1.54259	0.00255	0.0313242	yes	ENSG00000000938.12	0.416194	3.13563	2.71944	2.91343	5e-05	0.00127278	yes	ENSG00000000938.12	3.41187	1.33629	-2.07558	-1.35232	0.0228	0.413491	no
ENSG00000000971.15	CFH	chr1:196651877-196747504	9.17662	20.6684	11.4918	1.17139	5e-05	0.0015003	yes	ENSG00000000971.15	9.31285	19.082	9.76915	1.03492	0.00115	0.0152385	yes	ENSG00000000971.15	20.8365	23.1898	2.3533	0.154383	0.6616	0.74774	no
ENSG00000001036.13	FUCA2	chr6:143450806-143511690	2.5307	3.83497	1.30427	0.599678	0.1617	0.455012	no	ENSG00000001036.13	2.56887	4.65872	2.08985	0.858798	0.07515	0.298153	no	ENSG00000001036.13	5.13345	1.28137	-3.85208	-2.00224	0.29545	0.452502	no
ENSG00000001084.10	GCLC	chr6:53497340-53617171	6.77221	4.99249	-1.77972	-0.439869	0.2694	0.588871	no	ENSG00000001084.10	6.87575	4.46488	-2.41087	-0.622897	0.1365	0.42042	no	ENSG00000001084.10	4.91247	1.13646	-3.77601	-2.1119	0.261	0.452502	no
ENSG00000001167.14	NFYA	chr6:41026910-41099976	1.71977	2.19495	0.47518	0.351971	0.846	0.952976	no	ENSG00000001167.14	1.74463	2.57416	0.82953	0.561178	0.7548	0.92321	no	ENSG00000001167.14	2.82901	0.62836	-2.20065	-2.17063	0.42005	0.52843	no
ENSG00000001460.17	STPG1	chr1:24307555-24472976	0.768552	0.650058	-0.118494	-0.241573	0.6953	0.895398	no	ENSG00000001460.17	0.780501	0.48958	-0.290921	-0.672857	0.327	0.65303	no	ENSG00000001460.17	0.539899	0.726525	0.186626	0.428323	0.5563	0.654783	no
ENSG00000001461.16	NIPAL3	chr1:24307555-24472976	2.87158	2.72042	-0.15116	-0.0780109	0.80735	0.940968	no	ENSG00000001461.16	2.91654	2.19743	-0.71911	-0.408437	0.31495	0.640284	no	ENSG00000001461.16	2.42922	3.05013	0.62091	0.328373	0.4271	0.535211	no
ENSG00000001497.16	LAS1L	chrX:65512581-65534775	2.92788	2.96711	0.03923	0.0192019	0.9652	0.990512	no	ENSG00000001497.16	2.97333	2.53665	-0.43668	-0.229152	0.61665	0.86144	no	ENSG00000001497.16	2.80015	0.971016	-1.82913	-1.52794	0.3176	0.452502	no
ENSG00000001561.6	ENPP4	chr6:46129992-46146699	14.7715	9.7268	-5.0447	-0.602781	0.00575	0.0563968	no	ENSG00000001561.6	14.9997	9.91945	-5.08025	-0.596604	0.0272	0.154713	no	ENSG00000001561.6	11.0556	2.39633	-8.65927	-2.20587	0.00055	0.0288861	yes
ENSG00000001617.11	SEMA3F	chr3:49940006-50189075	1.02968	2.17783	1.14815	1.08069	0.13775	0.418794	no	ENSG00000001617.11	1.04437	1.64809	0.60372	0.658164	0.4351	0.743138	no	ENSG00000001617.11	1.80483	0.681616	-1.12321	-1.40483	0.3668	0.478918	no
ENSG00000001626.14	CFTR	chr7:117465783-117874139	0	0.0947021	0.0947021	inf	1	1	no	ENSG00000001626.14	0	0	0	0	1	1	no	ENSG00000001626.14	0	0.0380018	0.0380018	inf	1	1	no
ENSG00000001629.9	ANKIB1	chr7:92246233-92401384	11.1262	14.7078	3.5816	0.402623	0.3844	0.69888	no	ENSG00000001629.9	11.2894	8.95988	-2.32952	-0.333421	0.44595	0.749318	no	ENSG00000001629.9	9.93119	2.65593	-7.27526	-1.90275	0.2851	0.452502	no
ENSG00000001630.15	CYP51A1	chr7:92112150-92180725	3.2666	3.29919	0.03259	0.0143226	0.96395	0.990368	no	ENSG00000001630.15	3.3101	3.69529	0.38519	0.158812	0.6512	0.877461	no	ENSG00000001630.15	4.0617	0.884374	-3.17733	-2.19935	0.2821	0.452502	no
ENSG00000001631.14	KRIT1	chr7:92198968-92246166	11.2597	10.2323	-1.0274	-0.138036	0.5635	0.824308	no	ENSG00000001631.14	11.4232	8.84406	-2.57914	-0.369184	0.187	0.493865	no	ENSG00000001631.14	9.79	2.4714	-7.3186	-1.98598	0.2495	0.452502	no
ENSG00000002016.16	RAD52	chr12:912076-1495933	3.0974	2.40595	-0.69145	-0.364451	0.47365	0.767249	no	ENSG00000002016.16	3.14048	2.59898	-0.5415	-0.27304	0.6217	0.864113	no	ENSG00000002016.16	2.86303	2.68908	-0.17395	-0.0904342	0.88275	0.92057	no
ENSG00000002079.12	MYH16	chr7:99238793-99311130	0	0.0310548	0.0310548	inf	1	1	no	ENSG00000002079.12	0	0.367477	0.367477	inf	1	1	no	ENSG00000002079.12	0.39808	0.00987103	-0.388209	-5.33371	1	1	no
ENSG00000002330.13	BAD	chr11:64269829-64289500	17.8624	11.2778	-6.5846	-0.663443	0.02985	0.169679	no	ENSG00000002330.13	18.0889	17.1547	-0.9342	-0.0765005	0.82025	0.945087	no	ENSG00000002330.13	18.9049	12.6374	-6.2675	-0.581059	0.1192	0.452502	no
ENSG00000002549.12	LAP3	chr4:17577191-17614571	15.4473	19.835	4.3877	0.360694	0.1164	0.383695	no	ENSG00000002549.12	15.6744	24.4462	8.7718	0.641197	0.0189	0.120228	no	ENSG00000002549.12	26.7668	8.38751	-18.3793	-1.67413	0.29485	0.452502	no
ENSG00000002586.17	CD99	chrX:2691178-2741309	0	0	0	0	1	1	no	ENSG00000002586.17	0	0	0	0	1	1	no	ENSG00000002586.17	0	0	0	0	1	1	no
ENSG00000002587.9	HS3ST1	chr4:11393149-11429765	0.0245437	0.302687	0.278143	3.6244	1	1	no	ENSG00000002587.9	0.024993	0.0340972	0.0091042	0.448126	1	1	no	ENSG00000002587.9	0.0384259	0.213444	0.175018	2.47371	1	1	no
ENSG00000002726.19	AOC1	chr7:150824626-150861504	0.00524752	0.00492398	-0.00032354	-0.0918101	1	1	no	ENSG00000002726.19	0.00533322	0.0236515	0.0183183	2.14885	1	1	no	ENSG00000002726.19	0.0257254	0.00545151	-0.0202739	-2.23847	1	1	no
ENSG00000002745.12	WNT16	chr7:121325366-121341104	0.0134656	0	-0.0134656	#NAME?	1	1	no	ENSG00000002745.12	0.0137956	0	-0.0137956	#NAME?	1	1	no	ENSG00000002745.12	0	0	0	0	1	1	no
ENSG00000002746.14	HECW1	chr7:42954134-43566001	0.493833	0.467279	-0.026554	-0.0797385	1	1	no	ENSG00000002746.14	0.501515	0.300454	-0.201061	-0.739147	1	1	no	ENSG00000002746.14	0.330345	0.232129	-0.098216	-0.509047	1	1	no
ENSG00000002822.15	MAD1L1	chr7:1815792-2233243	12.5147	4.6375	-7.8772	-1.43221	0.0007	0.0125479	yes	ENSG00000002822.15	12.6841	12.9453	0.2612	0.029413	0.95105	0.984533	no	ENSG00000002822.15	14.2178	1.6932	-12.5246	-3.06988	0.236	0.452502	no
ENSG00000002834.17	LASP1	chr17:38869858-38921770	3.70356	7.34934	3.64578	0.988702	5e-05	0.0015003	yes	ENSG00000002834.17	3.75584	10.25	6.49416	1.44842	5e-05	0.00127278	yes	ENSG00000002834.17	11.2686	3.578	-7.6906	-1.65508	0.329	0.453153	no
ENSG00000002919.14	SNX11	chr17:48103356-48123074	3.73713	3.35067	-0.38646	-0.15748	0.61175	0.852731	no	ENSG00000002919.14	3.79572	4.81246	1.01674	0.342403	0.31655	0.64185	no	ENSG00000002919.14	5.28642	1.01406	-4.27236	-2.38215	0.2599	0.452502	no
ENSG00000002933.7	TMEM176A	chr7:150791284-150805120	1.94351	3.00002	1.05651	0.626306	0.26025	0.578448	no	ENSG00000002933.7	1.97358	6.69813	4.72455	1.76295	0.00725	0.0602622	no	ENSG00000002933.7	7.30297	1.79148	-5.51149	-2.02733	0.26645	0.452502	no
ENSG00000003056.7	M6PR	chr12:8681599-8949955	17.3465	19.0678	1.7213	0.136495	0.7358	0.91129	no	ENSG00000003056.7	17.6046	20.9023	3.2977	0.24771	0.5555	0.825678	no	ENSG00000003056.7	23.048	21.3066	-1.7414	-0.113343	0.7967	0.857276	no
ENSG00000003096.13	KLHL13	chrX:117897812-118117340	1.86131	2.50214	0.64083	0.426844	0.19685	0.501095	no	ENSG00000003096.13	1.89093	2.10563	0.2147	0.155155	0.69605	0.898908	no	ENSG00000003096.13	2.33483	0.552133	-1.7827	-2.08023	0.26625	0.452502	no
ENSG00000003137.8	CYP26B1	chr2:72129237-72148038	0.55862	2.55827	1.99965	2.19523	5e-05	0.0015003	yes	ENSG00000003137.8	0.565298	1.44747	0.882172	1.35645	0.0088	0.0692765	no	ENSG00000003137.8	1.57829	1.0177	-0.56059	-0.633051	0.4559	0.561304	no
ENSG00000003147.17	ICA1	chr7:8113183-8344516	0.872569	1.00234	0.129771	0.200034	0.69335	0.894328	no	ENSG00000003147.17	0.886709	0.98876	0.102051	0.157159	0.7804	0.932273	no	ENSG00000003147.17	1.07943	0.256174	-0.823256	-2.07508	0.26125	0.452502	no
ENSG00000003249.13	DBNDD1	chr16:90004864-90047773	8.05979	6.61915	-1.44064	-0.284097	0.35535	0.672331	no	ENSG00000003249.13	8.16683	6.65404	-1.51279	-0.295547	0.4253	0.737107	no	ENSG00000003249.13	7.36272	1.0515	-6.31122	-2.80779	0.2622	0.452502	no
ENSG00000003393.14	ALS2	chr2:201700553-201781189	8.71368	6.66356	-2.05012	-0.38699	0.0786	0.308767	no	ENSG00000003393.14	8.84132	6.90579	-1.93553	-0.356454	0.17765	0.482282	no	ENSG00000003393.14	7.64077	1.51854	-6.12223	-2.33104	0.26145	0.452502	no
ENSG00000003400.14	CASP10	chr2:201182880-201229406	0.873878	1.28511	0.411232	0.556393	0.15	0.438224	no	ENSG00000003400.14	0.888438	2.01556	1.12712	1.18183	0.00785	0.0640118	no	ENSG00000003400.14	2.20005	0.507545	-1.6925	-2.11593	0.26615	0.452502	no
ENSG00000003402.19	CFLAR	chr2:201116103-201176687	32.2682	40.905	8.6368	0.342168	0.24605	0.563721	no	ENSG00000003402.19	32.7464	24.844	-7.9024	-0.398438	0.3074	0.633	no	ENSG00000003402.19	27.3146	9.55741	-17.7572	-1.51498	0.26245	0.452502	no
ENSG00000003436.14	TFPI	chr2:187001875-187565760	7.27233	10.7524	3.48007	0.564166	0.1323	0.410586	no	ENSG00000003436.14	7.37617	11.573	4.19683	0.649819	0.1703	0.471731	no	ENSG00000003436.14	12.7178	3.43598	-9.28182	-1.88806	0.25405	0.452502	no
ENSG00000003509.15	NDUFAF7	chr2:37167819-37324808	10.5719	9.00502	-1.56688	-0.231434	0.65755	0.878836	no	ENSG00000003509.15	10.7293	7.22766	-3.50164	-0.569953	0.41395	0.727874	no	ENSG00000003509.15	7.98336	2.07996	-5.9034	-1.94044	0.26265	0.452502	no
ENSG00000003756.16	RBM5	chr3:49940006-50189075	15.9359	18.4326	2.4967	0.209978	0.46385	0.760133	no	ENSG00000003756.16	16.1672	20.723	4.5558	0.35816	0.2785	0.602003	no	ENSG00000003756.16	22.8107	4.63612	-18.1746	-2.29872	0.24145	0.452502	no
ENSG00000003987.13	MTMR7	chr8:17224963-17413528	0	0.0395926	0.0395926	inf	1	1	no	ENSG00000003987.13	0	0.00737061	0.00737061	inf	1	1	no	ENSG00000003987.13	0.00797256	0	-0.00797256	#NAME?	1	1	no
ENSG00000003989.16	SLC7A2	chr8:17497087-17570573	97.2068	39.8387	-57.3681	-1.28688	5e-05	0.0015003	yes	ENSG00000003989.16	98.5636	55.085	-43.4786	-0.839395	0.00495	0.0456835	yes	ENSG00000003989.16	61.6106	7.01818	-54.5924	-3.13401	0.25595	0.452502	no
ENSG00000004059.10	ARF5	chr7:127580617-127602144	39.0152	39.4194	0.4042	0.0148696	0.95865	0.989377	no	ENSG00000004059.10	39.5785	38.479	-1.0995	-0.0406487	0.90325	0.970239	no	ENSG00000004059.10	42.3631	11.7311	-30.632	-1.85247	0.3105	0.452502	no
ENSG00000004139.13	SARM1	chr17:28357580-28407197	0.411568	0.967446	0.555878	1.23305	0.03895	0.200535	no	ENSG00000004139.13	0.41654	0.82584	0.4093	0.987408	0.1556	0.450472	no	ENSG00000004139.13	0.908945	0.382226	-0.526719	-1.24977	0.3588	0.472413	no
ENSG00000004142.11	POLDIP2	chr17:28347176-28357522	92.7574	67.8314	-24.926	-0.451509	0.0238	0.147312	no	ENSG00000004142.11	94.0517	55.4845	-38.5672	-0.76137	0.00305	0.0315963	yes	ENSG00000004142.11	61.4859	14.1554	-47.3305	-2.1189	0.3112	0.452502	no
ENSG00000004399.12	PLXND1	chr3:129555174-129606818	5.17654	7.66001	2.48347	0.565359	0.1261	0.40002	no	ENSG00000004399.12	5.24816	10.5466	5.29844	1.0069	0.0128	0.0911669	no	ENSG00000004399.12	11.4781	2.82631	-8.65179	-2.0219	0.2564	0.452502	no
ENSG00000004455.16	AK2	chr1:32986937-33080996	59.2159	48.4977	-10.7182	-0.28807	0.5101	0.794811	no	ENSG00000004455.16	60.0249	54.3125	-5.7124	-0.144277	0.77015	0.92897	no	ENSG00000004455.16	60.1605	54.3791	-5.7814	-0.145764	0.7951	0.856304	no
ENSG00000004468.12	CD38	chr4:15778274-15853230	14.9125	5.18602	-9.72648	-1.52383	5e-05	0.0015003	yes	ENSG00000004468.12	15.1224	12.9489	-2.1735	-0.223865	0.5549	0.825539	no	ENSG00000004468.12	14.6373	1.1687	-13.4686	-3.64667	0.2478	0.452502	no
ENSG00000004478.7	FKBP4	chr12:2794952-2941140	16.6966	9.21901	-7.47759	-0.856867	0.0006	0.0112606	yes	ENSG00000004478.7	16.9337	10.9274	-6.0063	-0.631953	0.0414	0.205962	no	ENSG00000004478.7	12.1357	10.3321	-1.8036	-0.232132	0.4866	0.589548	no
ENSG00000004487.15	KDM1A	chr1:23019447-23177808	18.2413	13.1053	-5.136	-0.477057	0.05215	0.240229	no	ENSG00000004487.15	18.5173	16.175	-2.3423	-0.195104	0.51915	0.803971	no	ENSG00000004487.15	17.9269	14.6666	-3.2603	-0.289589	0.40305	0.512357	no
ENSG00000004534.14	RBM6	chr3:49940006-50189075	8.61909	8.73308	0.11399	0.018956	0.95855	0.989377	no	ENSG00000004534.14	8.74984	9.65831	0.90847	0.142514	0.73525	0.914821	no	ENSG00000004534.14	10.6879	2.18837	-8.49953	-2.28805	0.2439	0.452502	no
ENSG00000004660.14	CAMKK1	chr17:3860314-3894891	0.539958	0.667447	0.127489	0.305805	0.4587	0.756511	no	ENSG00000004660.14	0.548379	1.04525	0.496871	0.930603	0.03555	0.185944	no	ENSG00000004660.14	1.14996	0.165402	-0.984558	-2.79754	0.2638	0.452502	no
ENSG00000004700.15	RECQL	chr12:21437614-21501669	7.44155	8.87053	1.42898	0.253416	0.41765	0.725452	no	ENSG00000004700.15	7.55734	8.6408	1.08346	0.193286	0.59075	0.846857	no	ENSG00000004700.15	9.55678	9.91501	0.35823	0.0530897	0.8923	0.926332	no
ENSG00000004766.15	CCDC132	chr7:93232339-93361121	9.99301	7.1371	-2.85591	-0.485581	0.11505	0.381897	no	ENSG00000004766.15	10.1501	8.04688	-2.10322	-0.334996	0.3381	0.663973	no	ENSG00000004766.15	8.89962	1.81857	-7.08105	-2.29094	0.24875	0.452502	no
ENSG00000004776.11	HSPB6	chr19:35754565-35758079	37.2633	89.1408	51.8775	1.25833	5e-05	0.0015003	yes	ENSG00000004776.11	37.8319	36.5849	-1.247	-0.0483555	0.8609	0.956988	no	ENSG00000004776.11	39.8761	14.3377	-25.5384	-1.47571	0.3467	0.463421	no
ENSG00000004777.18	ARHGAP33	chr19:35774531-35788822	0.718242	0.95683	0.238588	0.413792	0.5097	0.794811	no	ENSG00000004777.18	0.724447	0.447333	-0.277114	-0.695529	0.2964	0.620608	no	ENSG00000004777.18	0.491945	0.208585	-0.28336	-1.23786	1	1	no
ENSG00000004779.9	NDUFAB1	chr16:23581001-23596356	252.657	178.229	-74.428	-0.503451	0.0129	0.0981266	no	ENSG00000004779.9	256.341	137.17	-119.171	-0.902094	0.00035	0.00606601	yes	ENSG00000004779.9	152.151	42.4215	-109.73	-1.84264	0.33965	0.457869	no
ENSG00000004799.7	PDK4	chr7:95583498-95596491	479.761	164.515	-315.246	-1.5441	5e-05	0.0015003	yes	ENSG00000004799.7	485.946	44.0547	-441.891	-3.46343	5e-05	0.00127278	yes	ENSG00000004799.7	47.8241	13.8815	-33.9426	-1.78457	0.32885	0.453153	no
ENSG00000004809.13	SLC22A16	chr6:110424686-110476641	0.0075044	0.111579	0.104075	3.89419	1	1	no	ENSG00000004809.13	0.00763235	0.0465316	0.0388993	2.60801	1	1	no	ENSG00000004809.13	0.0505139	0.0193111	-0.0312028	-1.38725	1	1	no
ENSG00000004838.13	ZMYND10	chr3:50341105-50346852	0.147315	0.176641	0.029326	0.261912	1	1	no	ENSG00000004838.13	0.149465	0.15958	0.010115	0.0944665	1	1	no	ENSG00000004838.13	0.176615	0.0457368	-0.130878	-1.94918	1	1	no
ENSG00000004846.16	ABCB5	chr7:20615206-20777038	0.0110861	0.0839281	0.072842	2.9204	1	1	no	ENSG00000004846.16	0.011199	0.277806	0.266607	4.63263	1	1	no	ENSG00000004846.16	0.304992	0.0261039	-0.278888	-3.54644	1	1	no
ENSG00000004848.6	ARX	chrX:25003693-25015948	2.8048	2.81176	0.00696	0.00357539	0.98795	0.996306	no	ENSG00000004848.6	2.84249	2.74574	-0.09675	-0.049963	0.8896	0.96605	no	ENSG00000004848.6	3.01793	1.06273	-1.9552	-1.50579	0.02115	0.393601	no
ENSG00000004864.13	SLC25A13	chr7:96120219-96322147	2.97801	2.53937	-0.43864	-0.229878	0.6822	0.888235	no	ENSG00000004864.13	3.02545	3.91505	0.8896	0.371879	0.5354	0.814627	no	ENSG00000004864.13	4.30313	0.669164	-3.63397	-2.68496	0.25945	0.452502	no
ENSG00000004866.18	ST7	chr7:116952445-117230103	6.86706	6.37057	-0.49649	-0.108269	0.75175	0.917866	no	ENSG00000004866.18	6.97141	5.34335	-1.62806	-0.383706	0.255	0.576488	no	ENSG00000004866.18	5.95689	1.35109	-4.6058	-2.14043	0.25605	0.452502	no
ENSG00000004897.11	CDC27	chr17:47117702-47189422	17.2571	16.3292	-0.9279	-0.0797335	0.81605	0.943777	no	ENSG00000004897.11	17.5212	17.1467	-0.3745	-0.0311771	0.93545	0.980486	no	ENSG00000004897.11	19.004	4.01234	-14.9917	-2.24379	0.2485	0.452502	no
ENSG00000004939.13	SLC4A1	chr17:44248384-44268141	0.345137	0.510601	0.165464	0.565029	0.33195	0.652174	no	ENSG00000004939.13	0.349912	0.321559	-0.028353	-0.121906	1	1	no	ENSG00000004939.13	0.352083	0.155862	-0.196221	-1.17565	1	1	no
ENSG00000004948.13	CALCR	chr7:93424486-93574730	0.425931	0.496203	0.070272	0.220311	1	1	no	ENSG00000004948.13	0.431758	0.875683	0.443925	1.02019	0.0791	0.308643	no	ENSG00000004948.13	0.968237	0.123849	-0.844388	-2.96678	0.2546	0.452502	no
ENSG00000004961.14	HCCS	chrX:11111300-11123078	21.3774	15.6783	-5.6991	-0.447316	0.06315	0.268573	no	ENSG00000004961.14	21.6959	12.6732	-9.0227	-0.775643	0.0098	0.0751981	no	ENSG00000004961.14	14.1013	3.29347	-10.8078	-2.09815	0.28495	0.452502	no
ENSG00000004975.11	DVL2	chr17:7225340-7234545	3.55171	4.01627	0.46456	0.177343	0.49985	0.787506	no	ENSG00000004975.11	3.60093	4.93111	1.33018	0.453544	0.14595	0.435235	no	ENSG00000004975.11	5.42379	1.16195	-4.26184	-2.22275	0.25585	0.452502	no
ENSG00000005001.9	PRSS22	chr16:2852726-2859726	0	0	0	0	1	1	no	ENSG00000005001.9	0	0	0	0	1	1	no	ENSG00000005001.9	0	0	0	0	1	1	no
ENSG00000005007.12	UPF1	chr19:18831937-18868236	6.9283	7.12901	0.20071	0.0412004	0.8456	0.952976	no	ENSG00000005007.12	7.0163	7.34883	0.33253	0.0668042	0.79325	0.936719	no	ENSG00000005007.12	8.06418	2.69303	-5.37115	-1.5823	0.28145	0.452502	no
ENSG00000005020.12	SKAP2	chr7:26667061-26995239	3.77723	4.71733	0.9401	0.320641	0.2766	0.596644	no	ENSG00000005020.12	3.84251	4.86613	1.02362	0.340725	0.43385	0.742448	no	ENSG00000005020.12	5.32334	0.998127	-4.32521	-2.41504	0.26015	0.452502	no
ENSG00000005022.5	SLC25A5	chrX:119466033-119471319	9.24433	10.6827	1.43837	0.208634	0.4658	0.761684	no	ENSG00000005022.5	9.37553	13.3619	3.98637	0.51115	0.1303	0.410807	no	ENSG00000005022.5	14.6963	4.28149	-10.4148	-1.77927	0.30705	0.452502	no
ENSG00000005059.15	CCDC109B	chr4:109560204-109703583	0.984043	1.52763	0.543587	0.634501	0.29235	0.612326	no	ENSG00000005059.15	0.998037	2.86535	1.86731	1.52155	0.01695	0.111632	no	ENSG00000005059.15	3.14114	0.871592	-2.26955	-1.84956	0.29765	0.452502	no
ENSG00000005073.5	HOXA11	chr7:27181509-27193448	1.42989	0.874758	-0.555132	-0.708944	0.14475	0.42975	no	ENSG00000005073.5	1.44587	1.65618	0.21031	0.195924	0.7045	0.902494	no	ENSG00000005073.5	1.83701	0.368363	-1.46865	-2.31816	0.2759	0.452502	no
ENSG00000005075.15	POLR2J	chr7:102464928-102478907	24.4153	15.9457	-8.4696	-0.614619	0.0197	0.130957	no	ENSG00000005075.15	24.7802	16.6111	-8.1691	-0.577037	0.0776	0.305136	no	ENSG00000005075.15	18.4355	3.79019	-14.6453	-2.28215	0.2888	0.452502	no
ENSG00000005100.12	DHX33	chr17:5282264-5469060	1.44356	1.64316	0.1996	0.186837	0.90025	0.97007	no	ENSG00000005100.12	1.46378	1.7378	0.27402	0.247558	0.8712	0.959638	no	ENSG00000005100.12	1.91285	0.448752	-1.4641	-2.09173	0.3524	0.468082	no
ENSG00000005102.12	MEOX1	chr17:43640387-43661954	0.891883	0.838351	-0.053532	-0.0892996	0.82695	0.947019	no	ENSG00000005102.12	0.905703	1.10696	0.201257	0.289499	0.5151	0.801788	no	ENSG00000005102.12	1.2145	0.285856	-0.928644	-2.08701	0.28235	0.452502	no
ENSG00000005108.15	THSD7A	chr7:11180901-11832198	0.339896	0.530426	0.19053	0.642057	1	1	no	ENSG00000005108.15	0.343777	0.166338	-0.177439	-1.04736	1	1	no	ENSG00000005108.15	0.183984	0.129757	-0.054227	-0.503767	1	1	no
ENSG00000005156.11	LIG3	chr17:34927858-35121522	5.62611	3.91924	-1.70687	-0.521564	0.14175	0.424477	no	ENSG00000005156.11	5.7057	5.06691	-0.63879	-0.171297	0.6888	0.896249	no	ENSG00000005156.11	5.60923	1.30072	-4.30851	-2.10849	0.25335	0.452502	no
ENSG00000005175.9	RPAP3	chr12:47661248-47706061	12.5799	8.78638	-3.79352	-0.517782	0.0312	0.174222	no	ENSG00000005175.9	12.7679	8.93244	-3.83546	-0.515392	0.0638	0.270223	no	ENSG00000005175.9	9.90057	9.88222	-0.01835	-0.00267766	0.99335	0.995385	no
ENSG00000005187.11	ACSM3	chr16:20610242-20925006	1.34159	0.484004	-0.857586	-1.47086	0.0817	0.314755	no	ENSG00000005187.11	1.36589	0.280471	-1.08542	-2.28392	0.01885	0.120009	no	ENSG00000005187.11	0.306112	0.0741389	-0.231973	-2.04576	1	1	no
ENSG00000005189.19	AC004381.6	chr16:20610242-20925006	0.447606	0.60799	0.160384	0.441819	0.3839	0.698473	no	ENSG00000005189.19	0.453661	0.514159	0.060498	0.180599	1	1	no	ENSG00000005189.19	0.562926	0.282596	-0.28033	-0.994202	0.39005	0.500424	no
ENSG00000005194.14	CIAPIN1	chr16:57428168-57487327	7.83984	6.10451	-1.73533	-0.36095	0.6365	0.866764	no	ENSG00000005194.14	7.95935	6.55239	-1.40696	-0.28063	0.7362	0.915488	no	ENSG00000005194.14	7.25149	1.49705	-5.75444	-2.27616	0.25085	0.452502	no
ENSG00000005206.16	SPPL2B	chr19:2252251-2354806	3.17471	3.45172	0.27701	0.120693	0.83525	0.949719	no	ENSG00000005206.16	3.2168	3.98951	0.77271	0.310587	0.6554	0.879149	no	ENSG00000005206.16	4.37435	1.04878	-3.32557	-2.06035	0.2698	0.452502	no
ENSG00000005238.19	FAM214B	chr9:35104111-35116341	2.22565	3.98211	1.75646	0.839303	0.00425	0.0456026	yes	ENSG00000005238.19	2.25899	4.23723	1.97824	0.907444	0.01465	0.100105	no	ENSG00000005238.19	4.63411	0.904646	-3.72946	-2.35687	0.2589	0.452502	no
ENSG00000005243.9	COPZ2	chr17:48026166-48038030	26.8077	35.8607	9.053	0.419756	0.0921	0.336143	no	ENSG00000005243.9	27.2056	23.4507	-3.7549	-0.214275	0.483	0.780798	no	ENSG00000005243.9	26.0632	8.82154	-17.2417	-1.56291	0.302	0.452502	no
ENSG00000005249.12	PRKAR2B	chr7:107044648-107161811	1.62397	8.699	7.07503	2.42132	5e-05	0.0015003	yes	ENSG00000005249.12	1.65171	0.986296	-0.665414	-0.74387	0.1316	0.413222	no	ENSG00000005249.12	1.0921	1.81739	0.72529	0.734767	0.4258	0.534161	no
ENSG00000005302.17	MSL3	chrX:11758158-11775753	9.11582	9.32623	0.21041	0.0329203	0.88475	0.966275	no	ENSG00000005302.17	9.2473	9.42423	0.17693	0.0273427	0.92	0.976132	no	ENSG00000005302.17	10.4063	1.99238	-8.41392	-2.3849	0.2457	0.452502	no
ENSG00000005339.12	CREBBP	chr16:3725053-3880726	9.03511	9.16017	0.12506	0.0198321	0.948	0.985232	no	ENSG00000005339.12	9.15457	7.24113	-1.91344	-0.338277	0.2996	0.624076	no	ENSG00000005339.12	7.97592	2.49398	-5.48194	-1.6772	0.2731	0.452502	no
ENSG00000005379.15	BZRAP1	chr17:58301227-58417595	2.12283	1.7919	-0.33093	-0.244502	0.67075	0.883513	no	ENSG00000005379.15	2.15089	1.02606	-1.12483	-1.06782	0.10425	0.363478	no	ENSG00000005379.15	1.13579	0.397858	-0.737932	-1.51337	0.3188	0.452502	no
ENSG00000005381.7	MPO	chr17:58269855-58280935	0.161237	0.586908	0.425671	1.86395	0.07515	0.301693	no	ENSG00000005381.7	0.163662	0.292092	0.12843	0.835708	1	1	no	ENSG00000005381.7	0.318274	0.0365755	-0.281699	-3.12132	1	1	no
ENSG00000005421.8	PON1	chr7:95297305-95324707	0	0	0	0	1	1	no	ENSG00000005421.8	0	0.139257	0.139257	inf	1	1	no	ENSG00000005421.8	0.151217	0	-0.151217	#NAME?	1	1	no
ENSG00000005436.13	GCFC2	chr2:75646782-75710989	12.3864	8.45845	-3.92795	-0.55029	0.28615	0.607044	no	ENSG00000005436.13	12.585	7.77364	-4.81136	-0.695039	0.32215	0.648111	no	ENSG00000005436.13	8.60732	1.15448	-7.45284	-2.89832	0.2454	0.452502	no
ENSG00000005448.16	WDR54	chr2:74421677-74425755	0.632701	0.418176	-0.214525	-0.597415	0.2423	0.55952	no	ENSG00000005448.16	0.641196	0.782919	0.141723	0.288098	0.60285	0.852394	no	ENSG00000005448.16	0.858098	0.281937	-0.576161	-1.60577	0.2951	0.452502	no
ENSG00000005469.11	CROT	chr7:87345680-87399795	5.76361	4.95161	-0.812	-0.219074	0.41795	0.725641	no	ENSG00000005469.11	5.84838	3.7712	-2.07718	-0.633015	0.0523	0.237514	no	ENSG00000005469.11	4.16697	1.06548	-3.10149	-1.96749	0.29495	0.452502	no
ENSG00000005471.15	ABCB4	chr7:87401696-87480435	2.79402	2.86246	0.06844	0.0349156	0.902	0.971368	no	ENSG00000005471.15	2.83471	2.28124	-0.55347	-0.313379	0.41335	0.727558	no	ENSG00000005471.15	2.56782	0.642313	-1.92551	-1.9992	0.27555	0.452502	no
ENSG00000005483.19	KMT2E	chr7:105013424-105399308	14.8235	15.7847	0.9612	0.0906423	0.8116	0.942882	no	ENSG00000005483.19	15.0291	16.7284	1.6993	0.15454	0.7428	0.918263	no	ENSG00000005483.19	18.5193	3.76766	-14.7516	-2.29729	0.24825	0.452502	no
ENSG00000005486.16	RHBDD2	chr7:75842601-75888926	4.49299	4.60115	0.10816	0.0343194	0.91225	0.974372	no	ENSG00000005486.16	4.56623	4.379	-0.18723	-0.0604017	0.863	0.957316	no	ENSG00000005486.16	4.84325	1.15645	-3.6868	-2.06627	0.281	0.452502	no
ENSG00000005513.9	SOX8	chr16:981807-986979	0.105	0.302211	0.197211	1.52517	1	1	no	ENSG00000005513.9	0.106273	0.858916	0.752643	3.01475	0.00035	0.00606601	yes	ENSG00000005513.9	0.932956	0.186211	-0.746745	-2.32487	0.27065	0.452502	no
ENSG00000005700.14	IBTK	chr6:82169982-82247754	28.6357	25.3109	-3.3248	-0.178054	0.38985	0.703314	no	ENSG00000005700.14	29.078	20.0364	-9.0416	-0.537308	0.04615	0.219773	no	ENSG00000005700.14	22.3097	4.56326	-17.7464	-2.28954	0.2734	0.452502	no
ENSG00000005801.16	ZNF195	chr11:3336720-3379222	3.34339	3.24284	-0.10055	-0.0440549	0.8694	0.960942	no	ENSG00000005801.16	3.39579	3.54605	0.15026	0.0624674	0.83255	0.94878	no	ENSG00000005801.16	3.90791	3.63455	-0.27336	-0.104622	0.74775	0.819827	no
ENSG00000005810.17	MYCBP2	chr13:77044654-77327050	10.9318	12.4491	1.5173	0.187517	0.4892	0.780266	no	ENSG00000005810.17	11.0892	12.8031	1.7139	0.207336	0.4876	0.783328	no	ENSG00000005810.17	14.124	13.9442	-0.1798	-0.0184881	0.95145	0.967951	no
ENSG00000005812.10	FBXL3	chr13:76990659-77027195	15.8675	11.6044	-4.2631	-0.451399	0.05725	0.252756	no	ENSG00000005812.10	16.1076	12.9626	-3.145	-0.313391	0.28495	0.609224	no	ENSG00000005812.10	14.4079	13.0016	-1.4063	-0.148168	0.65015	0.737141	no
ENSG00000005844.17	ITGAL	chr16:30472657-30523185	0.472969	1.70053	1.22756	1.84617	5e-05	0.0015003	yes	ENSG00000005844.17	0.480632	4.66723	4.1866	3.27956	5e-05	0.00127278	yes	ENSG00000005844.17	5.07812	1.15717	-3.92095	-2.13369	0.2529	0.452502	no
ENSG00000005882.11	PDK2	chr17:50094736-50129882	67.0841	53.1122	-13.9719	-0.336928	0.20025	0.505049	no	ENSG00000005882.11	68.1093	30.5071	-37.6022	-1.15871	0.00045	0.00743292	yes	ENSG00000005882.11	33.8258	10.9135	-22.9123	-1.63201	0.26755	0.452502	no
ENSG00000005884.17	ITGA3	chr17:50055967-50090481	1.47924	3.09541	1.61617	1.06527	0.00265	0.0323953	yes	ENSG00000005884.17	1.49772	3.39126	1.89354	1.17905	0.0017	0.0204119	yes	ENSG00000005884.17	3.71265	1.46417	-2.24848	-1.34237	0.30455	0.452502	no
ENSG00000005889.15	ZFX	chrX:24146224-24216255	27.398	21.5678	-5.8302	-0.345194	0.19945	0.504204	no	ENSG00000005889.15	27.7825	15.4597	-12.3228	-0.845671	0.008	0.0647912	no	ENSG00000005889.15	17.1509	4.49892	-12.652	-1.93064	0.2695	0.452502	no
ENSG00000005893.15	LAMP2	chrX:120427826-120469365	67.4699	40.828	-26.6419	-0.724687	0.0012	0.0184036	yes	ENSG00000005893.15	68.4789	46.8987	-21.5802	-0.546113	0.04445	0.214583	no	ENSG00000005893.15	52.1985	10.1097	-42.0888	-2.36827	0.27615	0.452502	no
ENSG00000005961.17	ITGA2B	chr17:44372179-44389505	0.116579	0.497651	0.381072	2.09382	1	1	no	ENSG00000005961.17	0.118598	0.166064	0.047466	0.485658	1	1	no	ENSG00000005961.17	0.181632	0.0466417	-0.13499	-1.96132	1	1	no
ENSG00000005981.12	ASB4	chr7:95478443-95540232	18.4599	8.63717	-9.82273	-1.09576	5e-05	0.0015003	yes	ENSG00000005981.12	18.7335	10.5941	-8.1394	-0.822355	0.0066	0.056311	no	ENSG00000005981.12	11.9233	1.64124	-10.2821	-2.86093	0.2761	0.452502	no
ENSG00000006007.11	GDE1	chr16:19501688-19522145	35.3462	31.4165	-3.9297	-0.170033	0.43	0.733973	no	ENSG00000006007.11	35.8918	32.8434	-3.0484	-0.128054	0.64735	0.875637	no	ENSG00000006007.11	36.6593	5.11309	-31.5462	-2.84191	0.26415	0.452502	no
ENSG00000006015.17	C19orf60	chr19:18571729-18621039	40.7837	29.0082	-11.7755	-0.491535	0.5038	0.790611	no	ENSG00000006015.17	41.3301	33.9063	-7.4238	-0.28564	0.78745	0.934601	no	ENSG00000006015.17	37.3612	9.09932	-28.2619	-2.03771	0.30155	0.452502	no
ENSG00000006016.10	CRLF1	chr19:18571729-18621039	3.98245	0.931853	-3.0506	-2.09548	0.0626	0.267282	no	ENSG00000006016.10	4.03598	4.47799	0.44201	0.149932	0.9121	0.973087	no	ENSG00000006016.10	5.09098	0.385874	-4.70511	-3.72174	0.2831	0.452502	no
ENSG00000006025.11	OSBPL7	chr17:47807371-47821834	2.63177	1.41526	-1.21651	-0.894963	0.0492	0.231773	no	ENSG00000006025.11	2.66261	5.12094	2.45833	0.943568	0.0312	0.16973	no	ENSG00000006025.11	5.61823	0.510426	-5.1078	-3.46034	0.2462	0.452502	no
ENSG00000006042.11	TMEM98	chr17:32927909-32945106	1.19672	1.69997	0.50325	0.506424	0.24885	0.567652	no	ENSG00000006042.11	1.21611	3.08096	1.86485	1.3411	0.0066	0.056311	no	ENSG00000006042.11	3.37705	0.738568	-2.63848	-2.19296	0.2787	0.452502	no
ENSG00000006047.12	YBX2	chr17:7281666-7294615	0.183731	0.271476	0.087745	0.563232	1	1	no	ENSG00000006047.12	0.185851	0.0990081	-0.0868429	-0.90853	1	1	no	ENSG00000006047.12	0.108527	0.0619965	-0.0465305	-0.8078	1	1	no
ENSG00000006059.3	KRT33A	chr17:41346091-41350812	0	0	0	0	1	1	no	ENSG00000006059.3	0	0	0	0	1	1	no	ENSG00000006059.3	0	0	0	0	1	1	no
ENSG00000006062.13	MAP3K14	chr17:45190930-45317040	1.51911	2.63298	1.11387	0.793469	0.0192	0.12859	no	ENSG00000006062.13	1.53784	3.02337	1.48553	0.975249	0.0253	0.14693	no	ENSG00000006062.13	3.30609	1.02067	-2.28542	-1.69561	0.31385	0.452502	no
ENSG00000006071.11	ABCC8	chr11:17392884-17476845	0.169226	0.618612	0.449386	1.87008	0.00035	0.00752698	yes	ENSG00000006071.11	0.17094	0.477151	0.306211	1.48096	1	1	no	ENSG00000006071.11	0.523103	0.688519	0.165416	0.3964	0.481	0.584482	no
ENSG00000006116.3	CACNG3	chr16:24255552-24362801	0	0	0	0	1	1	no	ENSG00000006116.3	0	0	0	0	1	1	no	ENSG00000006116.3	0	0	0	0	1	1	no
ENSG00000006118.14	TMEM132A	chr11:60913165-60952530	0.595546	0.733504	0.137958	0.300592	0.64055	0.869122	no	ENSG00000006118.14	0.604817	1.58087	0.976053	1.38615	0.067	0.277633	no	ENSG00000006118.14	1.72157	0.815182	-0.906388	-1.07853	0.14485	0.452502	no
ENSG00000006125.16	AP2B1	chr17:35574794-35868891	18.5759	15.9959	-2.58	-0.215728	0.3673	0.682752	no	ENSG00000006125.16	18.8554	18.1307	-0.7247	-0.0565457	0.84895	0.953014	no	ENSG00000006125.16	20.0589	3.90746	-16.1514	-2.35994	0.2455	0.452502	no
ENSG00000006128.11	TAC1	chr7:97731907-97740472	0	0.0123564	0.0123564	inf	1	1	no	ENSG00000006128.11	0	0	0	0	1	1	no	ENSG00000006128.11	0	0.0135203	0.0135203	inf	1	1	no
ENSG00000006194.9	ZNF263	chr16:3263742-3318852	3.60724	3.44522	-0.16202	-0.0663017	0.8806	0.965284	no	ENSG00000006194.9	3.65704	4.63346	0.97642	0.341414	0.49405	0.786985	no	ENSG00000006194.9	5.10574	0.842795	-4.26295	-2.59887	0.2545	0.452502	no
ENSG00000006210.6	CX3CL1	chr16:57372457-57385048	0.869619	0.939105	0.069486	0.110904	0.7887	0.932956	no	ENSG00000006210.6	0.881426	1.71269	0.831264	0.958351	0.0267	0.152655	no	ENSG00000006210.6	1.86556	0.284859	-1.5807	-2.71129	0.28385	0.452502	no
ENSG00000006282.19	SPATA20	chr17:50532542-50555852	8.0407	10.4238	2.3831	0.374482	0.10215	0.35736	no	ENSG00000006282.19	8.14676	10.0365	1.88974	0.300962	0.2695	0.593153	no	ENSG00000006282.19	11.0144	2.64009	-8.37431	-2.06074	0.24535	0.452502	no
ENSG00000006283.17	CACNA1G	chr17:50556206-50631940	0.0324222	0.0324554	3.32e-05	0.0014781	1	1	no	ENSG00000006283.17	0.0327011	0.0250003	-0.0077008	-0.387393	1	1	no	ENSG00000006283.17	0.0271901	0.00575466	-0.0214354	-2.24028	1	1	no
ENSG00000006327.13	TNFRSF12A	chr16:3014711-3022383	4.27061	20.3933	16.1227	2.25558	5e-05	0.0015003	yes	ENSG00000006327.13	4.33464	31.3913	27.0567	2.85638	5e-05	0.00127278	yes	ENSG00000006327.13	34.3897	7.7271	-26.6626	-2.15398	0.2869	0.452502	no
ENSG00000006377.10	DLX6	chr7:96955140-97014066	0.00947469	0.00889573	-0.00057896	-0.0909644	1	1	no	ENSG00000006377.10	0.00954962	0.00917275	-0.00037687	-0.0580903	1	1	no	ENSG00000006377.10	0.0099349	0.00982148	-0.00011342	-0.0165643	1	1	no
ENSG00000006432.15	MAP3K9	chr14:70722525-70809534	0.328563	0.358577	0.030014	0.126112	1	1	no	ENSG00000006432.15	0.333119	0.249078	-0.084041	-0.419438	1	1	no	ENSG00000006432.15	0.273564	0.0313377	-0.242226	-3.1259	1	1	no
ENSG00000006451.7	RALA	chr7:39623482-39708124	5.90789	4.56473	-1.34316	-0.372112	0.1544	0.444409	no	ENSG00000006451.7	5.99164	6.52953	0.53789	0.124028	0.6737	0.888971	no	ENSG00000006451.7	7.26174	1.21346	-6.04828	-2.58119	0.2668	0.452502	no
ENSG00000006453.13	BAIAP2L1	chr7:98252378-98401068	0.256292	0.47873	0.222438	0.901425	1	1	no	ENSG00000006453.13	0.259838	0.272993	0.013155	0.0712541	1	1	no	ENSG00000006453.13	0.296288	0.108211	-0.188077	-1.45316	1	1	no
ENSG00000006459.10	KDM7A	chr7:140084745-140177035	8.73608	6.1269	-2.60918	-0.511829	0.0184	0.124551	no	ENSG00000006459.10	8.86317	7.33694	-1.52623	-0.272644	0.29315	0.617794	no	ENSG00000006459.10	8.14961	1.33659	-6.81302	-2.60818	0.2917	0.452502	no
ENSG00000006468.13	ETV1	chr7:13891227-13991425	0.865342	0.771178	-0.094164	-0.166206	0.69815	0.896634	no	ENSG00000006468.13	0.877387	0.742534	-0.134853	-0.240755	0.59715	0.850459	no	ENSG00000006468.13	0.818068	0.317973	-0.500095	-1.36332	0.287	0.452502	no
ENSG00000006530.15	AGK	chr7:141529202-141702153	3.37774	3.73225	0.35451	0.143987	0.7507	0.917322	no	ENSG00000006530.15	3.42377	3.10161	-0.32216	-0.142571	0.7581	0.924258	no	ENSG00000006530.15	3.42214	1.21443	-2.20771	-1.49462	0.2952	0.452502	no
ENSG00000006534.15	ALDH3B1	chr11:68008577-68030461	0.490552	1.08913	0.598578	1.1507	0.02145	0.13835	no	ENSG00000006534.15	0.497496	2.25005	1.75255	2.1772	5e-05	0.00127278	yes	ENSG00000006534.15	2.44624	1.21549	-1.23075	-1.00903	0.06505	0.452502	no
ENSG00000006555.10	TTC22	chr1:54779711-54801267	0	0.0412683	0.0412683	inf	1	1	no	ENSG00000006555.10	0	0.0945733	0.0945733	inf	1	1	no	ENSG00000006555.10	0.102449	0.0460921	-0.0563569	-1.15231	1	1	no
ENSG00000006576.16	PHTF2	chr7:77798791-77957503	82.6147	40.2682	-42.3465	-1.03676	5e-05	0.0015003	yes	ENSG00000006576.16	83.7975	53.4644	-30.3331	-0.64833	0.0409	0.204197	no	ENSG00000006576.16	60.1525	6.21479	-53.9377	-3.27485	0.2388	0.452502	no
ENSG00000006606.8	CCL26	chr7:75769532-75789896	0.0450618	0.665651	0.620589	3.88479	0.41145	0.721368	no	ENSG00000006606.8	0.0455369	0.539762	0.494225	3.56722	1	1	no	ENSG00000006606.8	0.588535	0.666826	0.078291	0.180181	0.7652	0.833471	no
ENSG00000006607.13	FARP2	chr2:241356242-241510314	5.11069	4.87583	-0.23486	-0.0678714	0.91805	0.975625	no	ENSG00000006607.13	5.19077	5.38566	0.19489	0.0531752	0.9494	0.984448	no	ENSG00000006607.13	5.94301	1.51917	-4.42384	-1.96791	0.2585	0.452502	no
ENSG00000006611.15	USH1C	chr11:17493894-17544416	0	0	0	0	1	1	no	ENSG00000006611.15	0	0.00615954	0.00615954	inf	1	1	no	ENSG00000006611.15	0.00703821	0	-0.00703821	#NAME?	1	1	no
ENSG00000006625.17	GGCT	chr7:30496620-30634033	12.9983	13.6324	0.6341	0.0687178	0.884	0.965734	no	ENSG00000006625.17	13.1959	10.4537	-2.7422	-0.336076	0.58655	0.84507	no	ENSG00000006625.17	11.5534	2.81597	-8.73743	-2.03661	0.27395	0.452502	no
ENSG00000006634.7	DBF4	chr7:87833567-87909541	0.351917	0.481674	0.129757	0.452823	1	1	no	ENSG00000006634.7	0.356581	0.723556	0.366975	1.02087	0.1743	0.477342	no	ENSG00000006634.7	0.803225	0.10212	-0.701105	-2.97554	0.2606	0.452502	no
ENSG00000006638.11	TBXA2R	chr19:3594505-3606840	0.081382	0.375434	0.294052	2.20578	1	1	no	ENSG00000006638.11	0.0822454	0.224639	0.142394	1.4496	1	1	no	ENSG00000006638.11	0.244706	0.0840064	-0.1607	-1.54248	1	1	no
ENSG00000006652.13	IFRD1	chr7:112422967-112491062	14.9596	18.1973	3.2377	0.282659	0.46585	0.761684	no	ENSG00000006652.13	15.2103	12.5778	-2.6325	-0.274172	0.5887	0.84614	no	ENSG00000006652.13	13.9348	2.72257	-11.2122	-2.35566	0.2479	0.452502	no
ENSG00000006659.12	LGALS14	chr19:39704305-39709444	0	0.105722	0.105722	inf	1	1	no	ENSG00000006659.12	0	0.157036	0.157036	inf	1	1	no	ENSG00000006659.12	0.176767	0	-0.176767	#NAME?	1	1	no
ENSG00000006695.10	COX10	chr17:14069495-14208677	25.3862	19.9315	-5.4547	-0.348994	0.17	0.465444	no	ENSG00000006695.10	25.7729	11.8734	-13.8995	-1.11812	0.00025	0.00473013	yes	ENSG00000006695.10	13.1681	2.80625	-10.3619	-2.23033	0.2938	0.452502	no
ENSG00000006704.10	GTF2IRD1	chr7:74453789-74602604	8.83506	7.01725	-1.81781	-0.332334	0.1974	0.501275	no	ENSG00000006704.10	8.9669	7.33881	-1.62809	-0.289064	0.38935	0.707107	no	ENSG00000006704.10	8.11205	1.70955	-6.4025	-2.24645	0.268	0.452502	no
ENSG00000006712.14	PAF1	chr19:39385851-39391195	9.67483	8.32335	-1.35148	-0.217072	0.3331	0.652687	no	ENSG00000006712.14	9.81175	8.1631	-1.64865	-0.265393	0.3185	0.644369	no	ENSG00000006712.14	9.0399	2.60214	-6.43776	-1.79661	0.3041	0.452502	no
ENSG00000006715.15	VPS41	chr7:38722962-38932394	6.69316	5.59859	-1.09457	-0.257625	0.46635	0.762256	no	ENSG00000006715.15	6.79222	6.66562	-0.1266	-0.0271431	0.94775	0.983989	no	ENSG00000006715.15	7.36255	1.31914	-6.04341	-2.48061	0.2514	0.452502	no
ENSG00000006740.16	ARHGAP44	chr17:12665889-12991643	0.915165	1.08068	0.165515	0.239836	0.5087	0.794523	no	ENSG00000006740.16	0.928905	0.323374	-0.605531	-1.52233	0.0089	0.0697798	no	ENSG00000006740.16	0.357171	0.177039	-0.180132	-1.01255	1	1	no
ENSG00000006744.18	ELAC2	chr17:12992390-13018187	19.4826	14.3683	-5.1143	-0.439297	0.0629	0.268111	no	ENSG00000006744.18	19.7476	15.2388	-4.5088	-0.373922	0.16835	0.469723	no	ENSG00000006744.18	16.8144	3.50118	-13.3132	-2.26378	0.2532	0.452502	no
ENSG00000006747.14	SCIN	chr7:12570124-12660179	0.227013	0.550709	0.323696	1.27852	0.04005	0.203439	no	ENSG00000006747.14	0.231462	0.308404	0.076942	0.414045	1	1	no	ENSG00000006747.14	0.336423	0.254975	-0.081448	-0.399922	1	1	no
ENSG00000006756.15	ARSD	chrX:2903969-2929351	0.545405	1.16354	0.618135	1.09312	0.0267	0.158664	no	ENSG00000006756.15	0.553602	1.49338	0.939778	1.43166	0.0202	0.125456	no	ENSG00000006756.15	1.63395	0.587884	-1.04607	-1.47476	0.31755	0.452502	no
ENSG00000006757.11	PNPLA4	chrX:7898246-7927739	20.6474	15.0225	-5.6249	-0.45883	0.1562	0.446408	no	ENSG00000006757.11	20.9737	12.1772	-8.7965	-0.784398	0.06235	0.266204	no	ENSG00000006757.11	13.6416	1.88274	-11.7589	-2.85711	0.257	0.452502	no
ENSG00000006788.12	MYH13	chr17:10291819-10373130	0.0362323	0.0148564	-0.0213759	-1.28619	1	1	no	ENSG00000006788.12	0.0368217	0.169892	0.13307	2.20599	1	1	no	ENSG00000006788.12	0.188058	0.00147406	-0.186584	-6.99524	1	1	no
ENSG00000006831.9	ADIPOR2	chr12:1688573-1788678	19.3786	14.1943	-5.1843	-0.449159	0.03025	0.171311	no	ENSG00000006831.9	19.6629	11.6226	-8.0403	-0.75854	0.00275	0.0292722	yes	ENSG00000006831.9	12.9436	15.8722	2.9286	0.294261	0.2727	0.452502	no
ENSG00000006837.11	CDKL3	chr5:134114710-134371047	2.21482	2.72786	0.51304	0.300582	0.6633	0.881324	no	ENSG00000006837.11	2.24993	2.6301	0.38017	0.225237	0.78935	0.935792	no	ENSG00000006837.11	2.90503	0.655257	-2.24977	-2.14842	0.28255	0.452502	no
ENSG00000007001.12	UPP2	chr2:157876701-158136154	0	0	0	0	1	1	no	ENSG00000007001.12	0	0.0221112	0.0221112	inf	1	1	no	ENSG00000007001.12	0.0253123	0	-0.0253123	#NAME?	1	1	no
ENSG00000007038.10	PRSS21	chr16:2817179-2826304	0.101098	0.0220358	-0.0790622	-2.19784	1	1	no	ENSG00000007038.10	0.102026	0.0529236	-0.0491024	-0.946948	1	1	no	ENSG00000007038.10	0.0576065	0.024334	-0.0332725	-1.24326	1	1	no
ENSG00000007047.14	MARK4	chr19:45071499-45305283	3.38289	3.90622	0.52333	0.207516	0.70315	0.899101	no	ENSG00000007047.14	3.42864	3.38283	-0.04581	-0.019404	0.97505	0.990538	no	ENSG00000007047.14	3.694	1.44859	-2.24541	-1.35054	0.31385	0.452502	no
ENSG00000007062.11	PROM1	chr4:15960242-16084378	0.345848	0.613366	0.267518	0.82661	0.0959	0.343895	no	ENSG00000007062.11	0.351102	0.260853	-0.090249	-0.428652	1	1	no	ENSG00000007062.11	0.285501	0.410108	0.124607	0.52251	1	1	no
ENSG00000007080.10	CCDC124	chr19:17933015-17943991	14.7689	13.4496	-1.3193	-0.135004	0.5912	0.840696	no	ENSG00000007080.10	14.9819	15.456	0.4741	0.0449438	0.87935	0.962769	no	ENSG00000007080.10	17.0724	4.05687	-13.0155	-2.07322	0.28585	0.452502	no
ENSG00000007129.17	CEACAM21	chr19:41545191-41786893	0	0	0	0	1	1	no	ENSG00000007129.17	0	0	0	0	1	1	no	ENSG00000007129.17	0	0	0	0	1	1	no
ENSG00000007168.12	PAFAH1B1	chr17:2593209-2685615	41.3035	33.9875	-7.316	-0.281261	0.21085	0.52122	no	ENSG00000007168.12	41.9042	35.3062	-6.598	-0.247173	0.36565	0.688295	no	ENSG00000007168.12	39.1209	7.72839	-31.3925	-2.3397	0.27	0.452502	no
ENSG00000007171.16	NOS2	chr17:27756765-27894752	0.09589	0.0649036	-0.0309864	-0.563081	1	1	no	ENSG00000007171.16	0.0973413	0.0376769	-0.0596644	-1.36937	1	1	no	ENSG00000007171.16	0.0414411	0.0129044	-0.0285367	-1.6832	1	1	no
ENSG00000007174.17	DNAH9	chr17:11598430-11997510	0.00715179	0.0511399	0.0439881	2.83807	1	1	no	ENSG00000007174.17	0.00730262	0.106907	0.0996044	3.8718	1	1	no	ENSG00000007174.17	0.117165	0.0125409	-0.104624	-3.22382	1	1	no
ENSG00000007202.14	KIAA0100	chr17:28455751-28645454	22.8036	20.1655	-2.6381	-0.177372	0.47285	0.767008	no	ENSG00000007202.14	23.1408	22.3079	-0.8329	-0.0528842	0.86595	0.958253	no	ENSG00000007202.14	24.6615	4.97464	-19.6869	-2.3096	0.2706	0.452502	no
ENSG00000007216.14	SLC13A2	chr17:28455751-28645454	0	0	0	0	1	1	no	ENSG00000007216.14	0	0	0	0	1	1	no	ENSG00000007216.14	0	0	0	0	1	1	no
ENSG00000007237.18	GAS7	chr17:9910608-10198551	5.52708	7.81953	2.29245	0.500565	0.0985	0.349831	no	ENSG00000007237.18	5.61439	11.5545	5.94011	1.04125	0.0028	0.029743	yes	ENSG00000007237.18	12.8392	2.75903	-10.0802	-2.21832	0.2438	0.452502	no
ENSG00000007255.10	TRAPPC6A	chr19:45071499-45305283	6.80253	7.72572	0.92319	0.183598	0.7859	0.93169	no	ENSG00000007255.10	6.90128	8.46032	1.55904	0.293847	0.76585	0.927324	no	ENSG00000007255.10	9.28755	2.4995	-6.78805	-1.89366	0.3412	0.459089	no
ENSG00000007264.13	MATK	chr19:3777969-3802129	0.0634035	0.317689	0.254285	2.32498	1	1	no	ENSG00000007264.13	0.0644291	1.63431	1.56988	4.66483	0.23705	0.558421	no	ENSG00000007264.13	1.77282	0.151669	-1.62115	-3.54704	0.2364	0.452502	no
ENSG00000007306.14	CEACAM7	chr19:41545191-41786893	0	0	0	0	1	1	no	ENSG00000007306.14	0	0	0	0	1	1	no	ENSG00000007306.14	0	0	0	0	1	1	no
ENSG00000007312.12	CD79B	chr17:63928739-63932354	0.562426	0.421496	-0.14093	-0.416145	0.4046	0.716326	no	ENSG00000007312.12	0.570281	0.373273	-0.197008	-0.611443	0.4643	0.764709	no	ENSG00000007312.12	0.40609	0.163911	-0.242179	-1.30889	1	1	no
ENSG00000007314.11	SCN4A	chr17:63938553-63972918	32.2169	20.4688	-11.7481	-0.65439	0.00125	0.0189031	yes	ENSG00000007314.11	32.6331	23.4872	-9.1459	-0.474463	0.07095	0.287459	no	ENSG00000007314.11	25.9323	4.52871	-21.4036	-2.51758	0.30045	0.452502	no
ENSG00000007341.18	ST7L	chr1:112466540-112671619	6.06527	5.13324	-0.93203	-0.240702	0.56415	0.82455	no	ENSG00000007341.18	6.15531	5.39958	-0.75573	-0.188984	0.68395	0.894574	no	ENSG00000007341.18	5.96429	5.75796	-0.20633	-0.0507936	0.916	0.942373	no
ENSG00000007350.16	TKTL1	chrX:154257537-154330350	0.405581	0.419607	0.014026	0.0490478	1	1	no	ENSG00000007350.16	0.412208	0.0843364	-0.327872	-2.28914	1	1	no	ENSG00000007350.16	0.091484	0.0410918	-0.0503922	-1.15467	1	1	no
ENSG00000007372.20	PAX6	chr11:31784791-32105755	0	0.0372318	0.0372318	inf	1	1	no	ENSG00000007372.20	0	0.0318327	0.0318327	inf	1	1	no	ENSG00000007372.20	0.0346225	0.0425546	0.0079321	0.297606	1	1	no
ENSG00000007376.7	RPUSD1	chr16:784973-800737	2.65143	2.56126	-0.09017	-0.0499176	0.8905	0.967821	no	ENSG00000007376.7	2.68731	2.75825	0.07094	0.0375881	0.93005	0.978369	no	ENSG00000007376.7	3.05498	0.966632	-2.08835	-1.66012	0.28385	0.452502	no
ENSG00000007384.15	RHBDF1	chr16:58058-76355	2.67724	4.0433	1.36606	0.594785	0.1565	0.446475	no	ENSG00000007384.15	2.71862	5.51749	2.79887	1.02114	0.038	0.194101	no	ENSG00000007384.15	6.07451	1.1641	-4.91041	-2.38356	0.2645	0.452502	no
ENSG00000007392.16	LUC7L	chr16:188968-229463	4.84372	6.12681	1.28309	0.339019	0.2945	0.614709	no	ENSG00000007392.16	4.91238	7.32316	2.41078	0.576044	0.1627	0.460743	no	ENSG00000007392.16	8.03752	1.50555	-6.53197	-2.41646	0.24225	0.452502	no
ENSG00000007402.11	CACNA2D2	chr3:50347329-50504244	0.178318	0.18594	0.007622	0.0603825	1	1	no	ENSG00000007402.11	0.180559	0.241019	0.06046	0.416678	1	1	no	ENSG00000007402.11	0.264281	0.058524	-0.205757	-2.17497	1	1	no
ENSG00000007516.13	BAIAP3	chr16:1333600-1351911	0.641886	0.704415	0.062529	0.134108	0.8419	0.951593	no	ENSG00000007516.13	0.649841	0.467837	-0.182004	-0.474079	0.4941	0.786985	no	ENSG00000007516.13	0.514655	0.106427	-0.408228	-2.27374	1	1	no
ENSG00000007520.3	TSR3	chr16:1333600-1351911	24.0527	19.5708	-4.4819	-0.297495	0.2031	0.509529	no	ENSG00000007520.3	24.3893	26.285	1.8957	0.107992	0.69415	0.898189	no	ENSG00000007520.3	29.0193	5.85511	-23.1642	-2.30924	0.29615	0.452502	no
ENSG00000007541.14	PIGQ	chr16:566994-584136	3.55369	3.35351	-0.20018	-0.0836462	0.7729	0.926107	no	ENSG00000007541.14	3.60204	4.42964	0.8276	0.298375	0.36	0.682725	no	ENSG00000007541.14	4.86287	1.39159	-3.47128	-1.80507	0.2788	0.452502	no
ENSG00000007545.15	CRAMP1L	chr16:1612324-1702280	1.62631	1.74293	0.11662	0.0999101	0.7903	0.934125	no	ENSG00000007545.15	1.64811	1.69074	0.04263	0.0368398	0.9286	0.978146	no	ENSG00000007545.15	1.86218	0.395478	-1.4667	-2.23533	0.2707	0.452502	no
ENSG00000007866.18	TEAD3	chr6:35473596-35497076	3.86578	4.32273	0.45695	0.161183	0.54885	0.818584	no	ENSG00000007866.18	3.91688	3.07386	-0.84302	-0.349652	0.283	0.607657	no	ENSG00000007866.18	3.38064	0.972926	-2.40771	-1.79689	0.2977	0.452502	no
ENSG00000007908.15	SELE	chr1:169662006-169894267	0.00289757	0.0253408	0.0224432	3.12854	1	1	no	ENSG00000007908.15	0.00294647	0.0449208	0.0419743	3.93033	1	1	no	ENSG00000007908.15	0.0499163	0.0288777	-0.0210386	-0.789556	1	1	no
ENSG00000007923.15	DNAJC11	chr1:6624865-6701924	11.3153	10.5091	-0.8062	-0.106629	0.6446	0.870994	no	ENSG00000007923.15	11.4836	8.65991	-2.82369	-0.407149	0.15485	0.449393	no	ENSG00000007923.15	9.57938	11.7415	2.16212	0.29361	0.32875	0.453153	no
ENSG00000007933.12	FMO3	chr1:171090876-171117819	2.28674	0.829299	-1.45744	-1.46333	0.0002	0.00474469	yes	ENSG00000007933.12	2.31718	2.01159	-0.30559	-0.204036	0.611	0.857705	no	ENSG00000007933.12	2.21204	0.921058	-1.29098	-1.26401	0.0093	0.232515	no
ENSG00000007944.14	MYLIP	chr6:16129124-16148248	20.4729	17.011	-3.4619	-0.267245	0.22855	0.543388	no	ENSG00000007944.14	20.7803	20.8067	0.0264	0.00182938	0.994	0.996705	no	ENSG00000007944.14	23.0471	4.44837	-18.5987	-2.37324	0.2814	0.452502	no
ENSG00000007952.17	NOX1	chrX:100843323-100874345	0	0.0321716	0.0321716	inf	1	1	no	ENSG00000007952.17	0	0	0	0	1	1	no	ENSG00000007952.17	0	0.0205413	0.0205413	inf	1	1	no
ENSG00000007968.6	E2F2	chr1:23506429-23531220	0.0102751	0.102529	0.0922539	3.31881	1	1	no	ENSG00000007968.6	0.0104266	0.151868	0.141441	3.86449	1	1	no	ENSG00000007968.6	0.165665	0.11482	-0.050845	-0.528902	1	1	no
ENSG00000008018.8	PSMB1	chr6:170535116-170553341	110.728	89.5315	-21.1965	-0.306552	0.13425	0.413788	no	ENSG00000008018.8	112.308	87.1041	-25.2039	-0.366642	0.1467	0.436798	no	ENSG00000008018.8	96.5915	23.6601	-72.9314	-2.02944	0.3312	0.454344	no
ENSG00000008056.12	SYN1	chrX:47561099-47619853	0.0100281	0.105429	0.0954009	3.39414	1	1	no	ENSG00000008056.12	0.0102743	0.116746	0.106472	3.50627	1	1	no	ENSG00000008056.12	0.126604	0.0350264	-0.0915776	-1.85381	1	1	no
ENSG00000008083.13	JARID2	chr6:15246295-15522040	2.64815	2.84989	0.20174	0.105925	0.6652	0.881611	no	ENSG00000008083.13	2.68706	2.84001	0.15295	0.0798681	0.78255	0.932624	no	ENSG00000008083.13	3.13023	0.69516	-2.43507	-2.17085	0.2959	0.452502	no
ENSG00000008086.10	CDKL5	chrX:18425582-18672109	0.88733	1.72345	0.83612	0.957757	0.0567	0.251865	no	ENSG00000008086.10	0.901304	0.938534	0.03723	0.0583951	0.9039	0.970426	no	ENSG00000008086.10	1.03451	0.253071	-0.781439	-2.03134	0.2871	0.452502	no
ENSG00000008118.9	CAMK1G	chr1:209583716-209613938	0.0114789	0.0616413	0.0501624	2.42491	1	1	no	ENSG00000008118.9	0.0117622	0.0553561	0.0435939	2.23458	1	1	no	ENSG00000008118.9	0.0602339	0.0696259	0.009392	0.209049	1	1	no
ENSG00000008128.22	CDK11A	chr1:1632094-1745992	0.735843	1.64973	0.913887	1.16476	0.02555	0.154675	no	ENSG00000008128.22	0.747044	1.09324	0.346196	0.549345	0.32435	0.650507	no	ENSG00000008128.22	1.20213	1.84214	0.64001	0.61579	0.2741	0.452502	no
ENSG00000008130.15	NADK	chr1:1751231-1780457	2.81155	4.06239	1.25084	0.530963	0.09045	0.333003	no	ENSG00000008130.15	2.85033	4.99526	2.14493	0.809428	0.0172	0.112703	no	ENSG00000008130.15	5.48083	4.54009	-0.94074	-0.271674	0.41945	0.527803	no
ENSG00000008196.12	TFAP2B	chr6:50818722-50847613	0	0.00384417	0.00384417	inf	1	1	no	ENSG00000008196.12	0	0	0	0	1	1	no	ENSG00000008196.12	0	0	0	0	1	1	no
ENSG00000008197.4	TFAP2D	chr6:50713827-50772988	0	0	0	0	1	1	no	ENSG00000008197.4	0	0	0	0	1	1	no	ENSG00000008197.4	0	0	0	0	1	1	no
ENSG00000008226.19	DLEC1	chr3:38039204-38137242	0.0137561	0.121587	0.107831	3.14385	1	1	no	ENSG00000008226.19	0.0139021	0.0391812	0.0252791	1.49486	1	1	no	ENSG00000008226.19	0.0430814	0.0157337	-0.0273477	-1.45321	1	1	no
ENSG00000008256.15	CYTH3	chr7:6161775-6272644	4.41389	4.67909	0.2652	0.0841763	0.7069	0.900547	no	ENSG00000008256.15	4.48009	3.18436	-1.29573	-0.492524	0.06885	0.282126	no	ENSG00000008256.15	3.52267	1.08413	-2.43854	-1.70014	0.28365	0.452502	no
ENSG00000008277.14	ADAM22	chr7:87934142-88203062	1.41317	1.3976	-0.01557	-0.0159865	0.9721	0.992397	no	ENSG00000008277.14	1.43261	1.54156	0.10895	0.105748	0.82855	0.947589	no	ENSG00000008277.14	1.69926	0.277339	-1.42192	-2.61519	0.2614	0.452502	no
ENSG00000008282.7	SYPL1	chr7:106090502-106112576	52.5165	32.9405	-19.576	-0.67291	0.0017	0.0234221	yes	ENSG00000008282.7	53.313	30.1624	-23.1506	-0.821737	0.00355	0.0352653	yes	ENSG00000008282.7	33.7886	5.33381	-28.4548	-2.6633	0.28625	0.452502	no
ENSG00000008283.15	CYB561	chr17:63432303-63446378	1.31025	1.98469	0.67444	0.599064	0.0892	0.331536	no	ENSG00000008283.15	1.33183	2.6068	1.27497	0.96887	0.00965	0.0744903	no	ENSG00000008283.15	2.85356	0.914839	-1.93872	-1.64117	0.26975	0.452502	no
ENSG00000008294.20	SPAG9	chr17:50962173-51120865	30.8821	30.6431	-0.239	-0.0112078	0.95705	0.98863	no	ENSG00000008294.20	31.319	30.5968	-0.7222	-0.0336557	0.89545	0.967205	no	ENSG00000008294.20	33.8495	6.13126	-27.7182	-2.46488	0.23985	0.452502	no
ENSG00000008300.14	CELSR3	chr3:48636468-48662915	0.172687	0.0331989	-0.139488	-2.37895	1	1	no	ENSG00000008300.14	0.174085	0.0587072	-0.115378	-1.56818	1	1	no	ENSG00000008300.14	0.0645117	0.00686595	-0.0576458	-3.23203	1	1	no
ENSG00000008311.14	AASS	chr7:122075646-122144280	3.23873	4.84127	1.60254	0.579957	0.0387	0.199654	no	ENSG00000008311.14	3.29035	3.24605	-0.0443	-0.0195588	0.95115	0.984533	no	ENSG00000008311.14	3.58746	0.964332	-2.62313	-1.89536	0.2868	0.452502	no
ENSG00000008323.15	PLEKHG6	chr12:6310435-6328506	0.015111	0.114906	0.099795	2.92679	1	1	no	ENSG00000008323.15	0.0153839	0.00842341	-0.00696049	-0.868949	1	1	no	ENSG00000008323.15	0.00964548	0.128992	0.119347	3.74128	1	1	no
ENSG00000008324.10	SS18L2	chr3:42547968-42665854	4.97734	4.487	-0.49034	-0.149624	0.91975	0.97627	no	ENSG00000008324.10	5.05604	4.37662	-0.67942	-0.208191	0.8841	0.964164	no	ENSG00000008324.10	4.85693	1.13614	-3.72079	-2.09591	0.3889	0.499399	no
ENSG00000008382.15	MPND	chr19:4343526-4360086	2.67585	2.16273	-0.51312	-0.30714	0.44045	0.742214	no	ENSG00000008382.15	2.71601	2.65882	-0.05719	-0.0307022	0.9413	0.982036	no	ENSG00000008382.15	2.92386	0.385011	-2.53885	-2.9249	0.258	0.452502	no
ENSG00000008394.12	MGST1	chr12:16347141-16610594	4.0878	13.4959	9.4081	1.72312	5e-05	0.0015003	yes	ENSG00000008394.12	4.16089	4.03232	-0.12857	-0.0452835	0.9258	0.978098	no	ENSG00000008394.12	4.4987	15.135	10.6363	1.75031	0.00115	0.0511325	no
ENSG00000008405.11	CRY1	chr12:106991363-107123314	2.37431	2.62821	0.2539	0.146572	0.637	0.866764	no	ENSG00000008405.11	2.41061	2.35698	-0.05363	-0.0324572	0.9288	0.978146	no	ENSG00000008405.11	2.59884	2.93696	0.33812	0.176457	0.63805	0.726792	no
ENSG00000008438.4	PGLYRP1	chr19:45995460-46023065	0	0	0	0	1	1	no	ENSG00000008438.4	0	0.0340991	0.0340991	inf	1	1	no	ENSG00000008438.4	0.0371381	0	-0.0371381	#NAME?	1	1	no
ENSG00000008441.16	NFIX	chr19:12995607-13098796	41.3509	42.9769	1.626	0.0556441	0.818	0.944523	no	ENSG00000008441.16	41.8831	39.7915	-2.0916	-0.0739091	0.8036	0.939091	no	ENSG00000008441.16	43.8017	10.7692	-33.0325	-2.02408	0.25755	0.452502	no
ENSG00000008513.14	ST3GAL1	chr8:133454847-133571940	18.6235	12.5977	-6.0258	-0.563957	0.01485	0.107725	no	ENSG00000008513.14	18.9099	11.8097	-7.1002	-0.679163	0.0106	0.0796003	no	ENSG00000008513.14	13.1085	1.90113	-11.2074	-2.78557	0.2441	0.452502	no
ENSG00000008516.16	MMP25	chr16:3046680-3060726	0.316695	0.475064	0.158369	0.585026	1	1	no	ENSG00000008516.16	0.320626	0.806827	0.486201	1.33137	0.09305	0.339815	no	ENSG00000008516.16	0.882901	0.242632	-0.640269	-1.86348	0.3026	0.452502	no
ENSG00000008517.16	IL32	chr16:3065296-3087100	28.4713	54.0921	25.6208	0.925909	0.00165	0.0229624	yes	ENSG00000008517.16	28.898	79.3394	50.4414	1.45707	5e-05	0.00127278	yes	ENSG00000008517.16	87.9719	24.2863	-63.6856	-1.8569	0.2509	0.452502	no
ENSG00000008710.17	PKD1	chr16:2039814-2135898	13.4026	14.119	0.7164	0.0751198	0.7979	0.93757	no	ENSG00000008710.17	13.5789	14.8953	1.3164	0.133491	0.6891	0.896249	no	ENSG00000008710.17	16.3101	4.31673	-11.9934	-1.91775	0.24615	0.452502	no
ENSG00000008735.13	MAPK8IP2	chr22:50568860-50613981	0.00883931	0.0776157	0.0687764	3.13434	1	1	no	ENSG00000008735.13	0.00905677	0.0596284	0.0505716	2.71893	1	1	no	ENSG00000008735.13	0.0652213	0.0370357	-0.0281856	-0.816427	1	1	no
ENSG00000008838.17	MED24	chr17:40019096-40100725	20.8371	22.5252	1.6881	0.112384	0.77215	0.926107	no	ENSG00000008838.17	21.1679	17.5829	-3.585	-0.267705	0.5656	0.8325	no	ENSG00000008838.17	19.3858	4.51527	-14.8705	-2.10212	0.24325	0.452502	no
ENSG00000008853.16	RHOBTB2	chr8:22687658-23083619	4.05187	5.17205	1.12018	0.352147	0.61125	0.852518	no	ENSG00000008853.16	4.11033	4.80862	0.69829	0.226369	0.84305	0.951415	no	ENSG00000008853.16	5.28774	1.58945	-3.69829	-1.73413	0.36915	0.481063	no
ENSG00000008869.11	HEATR5B	chr2:36968382-37084342	3.02952	3.70723	0.67771	0.291251	0.26865	0.588079	no	ENSG00000008869.11	3.07301	3.76287	0.68986	0.292185	0.3226	0.64851	no	ENSG00000008869.11	4.15144	0.916266	-3.23517	-2.17977	0.28805	0.452502	no
ENSG00000008952.16	SEC62	chr3:169939352-169998373	21.0602	17.7386	-3.3216	-0.24763	0.47155	0.766382	no	ENSG00000008952.16	21.4017	16.0347	-5.367	-0.416523	0.3362	0.662175	no	ENSG00000008952.16	17.799	4.61856	-13.1804	-1.94628	0.26925	0.452502	no
ENSG00000008988.9	RPS20	chr8:56067294-56074581	621.989	435.844	-186.145	-0.513078	0.01495	0.108037	no	ENSG00000008988.9	630.626	588.82	-41.806	-0.0989589	0.71635	0.908372	no	ENSG00000008988.9	653.171	103.877	-549.294	-2.65258	0.28265	0.452502	no
ENSG00000009307.15	CSDE1	chr1:114716912-114758676	741.558	649.294	-92.264	-0.191687	0.48745	0.778884	no	ENSG00000009307.15	752.774	558.186	-194.588	-0.431471	0.2539	0.575206	no	ENSG00000009307.15	622.094	728.955	106.861	0.228699	0.6156	0.707034	no
ENSG00000009335.17	UBE3C	chr7:157138912-157269372	40.4527	27.0945	-13.3582	-0.578235	0.0044	0.0467496	yes	ENSG00000009335.17	41.0406	26.435	-14.6056	-0.634601	0.02505	0.145916	no	ENSG00000009335.17	29.3998	5.5165	-23.8833	-2.41398	0.29525	0.452502	no
ENSG00000009413.15	REV3L	chr6:111299027-111606278	8.42805	9.66316	1.23511	0.197296	0.62505	0.859994	no	ENSG00000009413.15	8.54745	8.63917	0.09172	0.0153979	0.97425	0.990378	no	ENSG00000009413.15	9.61313	2.31791	-7.29522	-2.05218	0.2565	0.452502	no
ENSG00000009694.13	TENM1	chrX:123959232-124963817	0.171903	0.543723	0.37182	1.66128	0.1893	0.491054	no	ENSG00000009694.13	0.174522	0.297282	0.12276	0.768426	1	1	no	ENSG00000009694.13	0.326422	0.106921	-0.219501	-1.61019	1	1	no
ENSG00000009709.11	PAX7	chr1:18631005-18748866	1.53894	2.18757	0.64863	0.507388	0.08525	0.322942	no	ENSG00000009709.11	1.56074	2.87895	1.31821	0.883312	0.01195	0.0870354	no	ENSG00000009709.11	3.17407	2.43672	-0.73735	-0.381391	0.2749	0.452502	no
ENSG00000009724.16	MASP2	chr1:11012343-11047233	0	0	0	0	1	1	no	ENSG00000009724.16	0	0	0	0	1	1	no	ENSG00000009724.16	0	0	0	0	1	1	no
ENSG00000009765.14	IYD	chr6:150368891-150405969	0	0.0729537	0.0729537	inf	1	1	no	ENSG00000009765.14	0	0.132173	0.132173	inf	1	1	no	ENSG00000009765.14	0.143429	0.042745	-0.100684	-1.74651	1	1	no
ENSG00000009780.15	FAM76A	chr1:27725978-27763122	9.27924	6.01191	-3.26733	-0.626183	0.0098	0.08091	no	ENSG00000009780.15	9.41153	7.04448	-2.36705	-0.417935	0.1471	0.437148	no	ENSG00000009780.15	7.83698	6.72291	-1.11407	-0.221212	0.484	0.587125	no
ENSG00000009790.14	TRAF3IP3	chr1:209756031-209784559	0.353024	1.636	1.28298	2.21234	0.00075	0.0131492	yes	ENSG00000009790.14	0.359478	2.66795	2.30847	2.89175	0.0002	0.00401479	yes	ENSG00000009790.14	2.90202	1.83005	-1.07197	-0.66517	0.318	0.452502	no
ENSG00000009830.11	POMT2	chr14:77274955-77331597	3.49802	4.2586	0.76058	0.283841	0.4312	0.734538	no	ENSG00000009830.11	3.55043	4.07675	0.52632	0.199427	0.63255	0.868368	no	ENSG00000009830.11	4.47637	0.940184	-3.53619	-2.25131	0.2435	0.452502	no
ENSG00000009844.15	VTA1	chr6:142147161-142224689	22.6535	17.8811	-4.7724	-0.341295	0.15545	0.445741	no	ENSG00000009844.15	22.9913	17.5737	-5.4176	-0.387665	0.19125	0.50025	no	ENSG00000009844.15	19.5325	3.72347	-15.809	-2.39116	0.27495	0.452502	no
ENSG00000009950.15	MLXIPL	chr7:73593193-73624543	3.31652	4.8056	1.48908	0.535043	0.11445	0.381157	no	ENSG00000009950.15	3.35885	1.21759	-2.14126	-1.46394	0.0029	0.0305329	yes	ENSG00000009950.15	1.35063	0.725589	-0.625041	-0.896412	0.3879	0.498442	no
ENSG00000009954.10	BAZ1B	chr7:73440397-73522278	12.0366	9.97278	-2.06382	-0.271359	0.184	0.484808	no	ENSG00000009954.10	12.2076	9.61558	-2.59202	-0.344335	0.17225	0.474953	no	ENSG00000009954.10	10.6254	2.60285	-8.02255	-2.02936	0.2949	0.452502	no
ENSG00000010017.12	RANBP9	chr6:13615326-13711564	18.7109	16.0366	-2.6743	-0.222507	0.35345	0.670608	no	ENSG00000010017.12	18.983	15.0564	-3.9266	-0.334328	0.25745	0.579234	no	ENSG00000010017.12	16.6759	3.01418	-13.6617	-2.46792	0.2881	0.452502	no
ENSG00000010030.13	ETV7	chr6:36354090-36491143	0.0237478	0.607995	0.584247	4.6782	1	1	no	ENSG00000010030.13	0.0240015	1.21501	1.19101	5.6617	0.0003	0.00544965	yes	ENSG00000010030.13	1.3188	0.437713	-0.881087	-1.59117	0.4136	0.522331	no
ENSG00000010072.15	SPRTN	chr1:231332752-231355872	4.41957	2.38389	-2.03568	-0.890585	0.10395	0.361492	no	ENSG00000010072.15	4.4818	2.66344	-1.81836	-0.750788	0.2386	0.560091	no	ENSG00000010072.15	2.96954	2.66213	-0.30741	-0.157658	0.80565	0.864593	no
ENSG00000010165.19	METTL13	chr1:171781663-171814023	7.08422	5.35316	-1.73106	-0.404218	0.15085	0.43927	no	ENSG00000010165.19	7.19078	5.0061	-2.18468	-0.52246	0.08955	0.332286	no	ENSG00000010165.19	5.56035	5.98804	0.42769	0.106907	0.7401	0.813606	no
ENSG00000010219.13	DYRK4	chr12:4562203-4851927	9.31424	6.17012	-3.14412	-0.594139	0.3833	0.697981	no	ENSG00000010219.13	9.45256	6.94834	-2.50422	-0.444036	0.55145	0.8242	no	ENSG00000010219.13	7.68994	6.92508	-0.76486	-0.151141	0.83555	0.885629	no
ENSG00000010244.16	ZNF207	chr17:32266175-32381886	21.229	20.1245	-1.1045	-0.0770847	0.76335	0.923991	no	ENSG00000010244.16	21.5512	20.9105	-0.6407	-0.0435382	0.88645	0.965352	no	ENSG00000010244.16	23.108	5.07634	-18.0317	-2.18653	0.2503	0.452502	no
ENSG00000010256.10	UQCRC1	chr3:48599001-48610976	224.328	142.291	-82.037	-0.656761	0.00335	0.0384452	yes	ENSG00000010256.10	227.515	119.83	-107.685	-0.924973	0.0007	0.0106007	yes	ENSG00000010256.10	132.607	36.3825	-96.2245	-1.86584	0.32265	0.452853	no
ENSG00000010270.13	STARD3NL	chr7:38178221-38230671	7.58425	6.29931	-1.28494	-0.267811	0.3535	0.670608	no	ENSG00000010270.13	7.70178	8.41262	0.71084	0.127362	0.70445	0.902494	no	ENSG00000010270.13	9.3239	1.75228	-7.57162	-2.4117	0.2755	0.452502	no
ENSG00000010278.11	CD9	chr12:6199714-6238271	14.9932	14.1106	-0.8826	-0.0875315	0.7361	0.911438	no	ENSG00000010278.11	15.2271	14.4119	-0.8152	-0.0793792	0.7977	0.937334	no	ENSG00000010278.11	15.8999	15.7782	-0.1217	-0.0110843	0.9734	0.982312	no
ENSG00000010282.14	HHATL	chr3:42692662-43060211	104.163	75.6517	-28.5113	-0.461397	0.08195	0.315478	no	ENSG00000010282.14	105.619	93.6995	-11.9195	-0.172758	0.60485	0.853507	no	ENSG00000010282.14	104.385	14.9716	-89.4134	-2.80161	0.26365	0.452502	no
ENSG00000010292.12	NCAPD2	chr12:6491885-6531955	3.57493	3.02168	-0.55325	-0.242565	0.699	0.896956	no	ENSG00000010292.12	3.62324	3.95144	0.3282	0.125098	0.8933	0.967028	no	ENSG00000010292.12	4.33716	3.37079	-0.96637	-0.363666	0.69615	0.777302	no
ENSG00000010295.19	IFFO1	chr12:6538374-6556083	3.21986	5.56181	2.34195	0.788557	0.01005	0.0823471	no	ENSG00000010295.19	3.26339	11.1485	7.88511	1.77241	5e-05	0.00127278	yes	ENSG00000010295.19	12.1963	6.21923	-5.97707	-0.971641	0.0063	0.176074	no
ENSG00000010310.8	GIPR	chr19:45668243-45683724	0	0.0484802	0.0484802	inf	1	1	no	ENSG00000010310.8	0	0	0	0	1	1	no	ENSG00000010310.8	0	0.0120453	0.0120453	inf	1	1	no
ENSG00000010318.19	PHF7	chr3:52410560-52423641	3.59984	2.669	-0.93084	-0.431632	0.30595	0.626296	no	ENSG00000010318.19	3.65588	2.74653	-0.90935	-0.412609	0.40525	0.720524	no	ENSG00000010318.19	3.02657	0.648065	-2.37851	-2.22347	0.2628	0.452502	no
ENSG00000010319.6	SEMA3G	chr3:52433052-52445085	1.87147	2.1498	0.27833	0.200036	0.5484	0.818384	no	ENSG00000010319.6	1.89843	0.609452	-1.28898	-1.63922	0.00055	0.00868607	yes	ENSG00000010319.6	0.671331	0.494647	-0.176684	-0.440626	0.54905	0.648004	no
ENSG00000010322.15	NISCH	chr3:52455117-52493071	3.0972	6.43428	3.33708	1.05481	0.00045	0.00893118	yes	ENSG00000010322.15	3.14309	5.15537	2.01228	0.713894	0.0216	0.131564	no	ENSG00000010322.15	5.65263	1.96945	-3.68318	-1.52113	0.28395	0.452502	no
ENSG00000010327.10	STAB1	chr3:52495337-52770949	3.16807	8.7609	5.59283	1.46747	0.00725	0.0659933	no	ENSG00000010327.10	3.21536	13.1582	9.94284	2.03291	0.01435	0.0987967	no	ENSG00000010327.10	14.3688	3.97591	-10.3929	-1.85358	0.29145	0.452502	no
ENSG00000010361.13	FUZ	chr19:49766967-49817376	11.4666	7.35198	-4.11462	-0.641231	0.2044	0.511691	no	ENSG00000010361.13	11.6273	8.00964	-3.61766	-0.537711	0.4024	0.718346	no	ENSG00000010361.13	8.91092	1.52643	-7.38449	-2.54541	0.2456	0.452502	no
ENSG00000010379.15	SLC6A13	chr12:220620-262873	0.254173	0.239999	-0.014174	-0.0827793	1	1	no	ENSG00000010379.15	0.257613	0.334038	0.076425	0.374805	1	1	no	ENSG00000010379.15	0.365338	0.265204	-0.100134	-0.462133	1	1	no
ENSG00000010404.17	IDS	chrX:149476989-149550510	12.2736	11.4357	-0.8379	-0.102016	0.7383	0.911869	no	ENSG00000010404.17	12.4548	12.9792	0.5244	0.0594909	0.8782	0.962381	no	ENSG00000010404.17	14.3693	2.63084	-11.7385	-2.44939	0.2558	0.452502	no
ENSG00000010438.16	PRSS3	chr9:33750465-33920404	0	0	0	0	1	1	no	ENSG00000010438.16	0	0	0	0	1	1	no	ENSG00000010438.16	0	0	0	0	1	1	no
ENSG00000010539.11	ZNF200	chr16:3188211-3236221	1.617	1.8639	0.2469	0.205004	0.56245	0.823864	no	ENSG00000010539.11	1.64188	1.75171	0.10983	0.0934148	0.8305	0.948316	no	ENSG00000010539.11	1.92929	0.508622	-1.42067	-1.9234	0.2848	0.452502	no
ENSG00000010610.9	CD4	chr12:6786857-6820808	1.32013	3.05439	1.73426	1.2102	0.002	0.0263594	yes	ENSG00000010610.9	1.33934	7.66913	6.32979	2.51754	5e-05	0.00127278	yes	ENSG00000010610.9	8.37464	3.39789	-4.97675	-1.30139	0.001	0.0457632	yes
ENSG00000010626.14	LRRC23	chr12:6867118-6923698	2.45759	2.5763	0.11871	0.0680563	0.92195	0.976693	no	ENSG00000010626.14	2.49329	2.60402	0.11073	0.0626887	0.94525	0.98292	no	ENSG00000010626.14	2.8727	2.9026	0.0299	0.0149421	0.98655	0.990206	no
ENSG00000010671.15	BTK	chrX:101349446-101390796	0.462705	0.874144	0.411439	0.917778	0.08595	0.324326	no	ENSG00000010671.15	0.469598	2.03229	1.56269	2.11361	0.00115	0.0152385	yes	ENSG00000010671.15	2.21508	0.249165	-1.96592	-3.15218	0.2508	0.452502	no
ENSG00000010704.18	HFE	chr6:26043226-26123926	0.689073	1.29896	0.609887	0.91463	0.1816	0.481829	no	ENSG00000010704.18	0.700254	1.26393	0.563676	0.851965	0.2473	0.569393	no	ENSG00000010704.18	1.39568	0.23579	-1.15989	-2.56539	0.24605	0.452502	no
ENSG00000010803.16	SCMH1	chr1:41014589-41242154	14.3631	11.1754	-3.1877	-0.362035	0.1244	0.3973	no	ENSG00000010803.16	14.5686	10.5251	-4.0435	-0.469023	0.11485	0.383916	no	ENSG00000010803.16	11.698	12.5196	0.8216	0.0979236	0.7494	0.821234	no
ENSG00000010810.17	FYN	chr6:111660331-111873452	3.64454	7.38865	3.74411	1.01957	0.00695	0.0642251	no	ENSG00000010810.17	3.69426	11.7886	8.09434	1.67403	0.00015	0.00322886	yes	ENSG00000010810.17	12.9402	3.19821	-9.74199	-2.01653	0.24485	0.452502	no
ENSG00000010818.8	HIVEP2	chr6:142748442-142945201	15.4189	12.5786	-2.8403	-0.293721	0.1676	0.461995	no	ENSG00000010818.8	15.6426	13.1186	-2.524	-0.253868	0.34935	0.672582	no	ENSG00000010818.8	14.5643	2.44112	-12.1232	-2.57682	0.2948	0.452502	no
ENSG00000010932.15	FMO1	chr1:171247579-171285978	0.158619	0.132798	-0.025821	-0.256324	1	1	no	ENSG00000010932.15	0.161775	0.451529	0.289754	1.48083	1	1	no	ENSG00000010932.15	0.490271	0.148063	-0.342208	-1.72737	1	1	no
ENSG00000011007.12	TCEB3	chr1:23743154-23778287	13.7804	9.62421	-4.15619	-0.517877	0.01285	0.0978443	no	ENSG00000011007.12	13.9819	11.9066	-2.0753	-0.231795	0.3715	0.693404	no	ENSG00000011007.12	13.213	10.8041	-2.4089	-0.29037	0.30515	0.452502	no
ENSG00000011009.10	LYPLA2	chr1:23790969-23795539	3.94641	4.19796	0.25155	0.0891484	0.77335	0.926153	no	ENSG00000011009.10	4.00113	4.49996	0.49883	0.169502	0.62895	0.867109	no	ENSG00000011009.10	4.94714	4.68888	-0.25826	-0.0773507	0.8372	0.886957	no
ENSG00000011021.21	CLCN6	chr1:11761786-11848345	2.33397	2.24142	-0.09255	-0.0583765	0.89445	0.968733	no	ENSG00000011021.21	2.37125	2.67639	0.30514	0.174639	0.7425	0.918232	no	ENSG00000011021.21	2.94701	2.49937	-0.44764	-0.237683	0.65255	0.739273	no
ENSG00000011028.13	MRC2	chr17:62626030-62693597	4.47401	6.02321	1.5492	0.428966	0.10915	0.371742	no	ENSG00000011028.13	4.53302	7.46907	2.93605	0.720457	0.0231	0.137191	no	ENSG00000011028.13	8.24905	3.10931	-5.13974	-1.40763	0.31655	0.452502	no
ENSG00000011052.21	NME2	chr17:51153535-51171747	0.778487	0.500656	-0.277831	-0.636852	0.69645	0.896195	no	ENSG00000011052.21	0.790276	0.189796	-0.60048	-2.05791	0.2467	0.568943	no	ENSG00000011052.21	0.216437	0.214721	-0.001716	-0.0114873	1	1	no
ENSG00000011083.8	SLC6A7	chr5:150189956-150290291	0	0.00636067	0.00636067	inf	1	1	no	ENSG00000011083.8	0	0	0	0	1	1	no	ENSG00000011083.8	0	0	0	0	1	1	no
ENSG00000011105.11	TSPAN9	chr12:3077354-3286564	3.51472	5.5183	2.00358	0.650817	0.05635	0.251266	no	ENSG00000011105.11	3.56176	7.85891	4.29715	1.14174	0.00715	0.0596553	no	ENSG00000011105.11	8.60022	6.15479	-2.44543	-0.482665	0.1641	0.452502	no
ENSG00000011114.14	BTBD7	chr14:93237549-93333092	0	0	0	0	1	1	no	ENSG00000011114.14	0	0	0	0	1	1	no	ENSG00000011114.14	0	0	0	0	1	1	no
ENSG00000011132.11	APBA3	chr19:3750818-3761699	6.52371	4.27661	-2.2471	-0.609225	0.0988	0.350568	no	ENSG00000011132.11	6.61357	4.52208	-2.09149	-0.548441	0.20675	0.521661	no	ENSG00000011132.11	4.95773	0.851338	-4.10639	-2.54188	0.2613	0.452502	no
ENSG00000011143.16	MKS1	chr17:58205436-58268518	1.85706	1.95873	0.10167	0.0768936	0.86645	0.95983	no	ENSG00000011143.16	1.88488	2.03672	0.15184	0.111777	0.8252	0.946613	no	ENSG00000011143.16	2.2371	0.63267	-1.60443	-1.8221	0.28545	0.452502	no
ENSG00000011198.7	ABHD5	chr3:43286511-43734371	9.1319	7.82869	-1.30321	-0.222143	0.5806	0.834296	no	ENSG00000011198.7	9.26488	6.20871	-3.05617	-0.577478	0.28895	0.612865	no	ENSG00000011198.7	6.88971	1.7448	-5.14491	-1.98138	0.2834	0.452502	no
ENSG00000011201.10	ANOS1	chrX:8528873-8732187	7.12598	4.07747	-3.04851	-0.805413	0.0011	0.017343	yes	ENSG00000011201.10	7.2316	4.39567	-2.83593	-0.718233	0.02005	0.124774	no	ENSG00000011201.10	4.92067	0.700479	-4.22019	-2.81244	0.2646	0.452502	no
ENSG00000011243.17	AKAP8L	chr19:15353384-15419141	10.6732	8.08512	-2.58808	-0.400648	0.25495	0.572789	no	ENSG00000011243.17	10.8096	8.63101	-2.17859	-0.324707	0.4455	0.748806	no	ENSG00000011243.17	9.49714	1.98338	-7.51376	-2.25953	0.25135	0.452502	no
ENSG00000011258.15	MBTD1	chr17:51177424-51260163	3.8303	3.87463	0.04433	0.0166017	0.95915	0.989453	no	ENSG00000011258.15	3.88669	3.64402	-0.24267	-0.0930116	0.77725	0.932091	no	ENSG00000011258.15	4.04463	0.922472	-3.12216	-2.13243	0.27905	0.452502	no
ENSG00000011260.13	UTP18	chr17:51260527-51297936	7.56858	4.8774	-2.69118	-0.633912	0.0585	0.25641	no	ENSG00000011260.13	7.69086	7.75234	0.06148	0.0114863	0.97335	0.990292	no	ENSG00000011260.13	8.60046	1.58522	-7.01524	-2.43973	0.2689	0.452502	no
ENSG00000011275.18	RNF216	chr7:5620046-5781739	7.94826	6.23933	-1.70893	-0.349249	0.11325	0.378489	no	ENSG00000011275.18	8.06464	7.8345	-0.23014	-0.0417686	0.87715	0.961857	no	ENSG00000011275.18	8.66959	1.90252	-6.76707	-2.18805	0.26255	0.452502	no
ENSG00000011295.15	TTC19	chr17:15976559-16353656	10.0352	6.53598	-3.49922	-0.618594	0.28975	0.609656	no	ENSG00000011295.15	10.1802	7.67093	-2.50927	-0.408287	0.6646	0.884438	no	ENSG00000011295.15	8.50041	1.76264	-6.73777	-2.2698	0.28745	0.452502	no
ENSG00000011304.16	PTBP1	chr19:797074-812327	4.52772	6.1495	1.62178	0.441684	0.1151	0.381897	no	ENSG00000011304.16	4.59247	8.49352	3.90105	0.887092	0.00695	0.0584593	no	ENSG00000011304.16	9.34143	2.79884	-6.54259	-1.73882	0.26195	0.452502	no
ENSG00000011332.19	DPF1	chr19:38211005-38229714	0	0.0260468	0.0260468	inf	1	1	no	ENSG00000011332.19	0	0.018886	0.018886	inf	1	1	no	ENSG00000011332.19	0.0204981	0.024313	0.0038149	0.24624	1	1	no
ENSG00000011347.9	SYT7	chr11:61515312-61581148	0.247858	0.457575	0.209717	0.884493	1	1	no	ENSG00000011347.9	0.251405	0.419305	0.1679	0.737989	1	1	no	ENSG00000011347.9	0.460155	0.509044	0.048889	0.145672	1	1	no
ENSG00000011376.9	LARS2	chr3:45388505-45549421	3.54217	2.9879	-0.55427	-0.245499	0.32705	0.647828	no	ENSG00000011376.9	3.59137	3.33641	-0.25496	-0.10624	0.73345	0.913672	no	ENSG00000011376.9	3.68857	0.793034	-2.89554	-2.21761	0.2724	0.452502	no
ENSG00000011405.13	PIK3C2A	chr11:17074388-17207983	4.20349	4.65344	0.44995	0.146712	0.7818	0.929237	no	ENSG00000011405.13	4.26566	4.19817	-0.06749	-0.0230087	0.97255	0.990194	no	ENSG00000011405.13	4.63804	5.21052	0.57248	0.167912	0.7888	0.852002	no
ENSG00000011422.11	PLAUR	chr19:43646094-43670547	0.499968	0.920499	0.420531	0.880581	0.0541	0.244829	no	ENSG00000011422.11	0.508128	2.60243	2.0943	2.35659	5e-05	0.00127278	yes	ENSG00000011422.11	2.84031	0.354304	-2.48601	-3.00299	0.23935	0.452502	no
ENSG00000011426.10	ANLN	chr7:36324220-36453791	0.289339	0.539855	0.250516	0.899813	0.1173	0.385814	no	ENSG00000011426.10	0.294046	2.50402	2.20997	3.09013	0.00245	0.0269309	yes	ENSG00000011426.10	2.71817	0.251442	-2.46673	-3.43434	0.2416	0.452502	no
ENSG00000011451.17	WIZ	chr19:15419979-15449951	2.66409	2.36203	-0.30206	-0.173617	0.5565	0.82272	no	ENSG00000011451.17	2.69775	2.66628	-0.03147	-0.0169277	0.96265	0.987763	no	ENSG00000011451.17	2.91976	0.695122	-2.22464	-2.07051	0.2858	0.452502	no
ENSG00000011454.16	RABGAP1	chr9:122940832-123104866	14.6351	12.6667	-1.9684	-0.208385	0.3234	0.643368	no	ENSG00000011454.16	14.8596	11.077	-3.7826	-0.423828	0.0964	0.347053	no	ENSG00000011454.16	12.2466	3.0348	-9.2118	-2.01271	0.27845	0.452502	no
ENSG00000011465.16	DCN	chr12:91140483-91183123	247.867	202.709	-45.158	-0.290155	0.25785	0.575726	no	ENSG00000011465.16	251.731	300.02	48.289	0.253172	0.43425	0.742639	no	ENSG00000011465.16	334.736	226.525	-108.211	-0.563357	0.1124	0.452502	no
ENSG00000011478.11	QPCTL	chr19:45687453-45703989	0.208562	0.326233	0.117671	0.645428	1	1	no	ENSG00000011478.11	0.211151	0.390015	0.178864	0.885256	1	1	no	ENSG00000011478.11	0.426298	0.141198	-0.2851	-1.59414	1	1	no
ENSG00000011485.14	PPP5C	chr19:46346993-46392981	10.8429	11.8787	1.0358	0.131624	0.562	0.823864	no	ENSG00000011485.14	10.9973	10.0968	-0.9005	-0.123244	0.66655	0.885092	no	ENSG00000011485.14	11.1574	3.46032	-7.69708	-1.68902	0.30285	0.452502	no
ENSG00000011523.13	CEP68	chr2:65056365-65130106	12.1292	12.6344	0.5052	0.0588784	0.8122	0.942915	no	ENSG00000011523.13	12.3059	10.2359	-2.07	-0.265712	0.39555	0.712266	no	ENSG00000011523.13	11.3016	2.53451	-8.76709	-2.15674	0.306	0.452502	no
ENSG00000011566.14	MAP4K3	chr2:39249265-39717963	14.5938	16.9098	2.316	0.21251	0.46275	0.759396	no	ENSG00000011566.14	14.8105	11.7299	-3.0806	-0.336426	0.30935	0.634988	no	ENSG00000011566.14	13.0377	1.92108	-11.1166	-2.7627	0.24785	0.452502	no
ENSG00000011590.13	ZBTB32	chr19:35704526-35717038	0	0.0373358	0.0373358	inf	1	1	no	ENSG00000011590.13	0	0.0454214	0.0454214	inf	1	1	no	ENSG00000011590.13	0.0493007	0.0325907	-0.01671	-0.59715	1	1	no
ENSG00000011600.11	TYROBP	chr19:35904400-35908295	3.61064	11.3517	7.74106	1.65259	0.0007	0.0125479	yes	ENSG00000011600.11	3.67644	33.3336	29.6572	3.1806	5e-05	0.00127278	yes	ENSG00000011600.11	36.2158	8.91337	-27.3024	-2.02258	0.28935	0.452502	no
ENSG00000011638.10	TMEM159	chr16:20933110-21180616	97.1162	111.725	14.6088	0.202169	0.3689	0.684227	no	ENSG00000011638.10	98.6377	34.8305	-63.8072	-1.50179	5e-05	0.00127278	yes	ENSG00000011638.10	38.7729	17.9281	-20.8448	-1.11283	0.31565	0.452502	no
ENSG00000011677.12	GABRA3	chrX:152138882-152451358	0	0	0	0	1	1	no	ENSG00000011677.12	0	0	0	0	1	1	no	ENSG00000011677.12	0	0	0	0	1	1	no
ENSG00000012048.19	BRCA1	chr17:43044294-43125483	1.79496	2.00908	0.21412	0.162586	0.63305	0.865092	no	ENSG00000012048.19	1.82278	1.99929	0.17651	0.133343	0.74095	0.917493	no	ENSG00000012048.19	2.21935	0.506957	-1.71239	-2.1302	0.24885	0.452502	no
ENSG00000012061.15	ERCC1	chr19:45379633-45479311	22.4113	14.1002	-8.3111	-0.668511	0.07475	0.300644	no	ENSG00000012061.15	22.7315	17.5161	-5.2154	-0.376009	0.365	0.688024	no	ENSG00000012061.15	19.4114	3.80074	-15.6107	-2.35255	0.2437	0.452502	no
ENSG00000012124.14	CD22	chr19:35319260-35347355	0.163305	0.290115	0.12681	0.829056	1	1	no	ENSG00000012124.14	0.165513	0.942332	0.776819	2.50929	5e-05	0.00127278	yes	ENSG00000012124.14	1.02522	0.0660217	-0.959198	-3.95685	0.23445	0.452502	no
ENSG00000012171.17	SEMA3B	chr3:50267557-50277546	2.26185	3.43649	1.17464	0.603436	0.0968	0.346141	no	ENSG00000012171.17	2.29305	3.1018	0.80875	0.435837	0.27185	0.595615	no	ENSG00000012171.17	3.42672	1.96452	-1.4622	-0.802653	0.3653	0.477557	no
ENSG00000012174.11	MBTPS2	chrX:21839635-21885424	3.49372	4.23273	0.73901	0.276825	0.29385	0.614112	no	ENSG00000012174.11	3.54595	4.09176	0.54581	0.206547	0.5119	0.800187	no	ENSG00000012174.11	4.53746	1.0419	-3.49556	-2.12267	0.30715	0.452502	no
ENSG00000012211.12	PRICKLE3	chrX:49175263-49186528	2.01674	2.35564	0.3389	0.224093	0.5599	0.823447	no	ENSG00000012211.12	2.04457	2.05802	0.01345	0.00945507	0.9838	0.993472	no	ENSG00000012211.12	2.27504	0.588089	-1.68695	-1.95179	0.28375	0.452502	no
ENSG00000012223.12	LTF	chr3:46435644-46485234	0.353049	0.47311	0.120061	0.422307	1	1	no	ENSG00000012223.12	0.358474	0.790198	0.431724	1.14035	0.1295	0.409193	no	ENSG00000012223.12	0.867096	0.0226884	-0.844408	-5.25617	0.2429	0.452502	no
ENSG00000012232.8	EXTL3	chr8:28600468-28755599	9.10346	6.72123	-2.38223	-0.43769	0.0383	0.198467	no	ENSG00000012232.8	9.23326	7.89005	-1.34321	-0.226805	0.3698	0.691398	no	ENSG00000012232.8	8.79069	1.48849	-7.3022	-2.56213	0.2456	0.452502	no
ENSG00000012504.13	NR1H4	chr12:100473707-100564413	0	0	0	0	1	1	no	ENSG00000012504.13	0	0	0	0	1	1	no	ENSG00000012504.13	0	0	0	0	1	1	no
ENSG00000012660.13	ELOVL5	chr6:53267397-53349179	2.77633	5.84396	3.06763	1.07377	0.0002	0.00474469	yes	ENSG00000012660.13	2.81868	5.0791	2.26042	0.849553	0.0162	0.108119	no	ENSG00000012660.13	5.57587	2.06034	-3.51553	-1.43632	0.31435	0.452502	no
ENSG00000012779.10	ALOX5	chr10:45374175-45453121	0	0	0	0	1	1	no	ENSG00000012779.10	0	0	0	0	1	1	no	ENSG00000012779.10	0	0	0	0	1	1	no
ENSG00000012817.15	KDM5D	chrY:19703864-19744939	1.56397	0.00185701	-1.56211	-9.71802	0.4403	0.742209	no	ENSG00000012817.15	1.58997	4.93489	3.34492	1.63402	0.38495	0.703824	no	ENSG00000012817.15	5.49212	0.00204038	-5.49008	-11.3943	0.26155	0.452502	no
ENSG00000012822.15	CALCOCO1	chr12:53708516-53727745	64.9408	46.6927	-18.2481	-0.475929	0.0815	0.314384	no	ENSG00000012822.15	65.8798	47.1155	-18.7643	-0.483635	0.1082	0.371228	no	ENSG00000012822.15	52.1969	52.1783	-0.0186	-0.000512563	0.9988	0.999311	no
ENSG00000012963.13	UBR7	chr14:93184950-93229215	0	0	0	0	1	1	no	ENSG00000012963.13	0	0	0	0	1	1	no	ENSG00000012963.13	0	0	0	0	1	1	no
ENSG00000012983.11	MAP4K5	chr14:50418500-50668331	5.459	5.13362	-0.32538	-0.0886585	0.7971	0.937282	no	ENSG00000012983.11	5.53514	5.21904	-0.3161	-0.0848355	0.8341	0.948808	no	ENSG00000012983.11	5.77716	1.1332	-4.64396	-2.34996	0.26055	0.452502	no
ENSG00000013016.14	EHD3	chr2:31234336-31269447	0.323019	0.534624	0.211605	0.726906	1	1	no	ENSG00000013016.14	0.327537	1.00332	0.675783	1.61505	0.0008	0.0116918	yes	ENSG00000013016.14	1.11476	0.23091	-0.88385	-2.27133	0.2818	0.452502	no
ENSG00000013275.7	PSMC4	chr19:39971004-39981441	24.6908	20.3631	-4.3277	-0.278018	0.19985	0.504502	no	ENSG00000013275.7	25.0441	19.9392	-5.1049	-0.328863	0.2153	0.5323	no	ENSG00000013275.7	22.0296	6.02538	-16.0042	-1.87032	0.3229	0.452853	no
ENSG00000013288.8	MAN2B2	chr4:6575174-6623362	0.746552	1.59345	0.846898	1.09384	0.0067	0.0627939	no	ENSG00000013288.8	0.758348	2.05528	1.29693	1.4384	0.0015	0.018677	yes	ENSG00000013288.8	2.25515	0.733757	-1.52139	-1.61985	0.32535	0.452968	no
ENSG00000013293.5	SLC7A14	chr3:170418864-170860380	0.0019896	0.00210864	0.00011904	0.083835	1	1	no	ENSG00000013293.5	0.00203835	0.00201497	-2.338e-05	-0.0166383	1	1	no	ENSG00000013293.5	0.00230368	0	-0.00230368	#NAME?	1	1	no
ENSG00000013297.10	CLDN11	chr3:170418864-170860380	0.695858	0.919144	0.223286	0.401498	0.37135	0.686524	no	ENSG00000013297.10	0.707041	1.74619	1.03915	1.30435	0.00815	0.0657995	no	ENSG00000013297.10	1.92784	0.335245	-1.59259	-2.5237	0.2568	0.452502	no
ENSG00000013306.15	SLC25A39	chr17:44319624-44324870	10.8572	10.6871	-0.1701	-0.0227872	0.92455	0.977538	no	ENSG00000013306.15	11.0119	10.4538	-0.5581	-0.0750293	0.79095	0.936364	no	ENSG00000013306.15	11.5129	3.48767	-8.02523	-1.72292	0.2781	0.452502	no
ENSG00000013364.18	MVP	chr16:29806105-29848039	5.954	12.92	6.966	1.11768	0.00385	0.0425743	yes	ENSG00000013364.18	6.03735	21.5428	15.5054	1.83522	0.00045	0.00743292	yes	ENSG00000013364.18	23.5276	6.6925	-16.8351	-1.81374	0.26615	0.452502	no
ENSG00000013374.15	NUB1	chr7:151341698-151413354	18.8424	17.3522	-1.4902	-0.118866	0.60035	0.845856	no	ENSG00000013374.15	19.1266	15.2187	-3.9079	-0.329736	0.2209	0.539594	no	ENSG00000013374.15	16.8008	4.38233	-12.4185	-1.93876	0.26825	0.452502	no
ENSG00000013375.15	PGM3	chr6:83067665-83198932	2.49043	4.51866	2.02823	0.8595	0.04705	0.225778	no	ENSG00000013375.15	2.52425	4.70138	2.17713	0.89723	0.07135	0.288325	no	ENSG00000013375.15	5.1731	1.11889	-4.05421	-2.20896	0.2591	0.452502	no
ENSG00000013392.7	RWDD2A	chr6:83067665-83198932	1.10183	1.10437	0.00254	0.00332123	0.99695	0.998792	no	ENSG00000013392.7	1.11742	1.11062	-0.0068	-0.0088083	0.9926	0.996592	no	ENSG00000013392.7	1.2338	0.2355	-0.9983	-2.38932	0.29325	0.452502	no
ENSG00000013441.15	CLK1	chr2:200853008-200864744	25.291	19.24	-6.051	-0.394513	0.07845	0.308577	no	ENSG00000013441.15	25.6886	22.1419	-3.5467	-0.214349	0.43925	0.746741	no	ENSG00000013441.15	24.6409	4.19111	-20.4498	-2.55565	0.2419	0.452502	no
ENSG00000013503.9	POLR3B	chr12:106357657-106889316	3.41445	2.93198	-0.48247	-0.219779	0.53645	0.810102	no	ENSG00000013503.9	3.46739	2.70123	-0.76616	-0.360235	0.3863	0.704877	no	ENSG00000013503.9	2.98656	3.27907	0.29251	0.134803	0.74215	0.815287	no
ENSG00000013523.9	ANGEL1	chr14:76762188-76826246	3.07715	2.68967	-0.38748	-0.194164	0.52115	0.80071	no	ENSG00000013523.9	3.12096	2.80166	-0.3193	-0.155704	0.67575	0.890194	no	ENSG00000013523.9	3.08358	0.946962	-2.13662	-1.70323	0.28365	0.452502	no
ENSG00000013561.17	RNF14	chr5:141943224-141990291	28.0765	25.1231	-2.9534	-0.160347	0.6251	0.859994	no	ENSG00000013561.17	28.4877	20.4086	-8.0791	-0.481162	0.21345	0.529927	no	ENSG00000013561.17	22.6573	6.29433	-16.363	-1.84785	0.27685	0.452502	no
ENSG00000013563.13	DNASE1L1	chrX:154389954-154421726	58.6029	35.6805	-22.9224	-0.715836	0.0395	0.201589	no	ENSG00000013563.13	59.4398	42.6868	-16.753	-0.47764	0.2854	0.609681	no	ENSG00000013563.13	47.5116	9.6908	-37.8208	-2.29359	0.25435	0.452502	no
ENSG00000013573.16	DDX11	chr12:31020762-31104791	0.963411	2.21629	1.25288	1.20192	0.00095	0.0155597	yes	ENSG00000013573.16	0.974183	1.9837	1.00952	1.02593	0.00615	0.0537457	no	ENSG00000013573.16	2.16229	2.46196	0.29967	0.18725	0.61935	0.709987	no
ENSG00000013583.8	HEBP1	chr12:12927725-13000273	5.09829	4.0105	-1.08779	-0.346231	0.28235	0.602603	no	ENSG00000013583.8	5.1764	4.80632	-0.37008	-0.107017	0.77	0.928934	no	ENSG00000013583.8	5.3041	4.48809	-0.81601	-0.241005	0.55225	0.651142	no
ENSG00000013588.5	GPRC5A	chr12:12890781-12917937	0.292468	0.299371	0.006903	0.0336561	1	1	no	ENSG00000013588.5	0.297932	0.373203	0.075271	0.324979	1	1	no	ENSG00000013588.5	0.412386	0.334565	-0.077821	-0.301708	1	1	no
ENSG00000013619.13	MAMLD1	chrX:150361421-150514178	0.955887	0.709351	-0.246536	-0.430341	0.2772	0.597322	no	ENSG00000013619.13	0.970582	0.884564	-0.086018	-0.133884	0.76425	0.926112	no	ENSG00000013619.13	0.980336	0.220571	-0.759765	-2.15203	0.28955	0.452502	no
ENSG00000013725.14	CD6	chr11:60971679-61020377	0.232333	0.984682	0.752349	2.08346	0.03105	0.173768	no	ENSG00000013725.14	0.235516	0.894522	0.659006	1.92529	0.0535	0.241616	no	ENSG00000013725.14	0.971834	1.09773	0.125896	0.175741	0.749	0.820853	no
ENSG00000013810.18	TACC3	chr4:1721489-1745176	0.420519	0.71479	0.294271	0.765348	0.1263	0.400086	no	ENSG00000013810.18	0.426341	0.999288	0.572947	1.22889	0.043	0.210472	no	ENSG00000013810.18	1.09511	0.257933	-0.837177	-2.086	0.27115	0.452502	no
ENSG00000014123.9	UFL1	chr6:96358373-96555276	15.7489	13.558	-2.1909	-0.216106	0.3326	0.652687	no	ENSG00000014123.9	15.9936	12.5761	-3.4175	-0.346812	0.20905	0.525018	no	ENSG00000014123.9	13.9722	2.82067	-11.1515	-2.30845	0.29405	0.452502	no
ENSG00000014138.8	POLA2	chr11:65261761-65305589	1.49311	1.60461	0.1115	0.103903	0.8343	0.949065	no	ENSG00000014138.8	1.51347	1.87883	0.36536	0.311973	0.53595	0.814731	no	ENSG00000014138.8	2.06936	1.7986	-0.27076	-0.202311	0.71265	0.790928	no
ENSG00000014164.6	ZC3H3	chr8:143437654-143541453	0.705553	0.666896	-0.038657	-0.0812918	0.8432	0.952127	no	ENSG00000014164.6	0.714294	0.73475	0.020456	0.0407343	0.93315	0.97994	no	ENSG00000014164.6	0.805091	0.261918	-0.543173	-1.62004	0.2906	0.452502	no
ENSG00000014216.15	CAPN1	chr11:65177605-65212006	16.9025	14.3345	-2.568	-0.237744	0.3532	0.670413	no	ENSG00000014216.15	17.1375	19.1591	2.0216	0.160875	0.58475	0.843997	no	ENSG00000014216.15	21.0501	16.0093	-5.0408	-0.394916	0.1942	0.452502	no
ENSG00000014257.15	ACPP	chr3:132317366-132368298	0.322331	0.152324	-0.170007	-1.0814	1	1	no	ENSG00000014257.15	0.32677	0.418342	0.091572	0.356406	1	1	no	ENSG00000014257.15	0.455163	0.0935143	-0.361649	-2.28312	1	1	no
ENSG00000014641.17	MDH1	chr2:63121382-63827843	301.447	271.343	-30.104	-0.151786	0.5002	0.787733	no	ENSG00000014641.17	306.139	112.272	-193.867	-1.44719	5e-05	0.00127278	yes	ENSG00000014641.17	124.341	60.1675	-64.1735	-1.04725	0.3484	0.464622	no
ENSG00000014824.13	SLC30A9	chr4:41990471-42090457	26.3812	24.5381	-1.8431	-0.104486	0.68735	0.890663	no	ENSG00000014824.13	26.7857	21.3539	-5.4318	-0.326965	0.3227	0.648627	no	ENSG00000014824.13	23.7111	4.53834	-19.1728	-2.38532	0.2749	0.452502	no
ENSG00000014914.19	MTMR11	chr1:149928650-149936898	0.304544	0.589868	0.285324	0.95374	0.06865	0.283237	no	ENSG00000014914.19	0.30837	0.452117	0.143747	0.552033	1	1	no	ENSG00000014914.19	0.499613	0.654956	0.155343	0.390587	0.46695	0.571715	no
ENSG00000014919.12	COX15	chr10:99659505-99756134	20.9873	22.4174	1.4301	0.0951023	0.8278	0.947265	no	ENSG00000014919.12	21.2971	20.7086	-0.5885	-0.0404256	0.94575	0.982968	no	ENSG00000014919.12	22.8779	25.0484	2.1705	0.130763	0.83745	0.887162	no
ENSG00000015133.18	CCDC88C	chr14:91271322-91417844	1.73588	3.1227	1.38682	0.847128	0.33615	0.655927	no	ENSG00000015133.18	1.75655	3.92827	2.17172	1.16115	0.37415	0.695833	no	ENSG00000015133.18	4.28687	1.3262	-2.96067	-1.69262	0.39225	0.502423	no
ENSG00000015153.14	YAF2	chr12:42157103-42238349	12.2816	10.8098	-1.4718	-0.184154	0.5504	0.819194	no	ENSG00000015153.14	12.4739	9.61785	-2.85605	-0.37512	0.33055	0.656308	no	ENSG00000015153.14	10.6816	12.0901	1.4085	0.178698	0.64545	0.733726	no
ENSG00000015171.18	ZMYND11	chr10:134464-254637	22.4633	16.2554	-6.2079	-0.466647	0.02645	0.157734	no	ENSG00000015171.18	22.7972	16.9038	-5.8934	-0.431508	0.10825	0.371318	no	ENSG00000015171.18	18.7807	18.2774	-0.5033	-0.0391934	0.89165	0.925842	no
ENSG00000015285.10	WAS	chrX:48676595-48691427	0.310089	0.830805	0.520716	1.42183	0.00735	0.0666637	no	ENSG00000015285.10	0.316259	2.24668	1.93042	2.82862	5e-05	0.00127278	yes	ENSG00000015285.10	2.44235	0.508185	-1.93416	-2.26484	0.2701	0.452502	no
ENSG00000015413.9	DPEP1	chr16:89613307-89638456	0	0	0	0	1	1	no	ENSG00000015413.9	0	0.0242725	0.0242725	inf	1	1	no	ENSG00000015413.9	0.0263701	0	-0.0263701	#NAME?	1	1	no
ENSG00000015475.18	BID	chr22:17734137-17774770	1.2439	3.77773	2.53383	1.60265	0.0018	0.0244012	yes	ENSG00000015475.18	1.26558	6.1709	4.90532	2.28569	0.0002	0.00401479	yes	ENSG00000015475.18	6.72782	1.88571	-4.84211	-1.83503	0.269	0.452502	no
ENSG00000015479.17	MATR3	chr5:138946719-139331677	70.4914	55.4054	-15.086	-0.347422	0.16505	0.459892	no	ENSG00000015479.17	71.5461	60.9037	-10.6424	-0.232343	0.5024	0.792619	no	ENSG00000015479.17	67.4844	13.0334	-54.451	-2.37234	0.2419	0.452502	no
ENSG00000015520.14	NPC1L1	chr7:44512534-44541315	0.00332219	0.00441921	0.00109702	0.411654	1	1	no	ENSG00000015520.14	0.003404	0.0111619	0.0077579	1.71329	1	1	no	ENSG00000015520.14	0.0125322	0	-0.0125322	#NAME?	1	1	no
ENSG00000015532.9	XYLT2	chr17:50346091-50365232	2.17406	3.96135	1.78729	0.8656	0.01175	0.0915342	no	ENSG00000015532.9	2.20319	2.63462	0.43143	0.257999	0.4747	0.773768	no	ENSG00000015532.9	2.91248	0.638061	-2.27442	-2.19048	0.29845	0.452502	no
ENSG00000015568.12	RGPD5	chr2:109792757-109857695	0.00489113	0.130925	0.126034	4.74243	1	1	no	ENSG00000015568.12	0.00497442	0.0219881	0.0170137	2.14412	1	1	no	ENSG00000015568.12	0.0247412	0	-0.0247412	#NAME?	1	1	no
ENSG00000015592.16	STMN4	chr8:27235322-27258420	0	0	0	0	1	1	no	ENSG00000015592.16	0	0.0529189	0.0529189	inf	1	1	no	ENSG00000015592.16	0.0575648	0	-0.0575648	#NAME?	1	1	no
ENSG00000015676.17	NUDCD3	chr7:44379120-44490880	45.5211	35.4802	-10.0409	-0.35952	0.312	0.632929	no	ENSG00000015676.17	46.1789	35.63	-10.5489	-0.374142	0.39795	0.714178	no	ENSG00000015676.17	39.5825	9.46198	-30.1205	-2.06465	0.2557	0.452502	no
ENSG00000016082.14	ISL1	chr5:51383390-51394738	0	0	0	0	1	1	no	ENSG00000016082.14	0	0	0	0	1	1	no	ENSG00000016082.14	0	0	0	0	1	1	no
ENSG00000016391.10	CHDH	chr3:53494655-53846390	2.09647	0.626192	-1.47028	-1.74329	0.00015	0.00375817	yes	ENSG00000016391.10	2.12348	1.39351	-0.72997	-0.607705	0.36415	0.687227	no	ENSG00000016391.10	1.53312	0.172086	-1.36103	-3.15527	0.2819	0.452502	no
ENSG00000016402.12	IL20RA	chr6:136999970-137045180	0.708884	0.707206	-0.001678	-0.0034192	0.9936	0.997938	no	ENSG00000016402.12	0.722853	0.778553	0.0557	0.107091	0.8526	0.954162	no	ENSG00000016402.12	0.857377	0.0750488	-0.782328	-3.51403	0.26105	0.452502	no
ENSG00000016490.15	CLCA1	chr1:86468367-86500289	0	0	0	0	1	1	no	ENSG00000016490.15	0	0	0	0	1	1	no	ENSG00000016490.15	0	0	0	0	1	1	no
ENSG00000016602.9	CLCA4	chr1:86547077-86693203	0	0	0	0	1	1	no	ENSG00000016602.9	0	0	0	0	1	1	no	ENSG00000016602.9	0	0	0	0	1	1	no
ENSG00000016864.16	GLT8D1	chr3:52495337-52770949	7.01137	6.76539	-0.24598	-0.0515249	0.93625	0.98184	no	ENSG00000016864.16	7.1215	7.37135	0.24985	0.049748	0.9533	0.985191	no	ENSG00000016864.16	8.16162	1.58914	-6.57248	-2.36061	0.2488	0.452502	no
ENSG00000017260.19	ATP2C1	chr3:130850594-131381475	14.1796	10.874	-3.3056	-0.382937	0.1099	0.372624	no	ENSG00000017260.19	14.4031	15.2295	0.8264	0.0804969	0.77375	0.930616	no	ENSG00000017260.19	16.899	2.84654	-14.0525	-2.56965	0.2377	0.452502	no
ENSG00000017427.15	IGF1	chr12:102120184-102480645	4.4815	6.65502	2.17352	0.570461	0.02355	0.146541	no	ENSG00000017427.15	4.54749	5.73577	1.18828	0.334918	0.30035	0.624545	no	ENSG00000017427.15	6.34116	7.47865	1.13749	0.238032	0.4781	0.581726	no
ENSG00000017483.14	SLC38A5	chrX:48458536-48470256	0.239673	0.248415	0.008742	0.0516844	1	1	no	ENSG00000017483.14	0.243958	0.413208	0.16925	0.760235	1	1	no	ENSG00000017483.14	0.448795	0.115494	-0.333301	-1.95824	1	1	no
ENSG00000017797.11	RALBP1	chr18:9475008-9538116	12.6074	11.7894	-0.818	-0.0967843	0.63535	0.866091	no	ENSG00000017797.11	12.7968	11.2132	-1.5836	-0.190589	0.4541	0.756931	no	ENSG00000017797.11	12.3962	2.67366	-9.72254	-2.21301	0.30165	0.452502	no
ENSG00000018189.12	RUFY3	chr4:70703746-70809343	10.5778	9.78695	-0.79085	-0.112116	0.71725	0.90431	no	ENSG00000018189.12	10.7207	19.2374	8.5167	0.843517	0.02995	0.165195	no	ENSG00000018189.12	21.2271	3.32328	-17.9038	-2.67523	0.241	0.452502	no
ENSG00000018236.14	CNTN1	chr12:40692441-41072418	0.538095	0.889223	0.351128	0.724683	0.2282	0.542981	no	ENSG00000018236.14	0.546608	0.573716	0.027108	0.069831	0.89065	0.966458	no	ENSG00000018236.14	0.629908	1.00012	0.370212	0.666956	0.24945	0.452502	no
ENSG00000018280.16	SLC11A1	chr2:218382028-218396894	0.432129	0.837733	0.405604	0.955028	0.0445	0.21802	no	ENSG00000018280.16	0.438826	0.921452	0.482626	1.07026	0.01795	0.116045	no	ENSG00000018280.16	1.0099	0.314432	-0.695468	-1.6834	0.28525	0.452502	no
ENSG00000018408.14	WWTR1	chr3:149517234-149736714	3.76969	7.03052	3.26083	0.899185	0.0148	0.107465	no	ENSG00000018408.14	3.82668	9.93694	6.11026	1.37671	0.00085	0.0122263	yes	ENSG00000018408.14	10.8627	2.5835	-8.2792	-2.07199	0.2639	0.452502	no
ENSG00000018510.12	AGPS	chr2:177225975-177543836	6.94773	7.86752	0.91979	0.179367	0.53805	0.811484	no	ENSG00000018510.12	7.05297	8.1256	1.07263	0.204242	0.58755	0.845122	no	ENSG00000018510.12	9.02971	1.58572	-7.44399	-2.50954	0.28585	0.452502	no
ENSG00000018607.6	ZNF806	chr2:132309308-132318736	0	0	0	0	1	1	no	ENSG00000018607.6	0	0	0	0	1	1	no	ENSG00000018607.6	0	0	0	0	1	1	no
ENSG00000018610.13	CXorf56	chrX:119538148-119565408	3.61772	3.46441	-0.15331	-0.0624735	0.85525	0.956035	no	ENSG00000018610.13	3.66918	3.33804	-0.33114	-0.136456	0.72355	0.910763	no	ENSG00000018610.13	3.70596	1.10511	-2.60085	-1.74565	0.3051	0.452502	no
ENSG00000018625.14	ATP1A2	chr1:160115758-160143591	256.487	146.744	-109.743	-0.805581	0.00075	0.0131492	yes	ENSG00000018625.14	260.097	158.17	-101.927	-0.717572	0.01885	0.120009	no	ENSG00000018625.14	174.991	164.341	-10.65	-0.0905925	0.79085	0.853568	no
ENSG00000018699.11	TTC27	chr2:32628031-32821051	4.9169	5.07279	0.15589	0.0450291	0.87195	0.961884	no	ENSG00000018699.11	4.9927	4.50415	-0.48855	-0.148565	0.63835	0.870155	no	ENSG00000018699.11	4.98421	1.44272	-3.54149	-1.78858	0.29175	0.452502	no
ENSG00000018869.16	ZNF582	chr19:56219669-56393545	0.532462	1.29781	0.765348	1.28533	0.18915	0.490917	no	ENSG00000018869.16	0.539973	1.33646	0.796487	1.30745	0.1462	0.435644	no	ENSG00000018869.16	1.46803	0.481934	-0.986096	-1.60698	0.33215	0.454611	no
ENSG00000019102.11	VSIG2	chr11:124747471-124752238	0.0111123	0.0288351	0.0177228	1.37566	1	1	no	ENSG00000019102.11	0.0112948	0.0163292	0.0050344	0.531793	1	1	no	ENSG00000019102.11	0.0177941	0.0320885	0.0142944	0.850658	1	1	no
ENSG00000019144.16	PHLDB1	chr11:118606439-118679690	10.2473	13.0984	2.8511	0.354138	0.2657	0.584825	no	ENSG00000019144.16	10.394	11.7178	1.3238	0.172953	0.6303	0.867794	no	ENSG00000019144.16	12.9894	14.6408	1.6514	0.172657	0.64735	0.735245	no
ENSG00000019169.10	MARCO	chr2:118942165-118994660	0.769691	1.8967	1.12701	1.30114	0.0602	0.260849	no	ENSG00000019169.10	0.784053	8.16103	7.37698	3.37973	0.0001	0.00233439	yes	ENSG00000019169.10	8.94348	1.43886	-7.50462	-2.63591	0.2722	0.452502	no
ENSG00000019186.9	CYP24A1	chr20:54153448-54173973	0	0.00564185	0.00564185	inf	1	1	no	ENSG00000019186.9	0	0	0	0	1	1	no	ENSG00000019186.9	0	0	0	0	1	1	no
ENSG00000019485.12	PRDM11	chr11:45095805-45235292	1.16035	1.24638	0.08603	0.103188	0.79995	0.937936	no	ENSG00000019485.12	1.17655	1.16631	-0.01024	-0.0126137	0.9777	0.991473	no	ENSG00000019485.12	1.28213	1.39718	0.11505	0.123968	0.80255	0.862094	no
ENSG00000019505.7	SYT13	chr11:45240300-45286319	0.176056	0.301383	0.125327	0.775566	1	1	no	ENSG00000019505.7	0.180104	0.00744288	-0.172661	-4.59683	1	1	no	ENSG00000019505.7	0.00851941	0.342426	0.333907	5.3289	1	1	no
ENSG00000019549.8	SNAI2	chr8:48917689-48921740	0.852953	0.82307	-0.029883	-0.0514506	0.9122	0.974372	no	ENSG00000019549.8	0.86542	1.31653	0.45111	0.605273	0.1862	0.492871	no	ENSG00000019549.8	1.45564	0.348635	-1.10701	-2.06186	0.28105	0.452502	no
ENSG00000019582.14	CD74	chr5:150401636-150412929	48.8568	142.385	93.5282	1.54316	5e-05	0.0015003	yes	ENSG00000019582.14	49.5767	327.48	277.903	2.72367	5e-05	0.00127278	yes	ENSG00000019582.14	355.832	104.832	-251	-1.76312	0.2897	0.452502	no
ENSG00000019991.15	HGF	chr7:81699005-81770438	0.283299	0.73394	0.450641	1.37334	0.0069	0.0641535	no	ENSG00000019991.15	0.287148	1.44879	1.16164	2.33499	0.0002	0.00401479	yes	ENSG00000019991.15	1.57619	0.331027	-1.24516	-2.25142	0.275	0.452502	no
ENSG00000019995.6	ZRANB1	chr10:124917142-125161170	23.9114	21.0694	-2.842	-0.182549	0.39665	0.709596	no	ENSG00000019995.6	24.281	18.9805	-5.3005	-0.355307	0.19875	0.511526	no	ENSG00000019995.6	21.1048	23.6508	2.546	0.164319	0.57445	0.670949	no
ENSG00000020129.15	NCDN	chr1:35433489-35567274	2.32393	2.55155	0.22762	0.134807	0.85475	0.955772	no	ENSG00000020129.15	2.35536	3.17189	0.81653	0.429396	0.6627	0.883657	no	ENSG00000020129.15	3.48236	2.84795	-0.63441	-0.290145	0.7295	0.804779	no
ENSG00000020181.17	ADGRA2	chr8:37784190-37849904	1.26799	1.98139	0.7134	0.643968	0.1563	0.446408	no	ENSG00000020181.17	1.28534	1.77093	0.48559	0.462357	0.40795	0.72249	no	ENSG00000020181.17	1.94748	0.785683	-1.1618	-1.30959	0.3428	0.460359	no
ENSG00000020219.9	CCT8L1P	chr7:152445476-152447150	0	0.00792864	0.00792864	inf	1	1	no	ENSG00000020219.9	0	0	0	0	1	1	no	ENSG00000020219.9	0	0	0	0	1	1	no
ENSG00000020256.19	ZFP64	chr20:52051662-52204308	1.62881	1.88315	0.25434	0.209335	0.53885	0.81196	no	ENSG00000020256.19	1.65267	1.80591	0.15324	0.127927	0.7392	0.916641	no	ENSG00000020256.19	1.99293	0.494151	-1.49878	-2.01186	0.2698	0.452502	no
ENSG00000020426.10	MNAT1	chr14:60734741-61083733	48.6343	42.1154	-6.5189	-0.207625	0.4481	0.74879	no	ENSG00000020426.10	49.3735	29.7427	-19.6308	-0.7312	0.04455	0.214798	no	ENSG00000020426.10	32.9485	9.13606	-23.8124	-1.85057	0.27095	0.452502	no
ENSG00000020577.13	SAMD4A	chr14:54567096-54793315	49.3341	37.3318	-12.0023	-0.402183	0.10835	0.370096	no	ENSG00000020577.13	50.0367	32.8454	-17.1913	-0.607295	0.05065	0.23227	no	ENSG00000020577.13	36.5321	6.76901	-29.7631	-2.43215	0.24595	0.452502	no
ENSG00000020633.18	RUNX3	chr1:24899510-24965121	0.0995095	0.440016	0.340506	2.14465	1	1	no	ENSG00000020633.18	0.100856	1.24464	1.14378	3.62536	0.0002	0.00401479	yes	ENSG00000020633.18	1.35214	0.49068	-0.86146	-1.46239	0.00555	0.162058	no
ENSG00000020922.12	MRE11A	chr11:94415577-94499583	3.06224	4.22467	1.16243	0.464251	0.2071	0.515983	no	ENSG00000020922.12	3.1081	3.25126	0.14316	0.064964	0.8624	0.957189	no	ENSG00000020922.12	3.60588	4.72882	1.12294	0.391129	0.346	0.463039	no
ENSG00000021300.13	PLEKHB1	chr11:73646177-73662819	2.68931	1.70915	-0.98016	-0.65396	0.0706	0.288616	no	ENSG00000021300.13	2.72834	2.2223	-0.50604	-0.295968	0.51425	0.801596	no	ENSG00000021300.13	2.50128	1.91674	-0.58454	-0.384011	0.4856	0.588746	no
ENSG00000021355.12	SERPINB1	chr6:2832331-2842006	8.52152	7.06368	-1.45784	-0.270691	0.3005	0.621085	no	ENSG00000021355.12	8.65233	9.82351	1.17118	0.18315	0.5237	0.807301	no	ENSG00000021355.12	10.7902	2.29852	-8.49168	-2.23094	0.29155	0.452502	no
ENSG00000021461.16	CYP3A43	chr7:99828012-99866102	0.0345096	0.0892999	0.0547903	1.37166	1	1	no	ENSG00000021461.16	0.0348679	0.0511703	0.0163024	0.553408	1	1	no	ENSG00000021461.16	0.0577838	0	-0.0577838	#NAME?	1	1	no
ENSG00000021488.12	SLC7A9	chr19:32830508-32869766	0.0395467	0.0899647	0.050418	1.1858	1	1	no	ENSG00000021488.12	0.0400575	0.0612824	0.0212249	0.6134	1	1	no	ENSG00000021488.12	0.0664956	0.00905635	-0.0574392	-2.87626	1	1	no
ENSG00000021574.11	SPAST	chr2:32063610-32157637	7.32669	6.327	-0.99969	-0.21164	0.4248	0.730435	no	ENSG00000021574.11	7.43195	6.59907	-0.83288	-0.171479	0.5994	0.851129	no	ENSG00000021574.11	7.31178	1.44664	-5.86514	-2.33752	0.27615	0.452502	no
ENSG00000021645.17	NRXN3	chr14:78242390-79868290	0.0894939	0.250149	0.160655	1.48293	1	1	no	ENSG00000021645.17	0.0905828	0.544634	0.454051	2.58798	1	1	no	ENSG00000021645.17	0.608642	0.0864315	-0.522211	-2.81596	0.2627	0.452502	no
ENSG00000021762.19	OSBPL5	chr11:3087115-3166739	2.09578	1.91743	-0.17835	-0.128317	0.71705	0.904296	no	ENSG00000021762.19	2.12225	1.99967	-0.12258	-0.0858271	0.83495	0.948808	no	ENSG00000021762.19	2.20401	2.14378	-0.06023	-0.0399733	0.9156	0.942271	no
ENSG00000021776.10	AQR	chr15:34851781-34969839	3.01067	3.13593	0.12526	0.0588088	0.82615	0.946817	no	ENSG00000021776.10	3.05922	3.67189	0.61267	0.263358	0.3977	0.714061	no	ENSG00000021776.10	4.05272	0.761622	-3.2911	-2.41174	0.26355	0.452502	no
ENSG00000021826.14	CPS1	chr2:210477681-210679107	0.722208	0.874708	0.1525	0.276387	0.55925	0.823339	no	ENSG00000021826.14	0.732318	0.993982	0.261664	0.440748	0.42	0.732515	no	ENSG00000021826.14	1.09805	0.131216	-0.966834	-3.06493	0.26335	0.452502	no
ENSG00000021852.12	C8B	chr1:56929209-58546802	0	0	0	0	1	1	no	ENSG00000021852.12	0	0	0	0	1	1	no	ENSG00000021852.12	0	0	0	0	1	1	no
ENSG00000022267.16	FHL1	chrX:136146701-136211359	3654.68	3402.41	-252.27	-0.103187	0.7925	0.935001	no	ENSG00000022267.16	3710.09	2473.97	-1236.12	-0.584625	0.24635	0.568505	no	ENSG00000022267.16	2759.33	692.032	-2067.3	-1.99541	0.2943	0.452502	no
ENSG00000022277.12	RTFDC1	chr20:56468584-56526142	39.9126	28.1501	-11.7625	-0.503705	0.01655	0.115797	no	ENSG00000022277.12	40.4894	31.7924	-8.697	-0.348863	0.1814	0.487503	no	ENSG00000022277.12	35.2776	8.28112	-26.9965	-2.09086	0.26715	0.452502	no
ENSG00000022355.14	GABRA1	chr5:161847190-161899969	0	0	0	0	1	1	no	ENSG00000022355.14	0	0	0	0	1	1	no	ENSG00000022355.14	0	0	0	0	1	1	no
ENSG00000022556.15	NLRP2	chr19:54923508-55001142	0	0	0	0	1	1	no	ENSG00000022556.15	0	0	0	0	1	1	no	ENSG00000022556.15	0	0	0	0	1	1	no
ENSG00000022567.9	SLC45A4	chr8:141207165-141308305	5.27526	5.07564	-0.19962	-0.0556527	0.90255	0.97143	no	ENSG00000022567.9	5.35685	6.34068	0.98383	0.243254	0.6734	0.888971	no	ENSG00000022567.9	7.01183	1.12716	-5.88467	-2.6371	0.26645	0.452502	no
ENSG00000022840.15	RNF10	chr12:120503273-120577594	54.131	56.008	1.877	0.0491793	0.82195	0.945272	no	ENSG00000022840.15	54.9086	52.4126	-2.496	-0.0671187	0.80005	0.937904	no	ENSG00000022840.15	57.9923	62.8896	4.8973	0.11696	0.67935	0.763391	no
ENSG00000022976.15	ZNF839	chr14:102317376-102362916	7.45111	4.97791	-2.4732	-0.581916	0.085	0.322397	no	ENSG00000022976.15	7.55626	5.36223	-2.19403	-0.494838	0.2278	0.546988	no	ENSG00000022976.15	5.9623	0.996192	-4.96611	-2.58137	0.2525	0.452502	no
ENSG00000023041.11	ZDHHC6	chr10:112374017-112446917	6.97502	6.14644	-0.82858	-0.182447	0.583	0.836061	no	ENSG00000023041.11	7.08233	6.68291	-0.39942	-0.0837472	0.832	0.94866	no	ENSG00000023041.11	7.36587	6.87606	-0.48981	-0.0992726	0.8202	0.874267	no
ENSG00000023171.14	GRAMD1B	chr11:123454397-123627774	1.44805	2.48838	1.04033	0.781097	0.04535	0.219913	no	ENSG00000023171.14	1.46892	3.44589	1.97697	1.23012	0.00535	0.0482248	yes	ENSG00000023171.14	3.76758	2.79015	-0.97743	-0.433295	0.27405	0.452502	no
ENSG00000023191.16	RNH1	chr11:494511-507300	0	0	0	0	1	1	no	ENSG00000023191.16	0	0	0	0	1	1	no	ENSG00000023191.16	0	0	0	0	1	1	no
ENSG00000023228.13	NDUFS1	chr2:206114816-206162928	216.37	140.473	-75.897	-0.623207	0.029	0.166657	no	ENSG00000023228.13	219.584	95.6675	-123.916	-1.19867	0.0012	0.0157527	yes	ENSG00000023228.13	106.219	30.5068	-75.7122	-1.79984	0.2671	0.452502	no
ENSG00000023287.12	RB1CC1	chr8:52622455-52745843	31.1649	21.3446	-9.8203	-0.546047	0.0124	0.0951816	no	ENSG00000023287.12	31.6194	21.739	-9.8804	-0.540524	0.07695	0.303162	no	ENSG00000023287.12	24.1788	3.97546	-20.2033	-2.60455	0.25235	0.452502	no
ENSG00000023318.7	ERP44	chr9:99979178-100099040	3.74938	3.49368	-0.2557	-0.101906	0.67685	0.886035	no	ENSG00000023318.7	3.80739	3.48816	-0.31923	-0.126336	0.66695	0.885272	no	ENSG00000023318.7	3.86623	0.775118	-3.09111	-2.31844	0.2937	0.452502	no
ENSG00000023330.14	ALAS1	chr3:52198085-52214327	28.1632	22.9247	-5.2385	-0.296909	0.1585	0.44973	no	ENSG00000023330.14	28.5827	17.7408	-10.8419	-0.68807	0.0101	0.0768146	no	ENSG00000023330.14	19.6211	5.42005	-14.2011	-1.85603	0.28175	0.452502	no
ENSG00000023445.13	BIRC3	chr11:102317449-102339403	1.04338	3.01525	1.97187	1.53101	5e-05	0.0015003	yes	ENSG00000023445.13	1.05842	5.46646	4.40804	2.3687	5e-05	0.00127278	yes	ENSG00000023445.13	5.99426	3.36569	-2.62857	-0.832679	0.0222	0.407808	no
ENSG00000023516.8	AKAP11	chr13:42272152-42323267	4.37712	5.76534	1.38822	0.397423	0.0624	0.266728	no	ENSG00000023516.8	4.44226	5.7453	1.30304	0.371089	0.157	0.452662	no	ENSG00000023516.8	6.34521	6.44509	0.09988	0.0225325	0.9371	0.957972	no
ENSG00000023572.8	GLRX2	chr1:193096467-193106114	16.8318	16.1807	-0.6511	-0.056912	0.8436	0.952281	no	ENSG00000023572.8	17.0723	14.8107	-2.2616	-0.205014	0.5467	0.821638	no	ENSG00000023572.8	16.4353	18.1162	1.6809	0.140477	0.6983	0.779314	no
ENSG00000023608.4	SNAPC1	chr14:61681040-61796428	3.47626	3.20669	-0.26957	-0.11645	0.7905	0.934125	no	ENSG00000023608.4	3.52883	2.66573	-0.8631	-0.40466	0.52465	0.807947	no	ENSG00000023608.4	2.9462	0.680962	-2.26524	-2.11321	0.3037	0.452502	no
ENSG00000023697.12	DERA	chr12:15911171-16037282	12.9998	9.35892	-3.64088	-0.474081	0.10925	0.371749	no	ENSG00000023697.12	13.1907	14.4544	1.2637	0.131989	0.67995	0.892207	no	ENSG00000023697.12	15.9284	10.4831	-5.4453	-0.603539	0.08315	0.452502	no
ENSG00000023734.10	STRAP	chr12:15882390-15903478	40.8675	37.5493	-3.3182	-0.122168	0.55355	0.821356	no	ENSG00000023734.10	41.4943	34.1454	-7.3489	-0.281219	0.3001	0.624405	no	ENSG00000023734.10	37.9005	42.1332	4.2327	0.152742	0.5959	0.689067	no
ENSG00000023839.10	ABCC2	chr10:99782731-99852192	0.614458	0.255683	-0.358775	-1.26496	0.1979	0.502209	no	ENSG00000023839.10	0.627707	0.33319	-0.294517	-0.913748	0.29915	0.623562	no	ENSG00000023839.10	0.37287	0.28492	-0.08795	-0.388114	1	1	no
ENSG00000023892.10	DEF6	chr6:35297851-35321771	0.205077	0.968816	0.763739	2.24006	0.0069	0.0641535	no	ENSG00000023892.10	0.20857	2.36915	2.16058	3.50577	0.0002	0.00401479	yes	ENSG00000023892.10	2.57499	0.548834	-2.02616	-2.23013	0.28695	0.452502	no
ENSG00000023902.13	PLEKHO1	chr1:150149182-150164720	8.30298	14.2295	5.92652	0.777184	0.004	0.043598	yes	ENSG00000023902.13	8.4127	29.0455	20.6328	1.78767	5e-05	0.00127278	yes	ENSG00000023902.13	31.8173	15.9077	-15.9096	-1.00009	0.0015	0.0624375	no
ENSG00000023909.9	GCLM	chr1:93885204-93909456	8.73461	8.59485	-0.13976	-0.0232717	0.93215	0.980626	no	ENSG00000023909.9	8.86825	4.56612	-4.30213	-0.957682	0.0031	0.0319858	yes	ENSG00000023909.9	5.05048	9.60754	4.55706	0.927747	0.00525	0.155916	no
ENSG00000024048.10	UBR2	chr6:42564061-42693504	22.2897	16.809	-5.4807	-0.407145	0.04265	0.212035	no	ENSG00000024048.10	22.6283	17.1088	-5.5195	-0.403387	0.12095	0.394342	no	ENSG00000024048.10	19.0202	3.64904	-15.3712	-2.38194	0.3132	0.452502	no
ENSG00000024422.11	EHD2	chr19:47607523-47743134	2.69134	4.95197	2.26063	0.879676	0.00215	0.0276874	yes	ENSG00000024422.11	2.72627	4.44031	1.71404	0.703729	0.0406	0.203158	no	ENSG00000024422.11	4.86279	1.88304	-2.97975	-1.36872	0.32755	0.452968	no
ENSG00000024526.16	DEPDC1	chr1:68474151-68538627	0.0619995	0.0378172	-0.0241823	-0.713214	1	1	no	ENSG00000024526.16	0.0629148	0.200089	0.137174	1.66917	1	1	no	ENSG00000024526.16	0.219614	0.0426044	-0.17701	-2.36589	1	1	no
ENSG00000024862.16	CCDC28A	chr6:138725210-138793319	5.97384	4.3416	-1.63224	-0.460432	0.1517	0.440394	no	ENSG00000024862.16	6.06537	4.31251	-1.75286	-0.492068	0.1903	0.498945	no	ENSG00000024862.16	4.76211	1.10481	-3.6573	-2.1078	0.293	0.452502	no
ENSG00000025039.14	RRAGD	chr6:89364635-89412270	65.8642	45.6248	-20.2394	-0.529675	0.01655	0.115797	no	ENSG00000025039.14	66.8534	48.9512	-17.9022	-0.449655	0.0894	0.332048	no	ENSG00000025039.14	54.5049	8.08026	-46.4246	-2.75391	0.27785	0.452502	no
ENSG00000025156.12	HSF2	chr6:122399545-122433119	26.4773	13.2714	-13.2059	-0.996433	0.00035	0.00752698	yes	ENSG00000025156.12	26.8579	16.2667	-10.5912	-0.723426	0.01855	0.118832	no	ENSG00000025156.12	18.1164	3.01473	-15.1017	-2.5872	0.2647	0.452502	no
ENSG00000025293.15	PHF20	chr20:35771973-35950381	22.8323	18.8468	-3.9855	-0.276757	0.47295	0.767008	no	ENSG00000025293.15	23.1693	22.7363	-0.433	-0.0272212	0.9437	0.982553	no	ENSG00000025293.15	25.3064	4.96564	-20.3408	-2.34945	0.24675	0.452502	no
ENSG00000025423.11	HSD17B6	chr12:56712427-56787790	0.117947	0	-0.117947	#NAME?	1	1	no	ENSG00000025423.11	0.119101	0	-0.119101	#NAME?	1	1	no	ENSG00000025423.11	0	0	0	0	1	1	no
ENSG00000025434.18	NR1H3	chr11:47239301-47269032	2.0237	2.77034	0.74664	0.453069	0.24475	0.56227	no	ENSG00000025434.18	2.05021	5.32933	3.27912	1.37819	0.00885	0.0694581	no	ENSG00000025434.18	5.7964	3.09602	-2.70038	-0.904743	0.07375	0.452502	no
ENSG00000025708.12	TYMP	chr22:50523567-50532580	1.25475	7.10519	5.85044	2.50147	0.0001	0.00267778	yes	ENSG00000025708.12	1.27283	17.6864	16.4136	3.79653	5e-05	0.00127278	yes	ENSG00000025708.12	19.187	5.61749	-13.5695	-1.77214	0.2814	0.452502	no
ENSG00000025770.18	NCAPH2	chr22:50508215-50523472	7.58787	5.49521	-2.09266	-0.46552	0.0682	0.282147	no	ENSG00000025770.18	7.69224	5.5287	-2.16354	-0.476464	0.1112	0.376678	no	ENSG00000025770.18	6.10015	1.60309	-4.49706	-1.92799	0.26405	0.452502	no
ENSG00000025772.7	TOMM34	chr20:44910061-44960486	2.94619	2.69271	-0.25348	-0.129793	0.67505	0.885609	no	ENSG00000025772.7	2.99014	2.41873	-0.57141	-0.305964	0.432	0.741907	no	ENSG00000025772.7	2.67794	0.863354	-1.81459	-1.6331	0.307	0.452502	no
ENSG00000025796.13	SEC63	chr6:107867755-107959986	3.26824	5.72115	2.45291	0.807789	0.0446	0.218298	no	ENSG00000025796.13	3.31333	4.27438	0.96105	0.367432	0.3338	0.659967	no	ENSG00000025796.13	4.69696	1.28031	-3.41665	-1.87523	0.27865	0.452502	no
ENSG00000025800.13	KPNA6	chr1:32108037-32176568	30.7895	22.0717	-8.7178	-0.480237	0.0191	0.128033	no	ENSG00000025800.13	31.2604	19.7478	-11.5126	-0.662644	0.0111	0.0823955	no	ENSG00000025800.13	21.957	24.7195	2.7625	0.170965	0.55125	0.650208	no
ENSG00000026025.13	VIM	chr10:17214238-17237593	69.0391	131.466	62.4269	0.929208	5e-05	0.0015003	yes	ENSG00000026025.13	70.0786	211.086	141.007	1.59079	5e-05	0.00127278	yes	ENSG00000026025.13	231.088	147.046	-84.042	-0.652176	0.0399	0.452502	no
ENSG00000026036.20	RTEL1-TNFRSF6B	chr20:63657809-63743505	0.18711	0.424529	0.237419	1.18198	1	1	no	ENSG00000026036.20	0.1895	0.609449	0.419949	1.68531	0.2195	0.538128	no	ENSG00000026036.20	0.662443	0.102412	-0.560031	-2.69342	0.322	0.452756	no
ENSG00000026103.19	FAS	chr10:88879733-89015785	0.797896	3.02019	2.22229	1.92037	0.0009	0.0149997	yes	ENSG00000026103.19	0.809353	3.52361	2.71426	2.12221	0.0012	0.0157527	yes	ENSG00000026103.19	3.87143	3.3827	-0.48873	-0.194692	0.7238	0.800014	no
ENSG00000026297.15	RNASET2	chr6:166409363-166957191	2.97306	4.75482	1.78176	0.677443	0.3187	0.638788	no	ENSG00000026297.15	3.02444	9.45721	6.43277	1.64475	0.02535	0.14711	no	ENSG00000026297.15	10.329	2.02018	-8.30882	-2.35415	0.25405	0.452502	no
ENSG00000026508.16	CD44	chr11:35138869-35232402	4.89556	14.1722	9.27664	1.53352	5e-05	0.0015003	yes	ENSG00000026508.16	4.97646	25.7746	20.7981	2.37276	5e-05	0.00127278	yes	ENSG00000026508.16	28.2299	15.8012	-12.4287	-0.837192	0.00495	0.1487	no
ENSG00000026559.13	KCNG1	chr20:50999369-51023129	0	0.00433723	0.00433723	inf	1	1	no	ENSG00000026559.13	0	0	0	0	1	1	no	ENSG00000026559.13	0	0	0	0	1	1	no
ENSG00000026652.13	AGPAT4	chr6:161129978-161274061	0.404466	0.473817	0.069351	0.228314	1	1	no	ENSG00000026652.13	0.410687	0.621523	0.210836	0.597769	0.4029	0.718728	no	ENSG00000026652.13	0.680736	0.207725	-0.473011	-1.71242	0.3177	0.452502	no
ENSG00000026751.16	SLAMF7	chr1:160739056-160754821	0.0276745	0.901045	0.873371	5.02497	0.0054	0.053798	no	ENSG00000026751.16	0.0281555	3.24521	3.21705	6.84875	0.01205	0.0875166	no	ENSG00000026751.16	3.52697	1.00231	-2.52466	-1.8151	0.00115	0.0511325	no
ENSG00000026950.16	BTN3A1	chr6:26402236-26415216	1.86865	7.64849	5.77984	2.03317	5e-05	0.0015003	yes	ENSG00000026950.16	1.89727	8.1257	6.22843	2.09857	5e-05	0.00127278	yes	ENSG00000026950.16	8.85066	4.06642	-4.78424	-1.12202	0.3351	0.455769	no
ENSG00000027001.9	MIPEP	chr13:23730188-23902655	6.51373	6.47711	-0.03662	-0.00813288	0.97385	0.993021	no	ENSG00000027001.9	6.61283	4.58385	-2.02898	-0.528707	0.09755	0.349486	no	ENSG00000027001.9	5.049	7.26873	2.21973	0.525706	0.11585	0.452502	no
ENSG00000027075.13	PRKCH	chr14:61187558-61658696	6.01563	4.13296	-1.88267	-0.54154	0.0349	0.186186	no	ENSG00000027075.13	6.09668	6.27584	0.17916	0.0417839	0.90705	0.97181	no	ENSG00000027075.13	6.84025	1.54161	-5.29864	-2.14961	0.24515	0.452502	no
ENSG00000027644.4	INSRR	chr1:156806242-156881850	0.00789871	0.00887771	0.000979	0.168571	1	1	no	ENSG00000027644.4	0.00801164	0.0115214	0.00350976	0.524147	1	1	no	ENSG00000027644.4	0.0124975	0.0100295	-0.002468	-0.317391	1	1	no
ENSG00000027697.12	IFNGR1	chr6:137197483-137219449	16.4975	14.5795	-1.918	-0.178305	0.4316	0.734969	no	ENSG00000027697.12	16.7481	17.377	0.6289	0.0531792	0.84395	0.951546	no	ENSG00000027697.12	19.1793	3.58712	-15.5922	-2.41865	0.27215	0.452502	no
ENSG00000027847.13	B4GALT7	chr5:177600099-177610347	3.24264	3.22545	-0.01719	-0.00766723	0.98155	0.995222	no	ENSG00000027847.13	3.28575	4.36301	1.07726	0.4091	0.2722	0.595791	no	ENSG00000027847.13	4.80699	0.976413	-3.83058	-2.29957	0.2719	0.452502	no
ENSG00000027869.11	SH2D2A	chr1:156806242-156881850	0.0210007	0.262318	0.241317	3.64281	1	1	no	ENSG00000027869.11	0.0212306	0.655062	0.633831	4.94742	0.02805	0.158038	no	ENSG00000027869.11	0.710803	0.292055	-0.418748	-1.28321	0.21655	0.452502	no
ENSG00000028116.16	VRK2	chr2:57907650-58241686	7.77776	7.49778	-0.27998	-0.0528901	0.8525	0.954818	no	ENSG00000028116.16	7.89512	6.57146	-1.32366	-0.264748	0.45295	0.756154	no	ENSG00000028116.16	7.27279	1.62926	-5.64353	-2.15829	0.25965	0.452502	no
ENSG00000028137.16	TNFRSF1B	chr1:12166942-12209228	1.74526	3.89913	2.15387	1.15971	0.00035	0.00752698	yes	ENSG00000028137.16	1.77169	5.77729	4.0056	1.70527	5e-05	0.00127278	yes	ENSG00000028137.16	6.31663	4.36608	-1.95055	-0.532816	0.09805	0.452502	no
ENSG00000028203.17	VEZT	chr12:95217745-95302790	41.4261	35.7728	-5.6533	-0.211679	0.2909	0.61089	no	ENSG00000028203.17	42.0444	32.4175	-9.6269	-0.375143	0.12385	0.399329	no	ENSG00000028203.17	36.1171	40.1563	4.0392	0.152946	0.56075	0.658544	no
ENSG00000028277.20	POU2F2	chr19:42086109-42196585	0.0898731	0.334568	0.244695	1.89634	1	1	no	ENSG00000028277.20	0.0912262	0.644034	0.552808	2.81962	0.02145	0.130959	no	ENSG00000028277.20	0.704334	0.198871	-0.505463	-1.82443	0.27615	0.452502	no
ENSG00000028310.17	BRD9	chr5:795605-919357	5.72843	5.08726	-0.64117	-0.171251	0.49885	0.786423	no	ENSG00000028310.17	5.81392	5.37251	-0.44141	-0.113916	0.7053	0.902494	no	ENSG00000028310.17	5.9299	1.46834	-4.46156	-2.01382	0.25045	0.452502	no
ENSG00000028528.14	SNX1	chr15:64094122-64146090	6.42992	8.43188	2.00196	0.391053	0.1284	0.40379	no	ENSG00000028528.14	6.52756	8.71336	2.1858	0.416686	0.1729	0.475306	no	ENSG00000028528.14	9.57153	2.38221	-7.18932	-2.00645	0.2718	0.452502	no
ENSG00000028839.9	TBPL1	chr6:133952169-134052636	2.99755	3.00988	0.01233	0.00592299	0.9934	0.997935	no	ENSG00000028839.9	3.04825	3.63286	0.58461	0.253124	0.7729	0.930402	no	ENSG00000028839.9	4.03651	0.739667	-3.29684	-2.44816	0.27565	0.452502	no
ENSG00000029153.14	ARNTL2	chr12:27332853-27446625	0.0738925	0.2758	0.201907	1.90012	1	1	no	ENSG00000029153.14	0.0750229	1.37682	1.3018	4.19787	5e-05	0.00127278	yes	ENSG00000029153.14	1.50172	0.305367	-1.19635	-2.298	0.0003	0.0184129	yes
ENSG00000029363.15	BCLAF1	chr6:136256862-136289851	18.5826	18.3356	-0.247	-0.0192991	0.9513	0.986651	no	ENSG00000029363.15	18.8608	17.7572	-1.1036	-0.0869879	0.78075	0.932273	no	ENSG00000029363.15	19.6057	4.02636	-15.5793	-2.28372	0.2537	0.452502	no
ENSG00000029364.11	SLC39A9	chr14:69380122-69462388	5.97101	6.348	0.37699	0.0883284	0.7795	0.928684	no	ENSG00000029364.11	6.05964	6.35952	0.29988	0.0696849	0.848	0.952983	no	ENSG00000029364.11	7.04198	1.90765	-5.13433	-1.88419	0.2707	0.452502	no
ENSG00000029534.19	ANK1	chr8:41653219-41896762	197.415	149.524	-47.891	-0.400854	0.11935	0.389362	no	ENSG00000029534.19	200.195	171.838	-28.357	-0.220358	0.5219	0.805807	no	ENSG00000029534.19	190.679	39.8367	-150.842	-2.25898	0.27285	0.452502	no
ENSG00000029559.6	IBSP	chr4:87799580-87812435	0.0148868	0.00593241	-0.00895439	-1.32734	1	1	no	ENSG00000029559.6	0.0151352	0	-0.0151352	#NAME?	1	1	no	ENSG00000029559.6	0	0	0	0	1	1	no
ENSG00000029639.10	TFB1M	chr6:154733324-155314493	5.12648	4.09261	-1.03387	-0.324947	0.74305	0.914006	no	ENSG00000029639.10	5.20232	5.05645	-0.14587	-0.0410304	0.9688	0.988797	no	ENSG00000029639.10	5.57768	1.20363	-4.37405	-2.21228	0.2733	0.452502	no
ENSG00000029725.16	RABEP1	chr17:5282264-5469060	31.4895	22.4832	-9.0063	-0.48602	0.0889	0.330988	no	ENSG00000029725.16	31.9567	31.3126	-0.6441	-0.0293721	0.93105	0.978864	no	ENSG00000029725.16	34.8259	4.23149	-30.5944	-3.04092	0.26475	0.452502	no
ENSG00000029993.14	HMGB3	chrX:150980508-150990775	1.07994	1.71346	0.63352	0.665964	0.1051	0.363576	no	ENSG00000029993.14	1.09629	2.08437	0.98808	0.926985	0.0507	0.23243	no	ENSG00000029993.14	2.27016	0.555867	-1.71429	-2.02998	0.2893	0.452502	no
ENSG00000030066.13	NUP160	chr11:47778086-47848555	3.54833	4.78084	1.23251	0.430121	0.0891	0.331326	no	ENSG00000030066.13	3.60371	5.23628	1.63257	0.539061	0.0611	0.263191	no	ENSG00000030066.13	5.77235	5.33048	-0.44187	-0.114893	0.706	0.785834	no
ENSG00000030110.12	BAK1	chr6:33540045-33593338	3.62403	3.01853	-0.6055	-0.263748	0.3915	0.705118	no	ENSG00000030110.12	3.67484	3.94424	0.2694	0.102065	0.76875	0.928294	no	ENSG00000030110.12	4.33267	0.832433	-3.50024	-2.37985	0.28145	0.452502	no
ENSG00000030304.12	MUSK	chr9:110668770-110801579	0.76768	2.60993	1.84225	1.76543	0.0006	0.0112606	yes	ENSG00000030304.12	0.778475	4.04638	3.2679	2.37791	5e-05	0.00127278	yes	ENSG00000030304.12	4.39793	1.0322	-3.36573	-2.09109	0.2878	0.452502	no
ENSG00000030419.16	IKZF2	chr2:212581356-213152427	5.83694	2.99828	-2.83866	-0.961077	0.00055	0.0105305	yes	ENSG00000030419.16	5.91546	3.73695	-2.17851	-0.662628	0.05015	0.231072	no	ENSG00000030419.16	4.15212	0.692607	-3.45951	-2.58374	0.2496	0.452502	no
ENSG00000030582.16	GRN	chr17:44345085-44353102	11.3177	15.7083	4.3906	0.472938	0.0332	0.180543	no	ENSG00000030582.16	11.4702	31.0137	19.5435	1.43502	5e-05	0.00127278	yes	ENSG00000030582.16	33.8957	7.68422	-26.2115	-2.14113	0.2652	0.452502	no
ENSG00000031003.10	FAM13B	chr5:137814332-138051961	2.68759	3.40519	0.7176	0.341423	0.67795	0.886078	no	ENSG00000031003.10	2.73066	5.68681	2.95615	1.05837	0.202	0.51488	no	ENSG00000031003.10	6.26619	1.11787	-5.14832	-2.48683	0.26265	0.452502	no
ENSG00000031081.10	ARHGAP31	chr3:119294372-119420714	1.21997	1.65078	0.43081	0.4363	0.26205	0.580579	no	ENSG00000031081.10	1.23661	1.81275	0.57614	0.551789	0.22045	0.539298	no	ENSG00000031081.10	1.98343	0.507368	-1.47606	-1.9669	0.30215	0.452502	no
ENSG00000031691.6	CENPQ	chr6:49463377-49493107	2.25376	2.24912	-0.00464	-0.00297428	0.99225	0.997622	no	ENSG00000031691.6	2.29113	1.67357	-0.61756	-0.453132	0.2926	0.616887	no	ENSG00000031691.6	1.86494	0.527097	-1.33784	-1.82299	0.05725	0.452502	no
ENSG00000031698.12	SARS	chr1:109213917-109238169	25.7996	24.8523	-0.9473	-0.0539728	0.80345	0.939018	no	ENSG00000031698.12	26.1777	24.6921	-1.4856	-0.0842872	0.7489	0.920984	no	ENSG00000031698.12	27.2606	27.8409	0.5803	0.0303868	0.916	0.942373	no
ENSG00000031823.14	RANBP3	chr19:5904840-5978142	9.01971	8.09604	-0.92367	-0.155865	0.66995	0.883467	no	ENSG00000031823.14	9.15277	8.69661	-0.45616	-0.0737553	0.85945	0.956423	no	ENSG00000031823.14	9.60727	1.91484	-7.69243	-2.3269	0.2401	0.452502	no
ENSG00000032219.18	ARID4A	chr14:58298384-58395641	2.5192	3.12188	0.60268	0.309449	0.31335	0.634092	no	ENSG00000032219.18	2.55767	3.48707	0.9294	0.447186	0.20525	0.519101	no	ENSG00000032219.18	3.83827	0.58387	-3.2544	-2.71674	0.2588	0.452502	no
ENSG00000032389.12	TSSC1	chr2:3188924-3377882	6.23648	4.71054	-1.52594	-0.404839	0.1249	0.398052	no	ENSG00000032389.12	6.32257	4.57928	-1.74329	-0.465389	0.13425	0.417143	no	ENSG00000032389.12	5.05485	1.04714	-4.00771	-2.27121	0.25685	0.452502	no
ENSG00000032444.15	PNPLA6	chr19:7522625-7561764	10.8782	8.04878	-2.82942	-0.434601	0.1331	0.411999	no	ENSG00000032444.15	11.0278	9.40411	-1.62369	-0.229776	0.45855	0.759929	no	ENSG00000032444.15	10.3228	2.4411	-7.8817	-2.08023	0.2474	0.452502	no
ENSG00000032742.17	IFT88	chr13:20567068-20691437	2.1117	1.86078	-0.25092	-0.182493	0.60505	0.84868	no	ENSG00000032742.17	2.14639	2.17875	0.03236	0.0215893	0.95615	0.985926	no	ENSG00000032742.17	2.40901	2.08009	-0.32892	-0.211796	0.6245	0.715	no
ENSG00000033011.11	ALG1	chr16:4882506-5097808	3.21354	1.90534	-1.3082	-0.754114	0.2586	0.576214	no	ENSG00000033011.11	3.25717	2.81939	-0.43778	-0.208236	0.7662	0.927385	no	ENSG00000033011.11	3.11296	0.580877	-2.53208	-2.42198	0.2648	0.452502	no
ENSG00000033030.13	ZCCHC8	chr12:122471599-122501073	4.76832	4.73094	-0.03738	-0.011354	0.96555	0.990805	no	ENSG00000033030.13	4.8418	4.00215	-0.83965	-0.274768	0.38205	0.701922	no	ENSG00000033030.13	4.43915	5.297	0.85785	0.25489	0.44295	0.549597	no
ENSG00000033050.7	ABCF2	chr7:151207836-151227230	16.1416	12.5162	-3.6254	-0.366987	0.0884	0.329935	no	ENSG00000033050.7	16.3717	13.7361	-2.6356	-0.253231	0.34025	0.665491	no	ENSG00000033050.7	15.183	2.85396	-12.329	-2.41142	0.2687	0.452502	no
ENSG00000033100.14	CHPF2	chr7:151232488-151277896	1.596	2.13395	0.53795	0.419061	0.5467	0.817224	no	ENSG00000033100.14	1.61771	3.50723	1.88952	1.11638	0.2209	0.539594	no	ENSG00000033100.14	3.84056	0.900572	-2.93999	-2.0924	0.2933	0.452502	no
ENSG00000033122.18	LRRC7	chr1:69568397-70205620	1.23473	0.810127	-0.424603	-0.607977	0.2614	0.579646	no	ENSG00000033122.18	1.25448	0.166548	-1.08793	-2.91307	5e-05	0.00127278	yes	ENSG00000033122.18	0.185057	0.916809	0.731752	2.30865	0.00065	0.0325021	yes
ENSG00000033170.16	FUT8	chr14:65410591-65744121	2.81528	3.80676	0.99148	0.435287	0.20465	0.511979	no	ENSG00000033170.16	2.8588	5.79686	2.93806	1.01986	0.0097	0.07469	no	ENSG00000033170.16	6.38738	1.0082	-5.37918	-2.66344	0.24335	0.452502	no
ENSG00000033178.12	UBA6	chr4:67612651-67701179	7.46925	5.70944	-1.75981	-0.387615	0.36285	0.679387	no	ENSG00000033178.12	7.57878	6.1614	-1.41738	-0.298708	0.54535	0.820889	no	ENSG00000033178.12	6.77799	1.66108	-5.11691	-2.02874	0.2765	0.452502	no
ENSG00000033327.12	GAB2	chr11:78215296-78574874	1.37679	4.62539	3.2486	1.74827	0.00025	0.00573376	yes	ENSG00000033327.12	1.39787	2.71251	1.31464	0.956394	0.0557	0.248077	no	ENSG00000033327.12	2.96731	5.19656	2.22925	0.808402	0.1113	0.452502	no
ENSG00000033627.14	ATP6V0A1	chr17:42458843-42522611	14.599	16.5033	1.9043	0.176881	0.3935	0.706959	no	ENSG00000033627.14	14.8353	16.4643	1.629	0.150305	0.57135	0.835644	no	ENSG00000033627.14	18.1979	3.86515	-14.3328	-2.23518	0.24525	0.452502	no
ENSG00000033800.13	PIAS1	chr15:68054178-68257211	6.03996	7.00348	0.96352	0.213535	0.47565	0.769258	no	ENSG00000033800.13	6.12915	6.38524	0.25609	0.0590538	0.87765	0.961928	no	ENSG00000033800.13	7.03826	1.67498	-5.36328	-2.07107	0.2662	0.452502	no
ENSG00000033867.16	SLC4A7	chr3:27372720-27484420	7.86933	13.0044	5.13507	0.724682	0.0014	0.0204583	yes	ENSG00000033867.16	8.00305	5.20345	-2.7996	-0.621081	0.0369	0.190749	no	ENSG00000033867.16	5.72863	2.87352	-2.85511	-0.995372	0.3178	0.452502	no
ENSG00000034053.14	APBA2	chr15:28884482-29118315	0.00452999	0	-0.00452999	#NAME?	1	1	no	ENSG00000034053.14	0.00457679	0	-0.00457679	#NAME?	1	1	no	ENSG00000034053.14	0	0	0	0	1	1	no
ENSG00000034152.18	MAP2K3	chr17:21284671-21315240	17.9102	24.0418	6.1316	0.42476	0.04535	0.219913	no	ENSG00000034152.18	18.1626	20.5096	2.347	0.175324	0.4852	0.782233	no	ENSG00000034152.18	22.5939	5.28848	-17.3054	-2.09501	0.2725	0.452502	no
ENSG00000034239.10	EFCAB1	chr8:48710788-48735311	0	0.0874162	0.0874162	inf	1	1	no	ENSG00000034239.10	0	0	0	0	1	1	no	ENSG00000034239.10	0	0.095715	0.095715	inf	1	1	no
ENSG00000034510.5	TMSB10	chr2:84821649-84907008	58.9019	113.658	54.7561	0.948309	0.0001	0.00267778	yes	ENSG00000034510.5	59.7687	231.518	171.749	1.95366	5e-05	0.00127278	yes	ENSG00000034510.5	252.77	65.2782	-187.492	-1.95315	0.30135	0.452502	no
ENSG00000034533.11	ASTE1	chr3:130850594-131381475	0.744006	1.12239	0.378384	0.593182	0.5159	0.798543	no	ENSG00000034533.11	0.75504	1.02175	0.26671	0.436416	0.68075	0.892717	no	ENSG00000034533.11	1.11966	0.397197	-0.722463	-1.49513	0.3984	0.508055	no
ENSG00000034677.11	RNF19A	chr8:100157905-100414459	12.4524	14.7221	2.2697	0.241558	0.28205	0.602324	no	ENSG00000034677.11	12.6373	13.156	0.5187	0.0580306	0.82035	0.945087	no	ENSG00000034677.11	14.5774	4.18417	-10.3932	-1.80072	0.2686	0.452502	no
ENSG00000034693.14	PEX3	chr6:143450806-143511690	7.39838	7.70262	0.30424	0.0581395	0.8658	0.95983	no	ENSG00000034693.14	7.51062	5.30019	-2.21043	-0.502888	0.2772	0.600716	no	ENSG00000034693.14	5.86845	1.53755	-4.3309	-1.93235	0.30305	0.452502	no
ENSG00000034713.7	GABARAPL2	chr16:75528531-75623300	83.8918	84.9388	1.047	0.0178941	0.93705	0.982137	no	ENSG00000034713.7	85.1889	64.0451	-21.1438	-0.411578	0.14005	0.425846	no	ENSG00000034713.7	70.827	18.7787	-52.0483	-1.9152	0.33065	0.454074	no
ENSG00000034971.14	MYOC	chr1:171635416-171652683	18.6094	5.2635	-13.3459	-1.82193	5e-05	0.0015003	yes	ENSG00000034971.14	18.9005	5.2841	-13.6164	-1.8387	5e-05	0.00127278	yes	ENSG00000034971.14	5.99673	5.89188	-0.10485	-0.0254478	0.94655	0.964357	no
ENSG00000035115.21	SH3YL1	chr2:217729-278283	4.1203	5.09224	0.97194	0.30555	0.52165	0.800984	no	ENSG00000035115.21	4.18488	6.28131	2.09643	0.585877	0.2388	0.560241	no	ENSG00000035115.21	6.96521	1.39005	-5.57516	-2.32503	0.24125	0.452502	no
ENSG00000035141.7	FAM136A	chr2:70295974-70302090	9.11869	9.74394	0.62525	0.0956783	0.68705	0.89059	no	ENSG00000035141.7	9.24892	8.41131	-0.83761	-0.136955	0.63765	0.869908	no	ENSG00000035141.7	9.33566	2.41188	-6.92378	-1.95259	0.3051	0.452502	no
ENSG00000035403.16	VCL	chr10:73995192-74151063	27.89	22.6283	-5.2617	-0.30162	0.1689	0.463917	no	ENSG00000035403.16	28.2781	38.8392	10.5611	0.457832	0.0986	0.35162	no	ENSG00000035403.16	42.776	25.295	-17.481	-0.757952	0.014	0.306453	no
ENSG00000035499.12	DEPDC1B	chr5:60596911-60700190	0.00697429	0.036802	0.0298277	2.39967	1	1	no	ENSG00000035499.12	0.00709167	0.157197	0.150105	4.47031	1	1	no	ENSG00000035499.12	0.170187	0.0210143	-0.149173	-3.01768	1	1	no
ENSG00000035664.11	DAPK2	chr15:63907035-64072033	22.7899	14.9699	-7.82	-0.606327	0.04385	0.216373	no	ENSG00000035664.11	23.0985	14.6921	-8.4064	-0.652754	0.056	0.248984	no	ENSG00000035664.11	16.2589	3.42016	-12.8387	-2.2491	0.24795	0.452502	no
ENSG00000035681.7	NSMAF	chr8:58583503-58662102	8.30704	6.49575	-1.81129	-0.354838	0.17455	0.471448	no	ENSG00000035681.7	8.43371	8.92099	0.48728	0.0810361	0.78415	0.932915	no	ENSG00000035681.7	9.86552	1.31542	-8.5501	-2.90687	0.2404	0.452502	no
ENSG00000035687.9	ADSS	chr1:244352634-244452134	2.11201	2.6853	0.57329	0.346468	0.31045	0.631337	no	ENSG00000035687.9	2.14391	3.97835	1.83444	0.891923	0.01855	0.118832	no	ENSG00000035687.9	4.41496	3.00568	-1.40928	-0.554706	0.15905	0.452502	no
ENSG00000035720.7	STAP1	chr4:67558727-67607337	0.0499144	0.110652	0.0607376	1.14851	1	1	no	ENSG00000035720.7	0.0509713	0.0870179	0.0360466	0.771626	1	1	no	ENSG00000035720.7	0.0950952	0.00759614	-0.0874991	-3.64603	1	1	no
ENSG00000035862.12	TIMP2	chr17:78852976-78925387	11.0121	17.3316	6.3195	0.654312	0.00335	0.0384452	yes	ENSG00000035862.12	11.1748	22.6689	11.4941	1.02047	0.0001	0.00233439	yes	ENSG00000035862.12	25.2127	6.66771	-18.545	-1.91889	0.334	0.455034	no
ENSG00000035928.14	RFC1	chr4:39287455-39366375	8.01393	8.04684	0.03291	0.00591164	0.9818	0.995222	no	ENSG00000035928.14	8.13438	6.27942	-1.85496	-0.373399	0.1699	0.471582	no	ENSG00000035928.14	6.94309	1.79156	-5.15153	-1.95436	0.2649	0.452502	no
ENSG00000036054.12	TBC1D23	chr3:100260999-100325251	14.2953	12.3728	-1.9225	-0.208368	0.38545	0.6997	no	ENSG00000036054.12	14.5144	12.2415	-2.2729	-0.245709	0.40045	0.716926	no	ENSG00000036054.12	13.5757	3.16124	-10.4145	-2.10246	0.28465	0.452502	no
ENSG00000036257.12	CUL3	chr2:224464681-224585397	38.5394	29.3035	-9.2359	-0.395264	0.0719	0.292356	no	ENSG00000036257.12	39.0979	32.1262	-6.9717	-0.283342	0.30205	0.625833	no	ENSG00000036257.12	35.6651	5.28698	-30.3781	-2.754	0.2466	0.452502	no
ENSG00000036448.9	MYOM2	chr8:2045039-2165552	53.5231	92.4742	38.9511	0.788888	0.09025	0.333003	no	ENSG00000036448.9	54.3442	108.276	53.9318	0.994519	0.068	0.279829	no	ENSG00000036448.9	119.53	18.7922	-100.738	-2.66916	0.2456	0.452502	no
ENSG00000036473.6	OTC	chrX:37349274-38688920	0	0	0	0	1	1	no	ENSG00000036473.6	0	0	0	0	1	1	no	ENSG00000036473.6	0	0	0	0	1	1	no
ENSG00000036530.8	CYP46A1	chr14:99684303-99727301	0.252168	0.396426	0.144258	0.652667	1	1	no	ENSG00000036530.8	0.255483	0.03911	-0.216373	-2.70762	1	1	no	ENSG00000036530.8	0.0424476	0.169986	0.127538	2.00166	1	1	no
ENSG00000036549.12	ZZZ3	chr1:77562415-77683419	15.5991	16.0399	0.4408	0.040195	0.903	0.971516	no	ENSG00000036549.12	15.8427	14.2947	-1.548	-0.148338	0.6988	0.900111	no	ENSG00000036549.12	15.9073	17.9256	2.0183	0.172337	0.63505	0.724376	no
ENSG00000036565.14	SLC18A1	chr8:20144854-20183206	0	0	0	0	1	1	no	ENSG00000036565.14	0	0	0	0	1	1	no	ENSG00000036565.14	0	0	0	0	1	1	no
ENSG00000036672.15	USP2	chr11:119355214-119381726	31.0135	27.6486	-3.3649	-0.165689	0.62845	0.862103	no	ENSG00000036672.15	31.443	27.25	-4.193	-0.206485	0.5615	0.828598	no	ENSG00000036672.15	30.0606	30.9002	0.8396	0.03974	0.91425	0.941552	no
ENSG00000036828.13	CASR	chr3:122183682-122286503	0	0	0	0	1	1	no	ENSG00000036828.13	0	0	0	0	1	1	no	ENSG00000036828.13	0	0	0	0	1	1	no
ENSG00000037042.8	TUBG2	chr17:42659304-42667006	0.843127	1.32347	0.480343	0.6505	0.1343	0.413858	no	ENSG00000037042.8	0.854241	1.41935	0.565109	0.732513	0.1469	0.436973	no	ENSG00000037042.8	1.56542	0.302126	-1.26329	-2.37333	0.27005	0.452502	no
ENSG00000037241.7	RPL26L1	chr5:172954785-172969771	2.85077	2.74428	-0.10649	-0.0549233	0.8949	0.968733	no	ENSG00000037241.7	2.89494	2.27069	-0.62425	-0.350404	0.4533	0.756331	no	ENSG00000037241.7	2.49334	0.75651	-1.73683	-1.72065	0.29335	0.452502	no
ENSG00000037280.15	FLT4	chr5:180601505-180649624	0.515738	0.415474	-0.100264	-0.31188	1	1	no	ENSG00000037280.15	0.523296	0.423407	-0.099889	-0.305583	1	1	no	ENSG00000037280.15	0.468933	0.0759306	-0.393002	-2.62663	1	1	no
ENSG00000037474.14	NSUN2	chr5:6599238-6633291	12.3391	9.8547	-2.4844	-0.324355	0.1372	0.418637	no	ENSG00000037474.14	12.5225	10.2867	-2.2358	-0.283746	0.2843	0.609087	no	ENSG00000037474.14	11.3423	2.54884	-8.79346	-2.15379	0.2793	0.452502	no
ENSG00000037637.10	FBXO42	chr1:16246838-16352454	7.6026	6.80102	-0.80158	-0.160742	0.5581	0.822836	no	ENSG00000037637.10	7.71	5.84177	-1.86823	-0.400326	0.2008	0.513641	no	ENSG00000037637.10	6.48543	7.5995	1.11407	0.228704	0.47445	0.578229	no
ENSG00000037749.11	MFAP3	chr5:153990127-154445850	13.7556	9.85769	-3.89791	-0.480701	0.2552	0.572897	no	ENSG00000037749.11	13.9563	9.97524	-3.98106	-0.484491	0.2988	0.623417	no	ENSG00000037749.11	11.076	2.22098	-8.85502	-2.31816	0.25205	0.452502	no
ENSG00000037757.13	MRI1	chr19:13764531-13778462	2.8478	3.3465	0.4987	0.232806	0.72655	0.907969	no	ENSG00000037757.13	2.88668	3.22769	0.34101	0.161093	0.8254	0.946613	no	ENSG00000037757.13	3.54994	1.11853	-2.43141	-1.66619	0.2996	0.452502	no
ENSG00000037897.16	METTL1	chr12:57762333-57818704	2.10777	1.445	-0.66277	-0.544641	0.4715	0.766382	no	ENSG00000037897.16	2.13993	3.00818	0.86825	0.491325	0.54905	0.822923	no	ENSG00000037897.16	3.29596	1.61082	-1.68514	-1.0329	0.2339	0.452502	no
ENSG00000037965.5	HOXC8	chr12:53981508-54056030	1.31769	0.930053	-0.387637	-0.502625	0.58395	0.836347	no	ENSG00000037965.5	1.33324	1.97228	0.63904	0.56493	0.6519	0.877766	no	ENSG00000037965.5	2.17131	1.03875	-1.13256	-1.06371	0.387	0.497531	no
ENSG00000038002.8	AGA	chr4:177430769-177442503	3.87636	2.88186	-0.9945	-0.427701	0.23305	0.547655	no	ENSG00000038002.8	3.92999	3.21645	-0.71354	-0.289055	0.50885	0.797758	no	ENSG00000038002.8	3.5803	0.65468	-2.92562	-2.45122	0.26495	0.452502	no
ENSG00000038210.12	PI4K2B	chr4:25160640-25279092	0.589724	0.624069	0.034345	0.081665	0.89385	0.968733	no	ENSG00000038210.12	0.598841	1.70506	1.10622	1.50958	0.02635	0.151044	no	ENSG00000038210.12	1.87961	0.219642	-1.65997	-3.09721	0.25905	0.452502	no
ENSG00000038219.12	BOD1L1	chr4:13568737-13627723	4.82611	5.03161	0.2055	0.0601605	0.79145	0.934343	no	ENSG00000038219.12	4.8994	4.63623	-0.26317	-0.0796516	0.76935	0.928439	no	ENSG00000038219.12	5.12988	1.30047	-3.82941	-1.97989	0.2998	0.452502	no
ENSG00000038274.16	MAT2B	chr5:163503113-163519336	21.4356	16.4944	-4.9412	-0.378028	0.08515	0.322805	no	ENSG00000038274.16	21.766	15.2795	-6.4865	-0.510482	0.0592	0.258313	no	ENSG00000038274.16	16.9399	4.27635	-12.6636	-1.98597	0.3021	0.452502	no
ENSG00000038295.7	TLL1	chr4:165873257-166103895	0.294063	0.289915	-0.004148	-0.0204967	1	1	no	ENSG00000038295.7	0.298168	0.462371	0.164203	0.632928	1	1	no	ENSG00000038295.7	0.506775	0.106658	-0.400117	-2.24835	1	1	no
ENSG00000038358.14	EDC4	chr16:67873022-67888855	7.88462	6.00492	-1.8797	-0.392897	0.19725	0.501146	no	ENSG00000038358.14	7.99024	8.61007	0.61983	0.107787	0.7584	0.924258	no	ENSG00000038358.14	9.45117	2.04172	-7.40945	-2.21071	0.25685	0.452502	no
ENSG00000038382.17	TRIO	chr5:14143701-14532128	6.57299	13.3308	6.75781	1.02014	5e-05	0.0015003	yes	ENSG00000038382.17	6.67282	16.8297	10.1569	1.33464	5e-05	0.00127278	yes	ENSG00000038382.17	18.5555	3.87457	-14.6809	-2.25974	0.24995	0.452502	no
ENSG00000038427.15	VCAN	chr5:83471464-83582303	7.88899	10.4236	2.53461	0.401942	0.0868	0.326451	no	ENSG00000038427.15	8.02108	22.3543	14.3332	1.47868	5e-05	0.00127278	yes	ENSG00000038427.15	24.9162	3.15133	-21.7649	-2.98305	0.23955	0.452502	no
ENSG00000038532.14	CLEC16A	chr16:10944487-11182189	4.02869	4.96333	0.93464	0.300998	0.34065	0.659958	no	ENSG00000038532.14	4.08825	4.36254	0.27429	0.0936835	0.7869	0.934497	no	ENSG00000038532.14	4.79644	1.84709	-2.94935	-1.37671	0.29565	0.452502	no
ENSG00000038945.14	MSR1	chr8:16107877-16567490	1.32646	2.37144	1.04498	0.838184	0.0392	0.201004	no	ENSG00000038945.14	1.34434	12.5665	11.2222	3.22461	5e-05	0.00127278	yes	ENSG00000038945.14	13.6794	1.342	-12.3374	-3.34955	0.23695	0.452502	no
ENSG00000039068.18	CDH1	chr16:68737224-68835548	0.0280768	0.173274	0.145197	2.6256	1	1	no	ENSG00000039068.18	0.0287641	0.0804253	0.0516612	1.48338	1	1	no	ENSG00000039068.18	0.0871919	0.11648	0.0292881	0.417817	1	1	no
ENSG00000039123.15	SKIV2L2	chr5:55307759-55535050	20.9961	17.001	-3.9951	-0.304503	0.28095	0.601306	no	ENSG00000039123.15	21.3235	16.8733	-4.4502	-0.337701	0.30895	0.634775	no	ENSG00000039123.15	18.7095	4.09693	-14.6126	-2.19115	0.26245	0.452502	no
ENSG00000039139.9	DNAH5	chr5:13690330-13944543	0.0591908	0.104838	0.0456472	0.82472	1	1	no	ENSG00000039139.9	0.0601635	0.244698	0.184534	2.02404	1	1	no	ENSG00000039139.9	0.268897	0.0544091	-0.214488	-2.30513	1	1	no
ENSG00000039319.16	ZFYVE16	chr5:80408012-80479350	6.94113	9.18676	2.24563	0.404386	0.13115	0.409289	no	ENSG00000039319.16	7.05223	7.79427	0.74204	0.144334	0.6379	0.869908	no	ENSG00000039319.16	8.59431	2.16454	-6.42977	-1.98932	0.26595	0.452502	no
ENSG00000039523.17	FAM65A	chr16:67517861-67546788	4.59253	7.90505	3.31252	0.783488	0.03375	0.182358	no	ENSG00000039523.17	4.65159	7.65243	3.00084	0.718196	0.0597	0.259398	no	ENSG00000039523.17	8.36006	3.6596	-4.70046	-1.19183	0.29585	0.452502	no
ENSG00000039537.13	C6	chr5:41142233-41261438	0.471739	1.14081	0.669071	1.274	0.0211	0.13679	no	ENSG00000039537.13	0.479674	0.564265	0.084591	0.234318	1	1	no	ENSG00000039537.13	0.624026	0.336553	-0.287473	-0.890772	0.4835	0.5867	no
ENSG00000039560.13	RAI14	chr5:34656236-34832627	0.761223	1.2487	0.487477	0.714035	0.0458	0.221318	no	ENSG00000039560.13	0.773263	0.999747	0.226484	0.370603	0.2902	0.61375	no	ENSG00000039560.13	1.09556	0.576328	-0.519232	-0.926703	0.31795	0.452502	no
ENSG00000039600.10	SOX30	chr5:157625678-157671480	0	0.0245077	0.0245077	inf	1	1	no	ENSG00000039600.10	0	0.021479	0.021479	inf	1	1	no	ENSG00000039600.10	0.0233095	0.00739962	-0.0159099	-1.6554	1	1	no
ENSG00000039650.9	PNKP	chr19:49861203-49888749	2.1601	3.71785	1.55775	0.783368	0.1699	0.465378	no	ENSG00000039650.9	2.18905	4.6173	2.42825	1.07675	0.09415	0.342217	no	ENSG00000039650.9	5.05839	1.52893	-3.52946	-1.72616	0.26285	0.452502	no
ENSG00000039987.6	BEST2	chr19:12751701-12758458	0	0	0	0	1	1	no	ENSG00000039987.6	0	0	0	0	1	1	no	ENSG00000039987.6	0	0	0	0	1	1	no
ENSG00000040199.18	PHLPP2	chr16:71623707-71724701	1.26919	1.22589	-0.0433	-0.0500772	0.8901	0.967757	no	ENSG00000040199.18	1.28622	1.64456	0.35834	0.354566	0.3905	0.708199	no	ENSG00000040199.18	1.80465	0.31732	-1.48733	-2.50771	0.271	0.452502	no
ENSG00000040275.16	SPDL1	chr5:169583633-169604778	1.56035	2.18973	0.62938	0.488883	0.172	0.468342	no	ENSG00000040275.16	1.58373	1.80773	0.224	0.190853	0.58755	0.845122	no	ENSG00000040275.16	1.99619	0.651551	-1.34464	-1.6153	0.2761	0.452502	no
ENSG00000040341.17	STAU2	chr8:73420003-73878910	62.8677	44.0885	-18.7792	-0.511917	0.07095	0.289657	no	ENSG00000040341.17	63.8	44.2065	-19.5935	-0.529299	0.11565	0.384928	no	ENSG00000040341.17	49.0483	8.55692	-40.4914	-2.51904	0.23665	0.452502	no
ENSG00000040487.12	PQLC2	chr1:19312325-19329300	2.06598	2.09684	0.03086	0.0213919	0.95855	0.989377	no	ENSG00000040487.12	2.09829	2.41335	0.31506	0.201822	0.6525	0.877922	no	ENSG00000040487.12	2.64937	2.33945	-0.30992	-0.17948	0.7046	0.78461	no
ENSG00000040531.14	CTNS	chr17:3636467-3661542	3.92481	2.8223	-1.10251	-0.475753	0.19895	0.503695	no	ENSG00000040531.14	3.98328	3.24484	-0.73844	-0.295811	0.50425	0.794324	no	ENSG00000040531.14	3.56768	0.597325	-2.97036	-2.5784	0.25195	0.452502	no
ENSG00000040608.13	RTN4R	chr22:20241414-20283246	0.0474751	0.21837	0.170895	2.20153	1	1	no	ENSG00000040608.13	0.0483025	0.481072	0.432769	3.31608	1	1	no	ENSG00000040608.13	0.520916	0.12834	-0.392576	-2.02108	1	1	no
ENSG00000040633.12	PHF23	chr17:7235027-7239722	4.69348	3.91925	-0.77423	-0.26008	0.3931	0.706742	no	ENSG00000040633.12	4.75674	5.8939	1.13716	0.309249	0.3928	0.709957	no	ENSG00000040633.12	6.47937	1.26361	-5.21576	-2.35831	0.2518	0.452502	no
ENSG00000040731.10	CDH10	chr5:24487099-24644978	0.00628836	0	-0.00628836	#NAME?	1	1	no	ENSG00000040731.10	0.00639488	0.0127743	0.00637942	0.998259	1	1	no	ENSG00000040731.10	0.0145872	0	-0.0145872	#NAME?	1	1	no
ENSG00000040933.15	INPP4A	chr2:98444853-98594390	3.5387	3.96508	0.42638	0.164133	0.51795	0.799353	no	ENSG00000040933.15	3.58683	5.20586	1.61903	0.537427	0.0724	0.291502	no	ENSG00000040933.15	5.71828	1.24497	-4.47331	-2.19948	0.2548	0.452502	no
ENSG00000041353.9	RAB27B	chr18:54717859-54898083	0.224862	0.262548	0.037686	0.223543	1	1	no	ENSG00000041353.9	0.227748	0.180879	-0.046869	-0.33241	1	1	no	ENSG00000041353.9	0.199315	0.0275229	-0.171792	-2.85635	1	1	no
ENSG00000041357.15	PSMA4	chr15:78540404-78552419	82.3697	60.0807	-22.289	-0.455212	0.0787	0.309	no	ENSG00000041357.15	83.5999	72.5319	-11.068	-0.204885	0.5028	0.79269	no	ENSG00000041357.15	80.631	14.2797	-66.3513	-2.49737	0.24325	0.452502	no
ENSG00000041515.15	MYO16	chr13:108596151-109208007	0.0462261	0.0360746	-0.0101515	-0.357724	1	1	no	ENSG00000041515.15	0.0470999	0.0912108	0.0441109	0.95348	1	1	no	ENSG00000041515.15	0.103438	0.0404945	-0.0629435	-1.35297	1	1	no
ENSG00000041802.10	LSG1	chr3:194584010-194672477	8.16515	5.79922	-2.36593	-0.493619	0.0316	0.175809	no	ENSG00000041802.10	8.28821	6.15514	-2.13307	-0.429268	0.1154	0.384509	no	ENSG00000041802.10	6.82006	1.44516	-5.3749	-2.23856	0.2759	0.452502	no
ENSG00000041880.14	PARP3	chr3:51942344-51948867	2.5629	3.26584	0.70294	0.349674	0.2195	0.531865	no	ENSG00000041880.14	2.59832	2.42236	-0.17596	-0.101167	0.771	0.929488	no	ENSG00000041880.14	2.66271	1.09074	-1.57197	-1.28759	0.3148	0.452502	no
ENSG00000041982.14	TNC	chr9:115019577-115118257	0.481908	2.04941	1.5675	2.08838	0.0001	0.00267778	yes	ENSG00000041982.14	0.488518	6.62863	6.14011	3.76223	5e-05	0.00127278	yes	ENSG00000041982.14	7.22017	1.05167	-6.1685	-2.77935	0.2437	0.452502	no
ENSG00000041988.15	THAP3	chr1:6624865-6701924	6.57673	5.52731	-1.04942	-0.250793	0.6143	0.853566	no	ENSG00000041988.15	6.66883	4.63297	-2.03586	-0.525495	0.41625	0.72984	no	ENSG00000041988.15	5.14214	6.18359	1.04145	0.266076	0.6926	0.774388	no
ENSG00000042062.11	FAM65C	chr20:50586107-50691528	0.405854	0.700697	0.294843	0.78783	0.16425	0.458589	no	ENSG00000042062.11	0.412002	0.785838	0.373836	0.931581	0.12385	0.399329	no	ENSG00000042062.11	0.858786	0.217127	-0.641659	-1.98376	0.29295	0.452502	no
ENSG00000042088.13	TDP1	chr14:89954938-90044768	0.798868	1.13566	0.336792	0.507503	0.25125	0.570469	no	ENSG00000042088.13	0.811964	1.74007	0.928106	1.09966	0.02285	0.136334	no	ENSG00000042088.13	1.91934	0.43364	-1.4857	-2.14604	0.25905	0.452502	no
ENSG00000042286.14	AIFM2	chr10:70052795-70132934	1.66599	2.37685	0.71086	0.512667	0.202	0.508028	no	ENSG00000042286.14	1.68882	1.47164	-0.21718	-0.19859	0.6959	0.898908	no	ENSG00000042286.14	1.6267	2.65609	1.02939	0.707354	0.15995	0.452502	no
ENSG00000042304.10	C2orf83	chr2:227610089-227648606	0	0	0	0	1	1	no	ENSG00000042304.10	0	0	0	0	1	1	no	ENSG00000042304.10	0	0	0	0	1	1	no
ENSG00000042317.16	SPATA7	chr14:88384923-88554733	5.73215	3.91188	-1.82027	-0.551214	0.2616	0.579751	no	ENSG00000042317.16	5.82401	6.47954	0.65553	0.153877	0.77585	0.931923	no	ENSG00000042317.16	7.23076	0.836315	-6.39445	-3.11203	0.2381	0.452502	no
ENSG00000042429.10	MED17	chr11:93661638-93814695	7.06101	7.18443	0.12342	0.0250008	0.9677	0.991333	no	ENSG00000042429.10	7.17959	5.64347	-1.53612	-0.347318	0.59065	0.846857	no	ENSG00000042429.10	6.22727	8.03744	1.81017	0.368137	0.5673	0.664234	no
ENSG00000042445.13	RETSAT	chr2:85342087-85392069	12.797	23.7091	10.9121	0.889631	0.00065	0.0119624	yes	ENSG00000042445.13	13.0023	10.6388	-2.3635	-0.289438	0.38445	0.703409	no	ENSG00000042445.13	11.6635	4.27375	-7.38975	-1.44842	0.33955	0.457869	no
ENSG00000042493.15	CAPG	chr2:85394747-85418432	1.4407	5.3225	3.8818	1.88533	0.00055	0.0105305	yes	ENSG00000042493.15	1.46204	14.1994	12.7374	3.27978	5e-05	0.00127278	yes	ENSG00000042493.15	15.5063	3.80306	-11.7032	-2.02763	0.2575	0.452502	no
ENSG00000042753.11	AP2S1	chr19:46838135-46850992	23.5218	21.3533	-2.1685	-0.139538	0.56075	0.823702	no	ENSG00000042753.11	23.862	23.932	0.07	0.00422624	0.9881	0.994914	no	ENSG00000042753.11	26.3445	6.22113	-20.1234	-2.08225	0.2892	0.452502	no
ENSG00000042781.12	USH2A	chr1:215622088-216423396	0.0193364	0.096515	0.0771786	2.31943	1	1	no	ENSG00000042781.12	0.0197289	0.0151727	-0.0045562	-0.378835	1	1	no	ENSG00000042781.12	0.0164633	0.107222	0.0907587	2.70327	1	1	no
ENSG00000042813.7	ZPBP	chr7:49773660-50159830	0	0	0	0	1	1	no	ENSG00000042813.7	0	0	0	0	1	1	no	ENSG00000042813.7	0	0	0	0	1	1	no
ENSG00000042832.11	TG	chr8:132866957-133134903	0.0161636	0.192232	0.176068	3.57202	1	1	no	ENSG00000042832.11	0.0163922	0.137182	0.12079	3.06501	1	1	no	ENSG00000042832.11	0.150442	0.0455407	-0.104901	-1.72398	1	1	no
ENSG00000042980.12	ADAM28	chr8:24294039-24912073	0.420783	0.470674	0.049891	0.161651	1	1	no	ENSG00000042980.12	0.426762	1.59445	1.16769	1.90156	0.06715	0.277882	no	ENSG00000042980.12	1.73804	0.280782	-1.45726	-2.62993	0.26815	0.452502	no
ENSG00000043039.6	BARX2	chr11:129375939-129452279	0	0.0531286	0.0531286	inf	1	1	no	ENSG00000043039.6	0	0	0	0	1	1	no	ENSG00000043039.6	0	0.0586536	0.0586536	inf	1	1	no
ENSG00000043093.13	DCUN1D1	chr3:182938073-182985953	14.2331	8.91724	-5.31586	-0.674583	0.01145	0.0897961	no	ENSG00000043093.13	14.4314	10.2669	-4.1645	-0.491211	0.10205	0.358729	no	ENSG00000043093.13	11.4192	1.74059	-9.67861	-2.71381	0.2555	0.452502	no
ENSG00000043143.20	JADE2	chr5:134524311-134583230	3.50458	3.17064	-0.33394	-0.144468	0.6425	0.869902	no	ENSG00000043143.20	3.55369	3.40937	-0.14432	-0.0598109	0.86275	0.957189	no	ENSG00000043143.20	3.77373	1.07275	-2.70098	-1.81468	0.27215	0.452502	no
ENSG00000043355.10	ZIC2	chr13:99981771-99986773	0	0.00703477	0.00703477	inf	1	1	no	ENSG00000043355.10	0	0	0	0	1	1	no	ENSG00000043355.10	0	0.00776816	0.00776816	inf	1	1	no
ENSG00000043462.11	LCP2	chr5:170232446-170298227	0.482184	2.84894	2.36676	2.56277	0.00135	0.0198615	yes	ENSG00000043462.11	0.490286	6.89278	6.40249	3.81339	5e-05	0.00127278	yes	ENSG00000043462.11	7.51364	1.74719	-5.76645	-2.10447	0.26335	0.452502	no
ENSG00000043514.15	TRIT1	chr1:39841021-39883511	2.99139	2.07145	-0.91994	-0.530176	0.12235	0.394236	no	ENSG00000043514.15	3.03545	2.51042	-0.52503	-0.27398	0.49275	0.786135	no	ENSG00000043514.15	2.77084	2.30928	-0.46156	-0.262883	0.51725	0.618259	no
ENSG00000043591.5	ADRB1	chr10:114044055-114046908	0.135991	0.248718	0.112727	0.871001	1	1	no	ENSG00000043591.5	0.138249	0.107611	-0.030638	-0.361443	1	1	no	ENSG00000043591.5	0.118007	0.278271	0.160264	1.23762	1	1	no
ENSG00000044012.3	GUCA2B	chr1:42153420-42155824	0	0	0	0	1	1	no	ENSG00000044012.3	0	0	0	0	1	1	no	ENSG00000044012.3	0	0	0	0	1	1	no
ENSG00000044090.8	CUL7	chr6:43037616-43075099	4.19589	3.3592	-0.83669	-0.320858	0.32175	0.641767	no	ENSG00000044090.8	4.25544	5.32075	1.06531	0.322321	0.4211	0.733194	no	ENSG00000044090.8	5.84043	1.00273	-4.8377	-2.54214	0.2658	0.452502	no
ENSG00000044115.20	CTNNA1	chr5:138610966-138935034	25.828	30.2794	4.4514	0.229402	0.2313	0.545768	no	ENSG00000044115.20	26.2087	32.5037	6.295	0.310559	0.1962	0.507706	no	ENSG00000044115.20	35.7468	9.14015	-26.6066	-1.96752	0.25755	0.452502	no
ENSG00000044446.11	PHKA2	chrX:18890295-18984598	2.21445	3.19617	0.98172	0.529397	0.1391	0.42071	no	ENSG00000044446.11	2.24305	2.57195	0.3289	0.197402	0.60195	0.851978	no	ENSG00000044446.11	2.82416	0.898162	-1.926	-1.65278	0.30165	0.452502	no
ENSG00000044459.14	CNTLN	chr9:17134981-17503923	0.969986	1.22867	0.258684	0.341064	0.3136	0.634259	no	ENSG00000044459.14	0.985942	1.86008	0.874138	0.91579	0.02055	0.126916	no	ENSG00000044459.14	2.05349	0.35095	-1.70254	-2.54874	0.27935	0.452502	no
ENSG00000044524.10	EPHA3	chr3:89107523-89482134	0.661733	0.962359	0.300626	0.540326	0.1734	0.470066	no	ENSG00000044524.10	0.671023	0.339525	-0.331498	-0.982846	0.05195	0.236498	no	ENSG00000044524.10	0.371503	0.191483	-0.18002	-0.956157	1	1	no
ENSG00000044574.7	HSPA5	chr9:125234852-125241330	13.8444	19.55	5.7056	0.497867	0.01745	0.120484	no	ENSG00000044574.7	14.0531	20.0063	5.9532	0.509562	0.04855	0.226669	no	ENSG00000044574.7	22.0528	6.02265	-16.0301	-1.87249	0.0003	0.0184129	yes
ENSG00000046604.12	DSG2	chr18:31498042-31556911	0.401896	0.172678	-0.229218	-1.21874	1	1	no	ENSG00000046604.12	0.407732	0.187096	-0.220636	-1.12384	1	1	no	ENSG00000046604.12	0.208217	0.0633261	-0.144891	-1.71721	1	1	no
ENSG00000046647.13	GEMIN8	chrX:14008278-14029893	1.77427	1.79896	0.02469	0.0199354	0.968	0.991333	no	ENSG00000046647.13	1.80414	2.30909	0.50495	0.356011	0.50755	0.796527	no	ENSG00000046647.13	2.53928	0.570768	-1.96851	-2.15345	0.27585	0.452502	no
ENSG00000046651.14	OFD1	chrX:13734744-13769353	1.76473	2.35292	0.58819	0.415002	0.31	0.63076	no	ENSG00000046651.14	1.79205	3.57721	1.78516	0.997222	0.05925	0.258313	no	ENSG00000046651.14	3.92782	0.573662	-3.35416	-2.77546	0.2576	0.452502	no
ENSG00000046653.14	GPM6B	chrX:13771030-13938638	0.480599	1.09916	0.618561	1.19349	0.0085	0.0737039	no	ENSG00000046653.14	0.487039	3.3379	2.85086	2.77683	5e-05	0.00127278	yes	ENSG00000046653.14	3.63294	0.518501	-3.11444	-2.80872	0.25005	0.452502	no
ENSG00000046774.9	MAGEC2	chrX:142202344-142205290	0	0	0	0	1	1	no	ENSG00000046774.9	0	0	0	0	1	1	no	ENSG00000046774.9	0	0	0	0	1	1	no
ENSG00000046889.18	PREX2	chr8:67952117-68237030	2.36528	1.9061	-0.45918	-0.311394	0.40715	0.718642	no	ENSG00000046889.18	2.39724	1.06973	-1.32751	-1.16413	0.02635	0.151044	no	ENSG00000046889.18	1.18716	0.353763	-0.833397	-1.74665	0.31465	0.452502	no
ENSG00000047056.14	WDR37	chr10:1049537-1132297	7.08857	6.41485	-0.67372	-0.144079	0.5673	0.825802	no	ENSG00000047056.14	7.19955	4.43808	-2.76147	-0.697971	0.0183	0.117718	no	ENSG00000047056.14	4.89626	7.1769	2.28064	0.55168	0.0817	0.452502	no
ENSG00000047188.15	YTHDC2	chr5:113513682-113595285	6.12382	6.61014	0.48632	0.110249	0.6591	0.879504	no	ENSG00000047188.15	6.21634	5.72765	-0.48869	-0.118123	0.68835	0.896249	no	ENSG00000047188.15	6.34732	1.50984	-4.83748	-2.07175	0.2782	0.452502	no
ENSG00000047230.14	CTPS2	chrX:16588002-16712936	1.97861	2.10674	0.12813	0.0905297	0.81205	0.942915	no	ENSG00000047230.14	2.00783	1.83651	-0.17132	-0.128667	0.7552	0.92321	no	ENSG00000047230.14	2.04617	0.68039	-1.36578	-1.58849	0.3099	0.452502	no
ENSG00000047249.16	ATP6V1H	chr8:53715556-53843558	15.2519	12.7574	-2.4945	-0.25765	0.2469	0.564816	no	ENSG00000047249.16	15.4809	11.8287	-3.6522	-0.388195	0.13155	0.413222	no	ENSG00000047249.16	13.0794	3.27263	-9.80677	-1.99877	0.2556	0.452502	no
ENSG00000047315.14	POLR2B	chr4:56963369-57205510	38.1702	26.9824	-11.1878	-0.500429	0.045	0.219126	no	ENSG00000047315.14	38.7414	28.0138	-10.7276	-0.467738	0.1726	0.475178	no	ENSG00000047315.14	31.0896	6.63117	-24.4584	-2.2291	0.2551	0.452502	no
ENSG00000047346.12	FAM214A	chr15:52577841-52709817	16.9685	21.132	4.1635	0.316576	0.2492	0.568081	no	ENSG00000047346.12	17.2391	14.196	-3.0431	-0.280204	0.42405	0.73593	no	ENSG00000047346.12	15.624	3.94208	-11.6819	-1.98674	0.25315	0.452502	no
ENSG00000047365.11	ARAP2	chr4:35948220-36274220	0.471119	2.40794	1.93682	2.35364	5e-05	0.0015003	yes	ENSG00000047365.11	0.478311	4.42157	3.94326	3.20854	5e-05	0.00127278	yes	ENSG00000047365.11	4.80721	0.952393	-3.85482	-2.33557	0.27135	0.452502	no
ENSG00000047410.13	TPR	chr1:186296278-186375693	17.1206	16.6757	-0.4449	-0.0379873	0.8828	0.965609	no	ENSG00000047410.13	17.3879	17.9881	0.6002	0.048959	0.87295	0.959768	no	ENSG00000047410.13	19.8915	18.6724	-1.2191	-0.0912469	0.78815	0.851648	no
ENSG00000047457.13	CP	chr3:149129583-149222055	0.299303	1.73547	1.43617	2.53565	0.0001	0.00267778	yes	ENSG00000047457.13	0.303742	2.38152	2.07778	2.97096	0.00025	0.00473013	yes	ENSG00000047457.13	2.59746	0.744545	-1.85292	-1.80267	0.2717	0.452502	no
ENSG00000047578.12	KIAA0556	chr16:27550132-27780369	0.982757	1.41781	0.435053	0.528762	0.36255	0.679161	no	ENSG00000047578.12	0.994506	2.03218	1.03767	1.03097	0.105	0.36486	no	ENSG00000047578.12	2.22366	0.462191	-1.76147	-2.26637	0.2771	0.452502	no
ENSG00000047579.19	DTNBP1	chr6:15522800-15663058	2.40915	2.52821	0.11906	0.0695911	0.85345	0.955107	no	ENSG00000047579.19	2.44461	2.78957	0.34496	0.19044	0.63945	0.870513	no	ENSG00000047579.19	3.07689	0.616955	-2.45994	-2.31824	0.265	0.452502	no
ENSG00000047597.5	XK	chrX:37349274-38688920	4.23544	2.83985	-1.39559	-0.5767	0.4932	0.782881	no	ENSG00000047597.5	4.29463	2.6126	-1.68203	-0.717046	0.5787	0.839886	no	ENSG00000047597.5	2.91002	0.538925	-2.37109	-2.43287	0.40205	0.511545	no
ENSG00000047617.14	ANO2	chr12:5531868-5946232	1.12281	0.566327	-0.556483	-0.987411	0.07705	0.305285	no	ENSG00000047617.14	1.13666	1.11587	-0.02079	-0.0266315	0.96695	0.988496	no	ENSG00000047617.14	1.21607	0.632158	-0.583912	-0.943865	0.106	0.452502	no
ENSG00000047621.11	C12orf4	chr12:4487727-4538508	7.56317	7.18191	-0.38126	-0.0746228	0.7695	0.925532	no	ENSG00000047621.11	7.67841	8.67438	0.99597	0.175953	0.5784	0.839765	no	ENSG00000047621.11	9.55066	8.05234	-1.49832	-0.246191	0.4496	0.555908	no
ENSG00000047634.14	SCML1	chrX:17737448-17754988	4.02456	3.76965	-0.25491	-0.0944032	0.76	0.92251	no	ENSG00000047634.14	4.08299	3.6856	-0.39739	-0.147727	0.678	0.890857	no	ENSG00000047634.14	4.10361	0.80801	-3.2956	-2.34445	0.26605	0.452502	no
ENSG00000047644.17	WWC3	chrX:10015561-10144478	2.14722	2.63924	0.49202	0.297654	0.2716	0.590704	no	ENSG00000047644.17	2.17903	2.21151	0.03248	0.021345	0.94525	0.98292	no	ENSG00000047644.17	2.42975	0.880582	-1.54917	-1.46428	0.3209	0.452625	no
ENSG00000047648.21	ARHGAP6	chrX:11137542-11669720	3.76087	2.22935	-1.53152	-0.754442	0.0271	0.160413	no	ENSG00000047648.21	3.81205	3.03612	-0.77593	-0.328334	0.3893	0.7071	no	ENSG00000047648.21	3.33803	0.72907	-2.60896	-2.19487	0.275	0.452502	no
ENSG00000047662.4	FAM184B	chr4:17614630-17781512	1.17948	0.8067	-0.37278	-0.548046	0.48975	0.780339	no	ENSG00000047662.4	1.19397	1.28102	0.08705	0.101526	0.91895	0.97547	no	ENSG00000047662.4	1.44263	0.178755	-1.26388	-3.01265	0.31075	0.452502	no
ENSG00000047849.21	MAP4	chr3:47850689-48089272	236.693	267.507	30.814	0.176559	0.54115	0.813735	no	ENSG00000047849.21	240.214	218.515	-21.699	-0.136588	0.67445	0.889354	no	ENSG00000047849.21	241.239	45.085	-196.154	-2.41974	0.2525	0.452502	no
ENSG00000047932.13	GOPC	chr6:117287824-117602542	7.31098	7.31649	0.00551	0.0010884	0.99645	0.998489	no	ENSG00000047932.13	7.42484	6.4376	-0.98724	-0.205837	0.49325	0.786603	no	ENSG00000047932.13	7.15516	1.84489	-5.31027	-1.95545	0.29585	0.452502	no
ENSG00000047936.10	ROS1	chr6:117287824-117602542	0.00774384	0.00284485	-0.00489899	-1.4447	1	1	no	ENSG00000047936.10	0.00793321	0	-0.00793321	#NAME?	1	1	no	ENSG00000047936.10	0	0	0	0	1	1	no
ENSG00000048028.11	USP28	chr11:113797873-113875570	30.1853	26.0296	-4.1557	-0.213693	0.37385	0.689022	no	ENSG00000048028.11	30.6435	35.3103	4.6668	0.204509	0.49095	0.785365	no	ENSG00000048028.11	39.2708	29.052	-10.2188	-0.434822	0.1602	0.452502	no
ENSG00000048052.21	HDAC9	chr7:18086948-19002416	12.4773	21.1129	8.6356	0.758821	0.00195	0.0259482	yes	ENSG00000048052.21	12.692	16.0514	3.3594	0.338784	0.2428	0.564406	no	ENSG00000048052.21	17.7724	6.55783	-11.2146	-1.43835	0.27285	0.452502	no
ENSG00000048140.17	TSPAN17	chr5:176647386-176659054	9.72042	9.73466	0.01424	0.00211212	0.99325	0.997851	no	ENSG00000048140.17	9.86431	11.6684	1.80409	0.242314	0.41025	0.724574	no	ENSG00000048140.17	12.8964	2.50649	-10.3899	-2.36323	0.2555	0.452502	no
ENSG00000048162.19	NOP16	chr5:176365467-176416569	5.9861	5.58186	-0.40424	-0.100872	0.9112	0.974134	no	ENSG00000048162.19	6.07075	6.08415	0.0134	0.00318028	0.99735	0.998382	no	ENSG00000048162.19	6.74351	1.78151	-4.962	-1.9204	0.3121	0.452502	no
ENSG00000048342.15	CC2D2A	chr4:15469864-15601794	2.24984	1.94223	-0.30761	-0.21211	0.63095	0.863582	no	ENSG00000048342.15	2.28439	2.17849	-0.1059	-0.0684781	0.89305	0.967028	no	ENSG00000048342.15	2.38749	0.661884	-1.72561	-1.85084	0.2648	0.452502	no
ENSG00000048392.11	RRM2B	chr8:102204501-102239118	27.8908	20.0607	-7.8301	-0.475419	0.0247	0.150974	no	ENSG00000048392.11	28.3221	19.9704	-8.3517	-0.504061	0.0598	0.259687	no	ENSG00000048392.11	22.2614	3.89161	-18.3698	-2.5161	0.26875	0.452502	no
ENSG00000048405.9	ZNF800	chr7:127346789-127431924	5.7817	6.1358	0.3541	0.085757	0.76305	0.923922	no	ENSG00000048405.9	5.87768	5.07091	-0.80677	-0.213002	0.53435	0.813822	no	ENSG00000048405.9	5.57619	1.30674	-4.26945	-2.0933	0.2677	0.452502	no
ENSG00000048462.10	TNFRSF17	chr16:11927372-11976643	0	0.225377	0.225377	inf	1	1	no	ENSG00000048462.10	0	0.174679	0.174679	inf	1	1	no	ENSG00000048462.10	0.189411	0.053244	-0.136167	-1.83083	1	1	no
ENSG00000048471.13	SNX29	chr16:11976736-12611044	2.35046	2.74544	0.39498	0.224091	0.4159	0.724319	no	ENSG00000048471.13	2.38386	3.70456	1.3207	0.636004	0.0606	0.261912	no	ENSG00000048471.13	4.07194	0.923451	-3.14849	-2.14061	0.2772	0.452502	no
ENSG00000048540.14	LMO3	chr12:16347141-16610594	0.474169	1.08535	0.611181	1.19469	0.00105	0.0167284	yes	ENSG00000048540.14	0.484529	0.356598	-0.127931	-0.442284	1	1	no	ENSG00000048540.14	0.401257	1.2122	0.810943	1.59503	0.00085	0.0400703	yes
ENSG00000048544.5	MRPS10	chr6:42206800-42217865	31.2134	25.4044	-5.809	-0.297089	0.15545	0.445741	no	ENSG00000048544.5	31.6706	28.0365	-3.6341	-0.17584	0.48975	0.784904	no	ENSG00000048544.5	31.1682	4.95092	-26.2173	-2.65431	5e-05	0.00452341	yes
ENSG00000048545.13	GUCA1A	chr6:42155405-42180056	0	0	0	0	1	1	no	ENSG00000048545.13	0	0	0	0	1	1	no	ENSG00000048545.13	0	0	0	0	1	1	no
ENSG00000048649.13	RSF1	chr11:77659995-77821017	10.4999	11.1184	0.6185	0.0825785	0.76225	0.923495	no	ENSG00000048649.13	10.6593	11.5661	0.9068	0.117787	0.7129	0.906172	no	ENSG00000048649.13	12.7927	12.5495	-0.2432	-0.0276866	0.93365	0.955131	no
ENSG00000048707.13	VPS13D	chr1:12230066-12512047	14.5713	12.6953	-1.876	-0.198844	0.33695	0.656728	no	ENSG00000048707.13	14.7916	11.1241	-3.6675	-0.411083	0.09495	0.343672	no	ENSG00000048707.13	12.3473	14.2265	1.8792	0.204385	0.4478	0.554244	no
ENSG00000048740.17	CELF2	chr10:11005320-11336675	6.75439	7.92597	1.17158	0.230761	0.33855	0.65782	no	ENSG00000048740.17	6.84754	12.1491	5.30156	0.827193	0.00405	0.0391028	yes	ENSG00000048740.17	13.3388	8.83035	-4.50845	-0.595088	0.0494	0.452502	no
ENSG00000048828.16	FAM120A	chr9:93446493-93566107	21.8998	24.4335	2.5337	0.157942	0.52805	0.804792	no	ENSG00000048828.16	22.2072	20.2931	-1.9141	-0.130042	0.6866	0.895673	no	ENSG00000048828.16	22.2821	5.25128	-17.0308	-2.08515	0.2793	0.452502	no
ENSG00000048991.16	R3HDM1	chr2:135531454-135725270	7.45532	8.81706	1.36174	0.242027	0.3569	0.673647	no	ENSG00000048991.16	7.56232	7.18252	-0.3798	-0.074338	0.79685	0.937289	no	ENSG00000048991.16	7.92082	1.06948	-6.85134	-2.88874	0.23915	0.452502	no
ENSG00000049089.13	COL9A2	chr1:40300486-40317816	0.101353	0.245903	0.14455	1.27869	1	1	no	ENSG00000049089.13	0.102695	0.152525	0.04983	0.570679	1	1	no	ENSG00000049089.13	0.165735	0.276184	0.110449	0.736754	1	1	no
ENSG00000049130.13	KITLG	chr12:88492792-88598218	3.28259	2.31674	-0.96585	-0.502739	0.13695	0.418204	no	ENSG00000049130.13	3.33367	2.62462	-0.70905	-0.345002	0.381	0.701158	no	ENSG00000049130.13	2.91473	2.59353	-0.3212	-0.168443	0.69275	0.77439	no
ENSG00000049167.13	ERCC8	chr5:60873830-60945073	4.11048	3.09995	-1.01053	-0.407062	0.2558	0.573595	no	ENSG00000049167.13	4.17373	2.81599	-1.35774	-0.567695	0.1743	0.477342	no	ENSG00000049167.13	3.13141	0.706073	-2.42534	-2.14892	0.2735	0.452502	no
ENSG00000049192.14	ADAMTS6	chr5:65148735-65481920	0.207502	0.324383	0.116881	0.644572	1	1	no	ENSG00000049192.14	0.211462	1.42187	1.21041	2.74932	0.002	0.0231	yes	ENSG00000049192.14	1.55359	0.133017	-1.42057	-3.54592	0.272	0.452502	no
ENSG00000049239.12	H6PD	chr1:9234774-9271337	13.7572	9.38209	-4.37511	-0.552204	0.00775	0.0692166	no	ENSG00000049239.12	13.9401	9.18617	-4.75393	-0.601709	0.02385	0.140834	no	ENSG00000049239.12	10.185	10.4764	0.2914	0.0406943	0.8809	0.919306	no
ENSG00000049245.12	VAMP3	chr1:7771268-7781432	31.6088	30.9766	-0.6322	-0.0291462	0.88855	0.96721	no	ENSG00000049245.12	32.0934	28.2659	-3.8275	-0.183211	0.4743	0.773279	no	ENSG00000049245.12	31.343	34.6801	3.3371	0.145965	0.60015	0.692491	no
ENSG00000049246.14	PER3	chr1:7784319-7853512	10.7822	9.00323	-1.77897	-0.26014	0.28735	0.607827	no	ENSG00000049246.14	10.952	9.04066	-1.91134	-0.276689	0.3372	0.663061	no	ENSG00000049246.14	10.0427	10.0408	-0.0019	-0.000273409	0.9992	0.999455	no
ENSG00000049247.13	UTS2	chr1:7784319-7853512	0.0248584	0.0286338	0.0037754	0.203983	1	1	no	ENSG00000049247.13	0.0254705	0.0646066	0.0391361	1.34285	1	1	no	ENSG00000049247.13	0.0708292	0.0315672	-0.039262	-1.16592	1	1	no
ENSG00000049249.8	TNFRSF9	chr1:7915893-7943165	0.0274328	0.192561	0.165128	2.81134	1	1	no	ENSG00000049249.8	0.0277065	0.765366	0.73766	4.78785	0.18375	0.490158	no	ENSG00000049249.8	0.832629	0.213368	-0.619261	-1.96433	0.0145	0.312159	no
ENSG00000049283.17	EPN3	chr17:50532542-50555852	0.045672	0.0150462	-0.0306258	-1.60191	1	1	no	ENSG00000049283.17	0.0463703	0.0482085	0.0018382	0.0560875	1	1	no	ENSG00000049283.17	0.0524097	0.00786579	-0.0445439	-2.73617	1	1	no
ENSG00000049323.15	LTBP1	chr2:32946971-33399509	8.3649	7.24645	-1.11845	-0.207073	0.37775	0.692428	no	ENSG00000049323.15	8.47655	5.89309	-2.58346	-0.524454	0.0793	0.308761	no	ENSG00000049323.15	6.56615	2.26056	-4.30559	-1.53837	0.27965	0.452502	no
ENSG00000049449.8	RCN1	chr11:31784791-32105755	3.92578	5.40605	1.48027	0.461594	0.13585	0.416605	no	ENSG00000049449.8	3.98966	6.37701	2.38735	0.676614	0.05685	0.251391	no	ENSG00000049449.8	7.05246	6.06743	-0.98503	-0.21704	0.4787	0.582275	no
ENSG00000049540.16	ELN	chr7:74027788-74069907	1.68336	6.51953	4.83617	1.95342	5e-05	0.0015003	yes	ENSG00000049540.16	1.70466	5.84687	4.14221	1.77818	5e-05	0.00127278	yes	ENSG00000049540.16	6.42771	2.85174	-3.57597	-1.17246	0.2881	0.452502	no
ENSG00000049541.10	RFC2	chr7:74231498-74254458	5.12488	3.82467	-1.30021	-0.422184	0.1313	0.409433	no	ENSG00000049541.10	5.19657	5.14289	-0.05368	-0.014982	0.96415	0.987767	no	ENSG00000049541.10	5.68147	1.00908	-4.67239	-2.49323	0.25145	0.452502	no
ENSG00000049618.21	ARID1B	chr6:156776359-157210779	9.32119	9.1923	-0.12889	-0.0200887	0.9292	0.979559	no	ENSG00000049618.21	9.44581	8.53801	-0.9078	-0.145774	0.5783	0.839699	no	ENSG00000049618.21	9.40789	1.81223	-7.59566	-2.3761	0.25555	0.452502	no
ENSG00000049656.13	CLPTM1L	chr5:1317743-1345099	1.74239	2.34509	0.6027	0.428579	0.188	0.489418	no	ENSG00000049656.13	1.77018	2.40102	0.63084	0.439751	0.2201	0.539001	no	ENSG00000049656.13	2.64038	0.736329	-1.90405	-1.84232	0.26285	0.452502	no
ENSG00000049759.16	NEDD4L	chr18:58044366-58401540	9.15943	10.5225	1.36307	0.200152	0.4531	0.752836	no	ENSG00000049759.16	9.29028	12.6198	3.32952	0.441892	0.1869	0.493865	no	ENSG00000049759.16	13.8803	2.58739	-11.2929	-2.42347	0.2395	0.452502	no
ENSG00000049768.14	FOXP3	chrX:49235466-49264826	0	0.0210871	0.0210871	inf	1	1	no	ENSG00000049768.14	0	0.133955	0.133955	inf	1	1	no	ENSG00000049768.14	0.145214	0.0152672	-0.129947	-3.24967	1	1	no
ENSG00000049769.12	PPP1R3F	chrX:49269842-49301461	7.13162	6.29625	-0.83537	-0.179737	0.49755	0.785741	no	ENSG00000049769.12	7.23023	4.86164	-2.36859	-0.572598	0.07925	0.308761	no	ENSG00000049769.12	5.40221	1.38211	-4.0201	-1.96668	0.28985	0.452502	no
ENSG00000049860.13	HEXB	chr5:74627405-74867854	10.5005	9.69881	-0.80169	-0.114575	0.80775	0.941218	no	ENSG00000049860.13	10.6574	14.6656	4.0082	0.46058	0.39665	0.7135	no	ENSG00000049860.13	16.189	2.25384	-13.9352	-2.84456	0.2453	0.452502	no
ENSG00000049883.14	PTCD2	chr5:72219408-72368395	8.32639	6.85527	-1.47112	-0.280477	0.63095	0.863582	no	ENSG00000049883.14	8.46397	4.74772	-3.71625	-0.8341	0.25105	0.573252	no	ENSG00000049883.14	5.24903	1.32553	-3.9235	-1.98549	0.26085	0.452502	no
ENSG00000050030.13	KIAA2022	chrX:74732848-74925485	0.0280592	0.026089	-0.0019702	-0.105032	1	1	no	ENSG00000050030.13	0.0285128	0.0394836	0.0109708	0.469646	1	1	no	ENSG00000050030.13	0.0441252	0.00737823	-0.036747	-2.58026	1	1	no
ENSG00000050130.17	JKAMP	chr14:59429021-59576831	11.2791	11.2287	-0.0504	-0.0064593	0.9851	0.995857	no	ENSG00000050130.17	11.451	11.3967	-0.0543	-0.0068509	0.98545	0.994121	no	ENSG00000050130.17	12.6509	2.09082	-10.5601	-2.59711	0.24335	0.452502	no
ENSG00000050165.17	DKK3	chr11:11963105-12009769	1.7035	2.97122	1.26772	0.802559	0.0464	0.223577	no	ENSG00000050165.17	1.72784	3.21026	1.48242	0.893724	0.04165	0.206608	no	ENSG00000050165.17	3.52424	3.30632	-0.21792	-0.0920828	0.82075	0.874621	no
ENSG00000050327.14	ARHGEF5	chr7:144186082-144380632	0.0399226	0.0656161	0.0256935	0.716844	1	1	no	ENSG00000050327.14	0.0406455	0.0868248	0.0461793	1.09501	1	1	no	ENSG00000050327.14	0.0946737	0.0233188	-0.0713549	-2.02147	1	1	no
ENSG00000050344.8	NFE2L3	chr7:26152239-26187125	0.161702	0.415918	0.254216	1.36296	1	1	no	ENSG00000050344.8	0.164052	1.46549	1.30144	3.15915	0.0436	0.211934	no	ENSG00000050344.8	1.59319	0.249647	-1.34354	-2.67395	0.31935	0.452502	no
ENSG00000050393.11	MCUR1	chr6:13786556-13814568	5.35879	6.25278	0.89399	0.222589	0.5921	0.841274	no	ENSG00000050393.11	5.44122	5.42587	-0.01535	-0.00407603	0.99295	0.99662	no	ENSG00000050393.11	5.9595	1.10557	-4.85393	-2.4304	0.27115	0.452502	no
ENSG00000050405.13	LIMA1	chr12:50175787-50283546	4.8384	9.63127	4.79287	0.993195	0.0001	0.00267778	yes	ENSG00000050405.13	4.91722	13.5804	8.66318	1.46562	5e-05	0.00127278	yes	ENSG00000050405.13	14.9791	10.7497	-4.2294	-0.478651	0.1155	0.452502	no
ENSG00000050426.15	LETMD1	chr12:51047961-51060424	8.79127	7.73502	-1.05625	-0.184667	0.4485	0.749128	no	ENSG00000050426.15	8.92333	10.04	1.11667	0.170105	0.54635	0.821436	no	ENSG00000050426.15	11.1273	8.62868	-2.49862	-0.366893	0.2133	0.452502	no
ENSG00000050438.16	SLC4A8	chr12:51351246-51515763	0.0556682	0.217046	0.161378	1.96307	1	1	no	ENSG00000050438.16	0.0567662	0.204572	0.147806	1.8495	1	1	no	ENSG00000050438.16	0.222586	0.242111	0.019525	0.121305	1	1	no
ENSG00000050555.17	LAMC3	chr9:131009081-131094473	0.172382	0.0476887	-0.124693	-1.85389	1	1	no	ENSG00000050555.17	0.174218	0.0541394	-0.120079	-1.68614	1	1	no	ENSG00000050555.17	0.0600313	0.0353859	-0.0246454	-0.762543	1	1	no
ENSG00000050628.20	PTGER3	chr1:70852352-71047808	0.308996	1.38252	1.07352	2.16164	5e-05	0.0015003	yes	ENSG00000050628.20	0.31432	0.176393	-0.137927	-0.833445	1	1	no	ENSG00000050628.20	0.196805	1.54749	1.35068	2.97509	5e-05	0.00452341	yes
ENSG00000050730.15	TNIP3	chr4:121131407-121227466	0	0.165256	0.165256	inf	1	1	no	ENSG00000050730.15	0	0.434495	0.434495	inf	1	1	no	ENSG00000050730.15	0.471595	0.114252	-0.357343	-2.04533	1	1	no
ENSG00000050748.17	MAPK9	chr5:180233142-180292099	9.77572	10.122	0.34628	0.050213	0.8307	0.948096	no	ENSG00000050748.17	9.92202	8.78456	-1.13746	-0.175663	0.5332	0.813427	no	ENSG00000050748.17	9.73127	1.66904	-8.06223	-2.54361	0.24475	0.452502	no
ENSG00000050767.15	COL23A1	chr5:178237617-178590555	0.0542094	0.098024	0.0438146	0.854591	1	1	no	ENSG00000050767.15	0.0547422	0.202716	0.147974	1.88874	1	1	no	ENSG00000050767.15	0.220843	0.0265779	-0.194265	-3.05472	1	1	no
ENSG00000050820.16	BCAR1	chr16:75226073-75268053	9.44669	7.09795	-2.34874	-0.412407	0.09265	0.336935	no	ENSG00000050820.16	9.56267	9.59004	0.02737	0.00412225	0.98845	0.995008	no	ENSG00000050820.16	10.5366	1.94911	-8.58749	-2.43452	0.24385	0.452502	no
ENSG00000051009.10	FAM160A2	chr11:6211334-6234711	4.514	4.68474	0.17074	0.0535631	0.8902	0.967757	no	ENSG00000051009.10	4.57653	4.49801	-0.07852	-0.0249678	0.94885	0.98432	no	ENSG00000051009.10	4.97036	5.21646	0.2461	0.06972	0.8754	0.915467	no
ENSG00000051108.14	HERPUD1	chr16:56932047-56944863	53.2377	38.7827	-14.455	-0.457033	0.07925	0.309877	no	ENSG00000051108.14	54.0247	39.1218	-14.9029	-0.465646	0.1169	0.386512	no	ENSG00000051108.14	43.2735	8.39489	-34.8786	-2.3659	0.2491	0.452502	no
ENSG00000051128.18	HOMER3	chr19:18899513-18946831	25.5757	17.9067	-7.669	-0.514273	0.2371	0.553233	no	ENSG00000051128.18	25.9106	30.5513	4.6407	0.237692	0.5999	0.851129	no	ENSG00000051128.18	33.8501	6.55347	-27.2966	-2.36883	0.2579	0.452502	no
ENSG00000051180.16	RAD51	chr15:40686723-40732339	0.408507	0.577443	0.168936	0.499316	0.5228	0.802109	no	ENSG00000051180.16	0.413858	0.469528	0.05567	0.182074	1	1	no	ENSG00000051180.16	0.516814	0.0693885	-0.447425	-2.89688	1	1	no
ENSG00000051341.13	POLQ	chr3:121431426-121546641	0.286074	0.0972415	-0.188832	-1.55675	1	1	no	ENSG00000051341.13	0.289378	0.139479	-0.149899	-1.0529	1	1	no	ENSG00000051341.13	0.152148	0.0308383	-0.12131	-2.30269	1	1	no
ENSG00000051382.8	PIK3CB	chr3:138652698-138834938	8.8391	5.11872	-3.72038	-0.788117	0.00275	0.0333226	yes	ENSG00000051382.8	8.96415	7.41305	-1.5511	-0.274098	0.3538	0.676438	no	ENSG00000051382.8	8.26337	0.985597	-7.27777	-3.06766	0.24145	0.452502	no
ENSG00000051523.10	CYBA	chr16:88643282-88651152	8.20799	14.7677	6.55971	0.847343	0.0075	0.0675801	no	ENSG00000051523.10	8.32956	34.8347	26.5051	2.06421	5e-05	0.00127278	yes	ENSG00000051523.10	37.9023	7.63169	-30.2706	-2.31221	0.2789	0.452502	no
ENSG00000051596.9	THOC3	chr5:175906938-176034680	3.24302	2.59145	-0.65157	-0.323578	0.4419	0.743585	no	ENSG00000051596.9	3.28375	2.39531	-0.88844	-0.45513	0.31935	0.645077	no	ENSG00000051596.9	2.64628	0.674969	-1.97131	-1.97107	0.2698	0.452502	no
ENSG00000051620.10	HEBP2	chr6:138402584-138697288	30.9188	27.2911	-3.6277	-0.180054	0.6109	0.852117	no	ENSG00000051620.10	31.3525	28.1369	-3.2156	-0.156113	0.7303	0.912812	no	ENSG00000051620.10	31.0603	6.19263	-24.8677	-2.32645	0.28355	0.452502	no
ENSG00000051825.14	MPHOSPH9	chr12:123152319-123272334	4.93227	5.65878	0.72651	0.198239	0.58275	0.835969	no	ENSG00000051825.14	4.9987	5.83298	0.83428	0.222681	0.62545	0.865453	no	ENSG00000051825.14	6.43172	6.34824	-0.08348	-0.018847	0.9636	0.97625	no
ENSG00000052126.14	PLEKHA5	chr12:19129751-19376400	0.80896	2.30122	1.49226	1.50826	0.00055	0.0105305	yes	ENSG00000052126.14	0.821496	3.80471	2.98321	2.21146	5e-05	0.00127278	yes	ENSG00000052126.14	4.15512	2.56843	-1.58669	-0.694002	0.05585	0.452502	no
ENSG00000052344.15	PRSS8	chr16:31131432-31135762	0	0	0	0	1	1	no	ENSG00000052344.15	0	0	0	0	1	1	no	ENSG00000052344.15	0	0	0	0	1	1	no
ENSG00000052723.11	SIKE1	chr1:114769478-114780685	13.1462	13.7967	0.6505	0.0696746	0.8754	0.96313	no	ENSG00000052723.11	13.334	11.1811	-2.1529	-0.254056	0.6193	0.862642	no	ENSG00000052723.11	12.3541	15.4683	3.1142	0.32432	0.52755	0.627885	no
ENSG00000052749.13	RRP12	chr10:97356357-97426076	7.73969	6.72986	-1.00983	-0.201698	0.4012	0.713448	no	ENSG00000052749.13	7.85933	5.60635	-2.25298	-0.487346	0.0902	0.333818	no	ENSG00000052749.13	6.1474	7.55033	1.40293	0.296563	0.3178	0.452502	no
ENSG00000052795.12	FNIP2	chr4:158769137-159038760	6.02672	8.93037	2.90365	0.567347	0.1671	0.461761	no	ENSG00000052795.12	6.12103	6.53291	0.41188	0.0939508	0.82865	0.947589	no	ENSG00000052795.12	7.19196	2.00384	-5.18812	-1.84362	0.28955	0.452502	no
ENSG00000052802.12	MSMO1	chr4:165327622-165343160	3.12	3.23617	0.11617	0.052745	0.86635	0.95983	no	ENSG00000052802.12	3.17276	3.45667	0.28391	0.123644	0.7386	0.916439	no	ENSG00000052802.12	3.83334	0.892557	-2.94078	-2.10258	0.2782	0.452502	no
ENSG00000052841.14	TTC17	chr11:43311962-43494933	8.53178	10.7803	2.24852	0.33748	0.27765	0.598037	no	ENSG00000052841.14	8.6642	11.1922	2.528	0.369349	0.3154	0.640526	no	ENSG00000052841.14	12.3639	12.0806	-0.2833	-0.0334371	0.9196	0.945331	no
ENSG00000052850.5	ALX4	chr11:44260443-44310166	0.217655	0.357232	0.139577	0.71482	1	1	no	ENSG00000052850.5	0.221054	0.294059	0.073005	0.411702	1	1	no	ENSG00000052850.5	0.320881	0.400025	0.079144	0.318051	1	1	no
ENSG00000053108.16	FSTL4	chr5:133160437-133612564	0.0549606	0.106195	0.0512344	0.950249	1	1	no	ENSG00000053108.16	0.0553804	0.367927	0.312547	2.73197	1	1	no	ENSG00000053108.16	0.399885	0.0164556	-0.383429	-4.60293	1	1	no
ENSG00000053254.15	FOXN3	chr14:89124870-89954777	54.3726	53.3562	-1.0164	-0.0272226	0.9167	0.975381	no	ENSG00000053254.15	55.2018	36.8856	-18.3162	-0.581659	0.07015	0.285413	no	ENSG00000053254.15	40.9223	9.56374	-31.3586	-2.09724	0.2555	0.452502	no
ENSG00000053328.8	METTL24	chr6:110180140-110358272	0.030765	0.0633527	0.0325877	1.04212	1	1	no	ENSG00000053328.8	0.0314139	0	-0.0314139	#NAME?	1	1	no	ENSG00000053328.8	0	0.0255942	0.0255942	inf	1	1	no
ENSG00000053371.12	AKR7A2	chr1:19303964-19312146	18.7322	14.6973	-4.0349	-0.349971	0.12795	0.403043	no	ENSG00000053371.12	18.9922	13.7444	-5.2478	-0.466561	0.0988	0.351928	no	ENSG00000053371.12	15.1856	16.4187	1.2331	0.112635	0.69945	0.779874	no
ENSG00000053372.4	MRTO4	chr1:19210500-19260128	5.75709	4.57201	-1.18508	-0.332513	0.41055	0.720539	no	ENSG00000053372.4	5.84345	5.12647	-0.71698	-0.188855	0.6875	0.896249	no	ENSG00000053372.4	5.64627	5.12055	-0.52572	-0.140999	0.79425	0.855704	no
ENSG00000053438.8	NNAT	chr20:37492471-37527931	0.119803	0.259635	0.139832	1.11582	1	1	no	ENSG00000053438.8	0.121743	0.119207	-0.002536	-0.0303711	1	1	no	ENSG00000053438.8	0.130373	0.162347	0.031974	0.316434	1	1	no
ENSG00000053501.12	USE1	chr19:17215345-17219829	7.14102	5.73861	-1.40241	-0.315429	0.31335	0.634092	no	ENSG00000053501.12	7.24128	8.10026	0.85898	0.161724	0.64905	0.87671	no	ENSG00000053501.12	8.93213	2.21106	-6.72107	-2.01426	0.27415	0.452502	no
ENSG00000053524.11	MCF2L2	chr3:183178042-183428778	0.54326	0.360427	-0.182833	-0.591936	1	1	no	ENSG00000053524.11	0.550701	0.840772	0.290071	0.610446	0.39005	0.707963	no	ENSG00000053524.11	0.931394	0.117905	-0.813489	-2.98177	0.26705	0.452502	no
ENSG00000053702.14	NRIP2	chr12:2794952-2941140	0.22053	0.281594	0.061064	0.352644	1	1	no	ENSG00000053702.14	0.224333	0.213656	-0.010677	-0.0703488	1	1	no	ENSG00000053702.14	0.23311	0.317993	0.084883	0.447987	1	1	no
ENSG00000053747.15	LAMA3	chr18:23689442-23955066	0.339479	0.500792	0.161313	0.560887	1	1	no	ENSG00000053747.15	0.343741	0.473561	0.12982	0.462227	1	1	no	ENSG00000053747.15	0.528744	0.179188	-0.349556	-1.56109	1	1	no
ENSG00000053770.11	AP5M1	chr14:57200506-57298742	16.0555	13.6032	-2.4523	-0.239128	0.51105	0.795237	no	ENSG00000053770.11	16.2973	11.2615	-5.0358	-0.533233	0.2593	0.58162	no	ENSG00000053770.11	12.5136	2.84255	-9.67105	-2.13824	0.258	0.452502	no
ENSG00000053900.10	ANAPC4	chr4:25377212-25418498	3.62661	5.27922	1.65261	0.541701	0.0608	0.262326	no	ENSG00000053900.10	3.68051	5.87631	2.1958	0.675003	0.04335	0.211249	no	ENSG00000053900.10	6.48752	1.10915	-5.37837	-2.54822	0.25925	0.452502	no
ENSG00000053918.15	KCNQ1	chr11:2444683-2861568	0.238133	0.319272	0.081139	0.423016	1	1	no	ENSG00000053918.15	0.242432	1.13323	0.890798	2.2248	0.05735	0.253023	no	ENSG00000053918.15	1.22866	0.356094	-0.872566	-1.78676	0.128	0.452502	no
ENSG00000054116.11	TRAPPC3	chr1:36136569-36180849	14.3665	13.6313	-0.7352	-0.075785	0.89675	0.969035	no	ENSG00000054116.11	14.579	14.9706	0.3916	0.0382423	0.9589	0.986748	no	ENSG00000054116.11	16.5401	15.2394	-1.3007	-0.118161	0.87185	0.912975	no
ENSG00000054118.13	THRAP3	chr1:36224415-36305357	36.1627	27.0009	-9.1618	-0.421497	0.054	0.244741	no	ENSG00000054118.13	36.7114	29.6574	-7.054	-0.307835	0.23325	0.553682	no	ENSG00000054118.13	32.7429	30.2931	-2.4498	-0.112193	0.70185	0.782216	no
ENSG00000054148.17	PHPT1	chr9:136791354-136957733	100.193	83.3009	-16.8921	-0.266374	0.5752	0.832073	no	ENSG00000054148.17	101.589	72.2458	-29.3432	-0.491762	0.44	0.746861	no	ENSG00000054148.17	79.872	23.7178	-56.1542	-1.75172	0.3165	0.452502	no
ENSG00000054179.11	ENTPD2	chr9:137048097-137054045	0.156851	0.120925	-0.035926	-0.375282	1	1	no	ENSG00000054179.11	0.158799	0	-0.158799	#NAME?	1	1	no	ENSG00000054179.11	0	0	0	0	1	1	no
ENSG00000054219.10	LY75	chr2:159712456-159904749	0.262531	0.771851	0.50932	1.55583	0.1867	0.488062	no	ENSG00000054219.10	0.265604	1.09588	0.830276	2.04474	0.17495	0.478139	no	ENSG00000054219.10	1.19405	0.401378	-0.792672	-1.57282	0.48235	0.585895	no
ENSG00000054267.20	ARID4B	chr1:235131182-235344532	5.13623	5.25299	0.11676	0.0324294	0.9233	0.977222	no	ENSG00000054267.20	5.21545	7.28116	2.06571	0.481377	0.28345	0.60827	no	ENSG00000054267.20	8.02955	5.90122	-2.12833	-0.444305	0.3543	0.46953	no
ENSG00000054277.12	OPN3	chr1:241532133-241802133	1.98388	1.64554	-0.33834	-0.269767	0.68	0.887175	no	ENSG00000054277.12	2.01184	1.93732	-0.07452	-0.0544491	0.94305	0.982324	no	ENSG00000054277.12	2.12428	1.84243	-0.28185	-0.205366	0.83235	0.883374	no
ENSG00000054282.15	SDCCAG8	chr1:243256033-243851079	0	0.0135768	0.0135768	inf	1	1	no	ENSG00000054282.15	0	0	0	0	1	1	no	ENSG00000054282.15	0	0.014846	0.014846	inf	1	1	no
ENSG00000054356.13	PTPRN	chr2:219289622-219309648	0	0.012953	0.012953	inf	1	1	no	ENSG00000054356.13	0	0.0401496	0.0401496	inf	1	1	no	ENSG00000054356.13	0.0435397	0.0143588	-0.0291809	-1.6004	1	1	no
ENSG00000054392.12	HHAT	chr1:210328251-210676296	0.114405	0.272738	0.158333	1.25336	1	1	no	ENSG00000054392.12	0.115955	0.393706	0.277751	1.76356	1	1	no	ENSG00000054392.12	0.43279	0.302897	-0.129893	-0.514842	1	1	no
ENSG00000054523.16	KIF1B	chr1:10210804-10381603	133.106	98.1562	-34.9498	-0.439427	0.06865	0.283237	no	ENSG00000054523.16	135.027	114.611	-20.416	-0.236501	0.45455	0.757192	no	ENSG00000054523.16	127.305	110.082	-17.223	-0.209705	0.54855	0.647609	no
ENSG00000054598.6	FOXC1	chr6:1609971-1613897	0.17595	0.381094	0.205144	1.11498	1	1	no	ENSG00000054598.6	0.178358	0.414268	0.23591	1.21579	1	1	no	ENSG00000054598.6	0.45245	0.107936	-0.344514	-2.06758	1	1	no
ENSG00000054611.13	TBC1D22A	chr22:46762616-47175699	5.37033	6.17506	0.80473	0.201441	0.4308	0.734538	no	ENSG00000054611.13	5.44574	6.61835	1.17261	0.281345	0.34625	0.670786	no	ENSG00000054611.13	7.25869	1.99934	-5.25935	-1.86018	0.26235	0.452502	no
ENSG00000054654.15	SYNE2	chr14:63852982-64338599	76.4479	58.0429	-18.405	-0.397358	0.1767	0.474637	no	ENSG00000054654.15	77.5618	56.5288	-21.033	-0.456362	0.2831	0.607703	no	ENSG00000054654.15	62.7453	13.4195	-49.3258	-2.22517	0.26285	0.452502	no
ENSG00000054690.13	PLEKHH1	chr14:67447083-67600287	0.622681	0.535109	-0.087572	-0.218663	0.70275	0.898817	no	ENSG00000054690.13	0.631429	0.499476	-0.131953	-0.338204	0.57585	0.838501	no	ENSG00000054690.13	0.556561	0.32111	-0.235451	-0.793471	1	1	no
ENSG00000054793.13	ATP9A	chr20:51596513-51768634	5.72269	16.3576	10.6349	1.51519	5e-05	0.0015003	yes	ENSG00000054793.13	5.80493	15.1951	9.39017	1.38826	5e-05	0.00127278	yes	ENSG00000054793.13	16.6071	4.37694	-12.2302	-1.9238	0.32065	0.452502	no
ENSG00000054796.12	SPO11	chr20:57329758-57343994	0	0	0	0	1	1	no	ENSG00000054796.12	0	0	0	0	1	1	no	ENSG00000054796.12	0	0	0	0	1	1	no
ENSG00000054803.3	CBLN4	chr20:55997439-56005472	0.28521	0.313477	0.028267	0.136337	1	1	no	ENSG00000054803.3	0.289769	0.260837	-0.028932	-0.151752	1	1	no	ENSG00000054803.3	0.297147	0.100734	-0.196413	-1.56063	1	1	no
ENSG00000054938.15	CHRDL2	chr11:74696428-74731385	0.619771	0.756428	0.136657	0.287467	0.65975	0.879918	no	ENSG00000054938.15	0.626601	1.42549	0.798889	1.18584	0.10425	0.363478	no	ENSG00000054938.15	1.55829	0.841014	-0.717276	-0.889762	0.2894	0.452502	no
ENSG00000054965.10	FAM168A	chr11:73400486-73598189	8.14563	5.66219	-2.48344	-0.524665	0.01515	0.109222	no	ENSG00000054965.10	8.25965	6.85149	-1.40816	-0.269661	0.2911	0.614562	no	ENSG00000054965.10	7.57417	6.33617	-1.238	-0.257477	0.3577	0.471719	no
ENSG00000054967.12	RELT	chr11:73376263-73397474	3.99041	1.93129	-2.05912	-1.04697	0.0007	0.0125479	yes	ENSG00000054967.12	4.04299	2.86956	-1.17343	-0.494595	0.14675	0.436863	no	ENSG00000054967.12	3.17994	2.15723	-1.02271	-0.559819	0.16035	0.452502	no
ENSG00000054983.16	GALC	chr14:87710418-87993665	5.36066	5.18959	-0.17107	-0.0467895	0.85685	0.956667	no	ENSG00000054983.16	5.44142	5.17828	-0.26314	-0.0715104	0.81355	0.942766	no	ENSG00000054983.16	5.72911	1.25487	-4.47424	-2.19078	0.25285	0.452502	no
ENSG00000055044.10	NOP58	chr2:202265715-202303666	11.5624	10.5501	-1.0123	-0.132196	0.65425	0.876653	no	ENSG00000055044.10	11.7539	11.4906	-0.2633	-0.0326925	0.9188	0.975461	no	ENSG00000055044.10	12.7095	2.92634	-9.78316	-2.11874	0.28105	0.452502	no
ENSG00000055070.16	SZRD1	chr1:16352574-16437424	32.9996	23.879	-9.1206	-0.466706	0.0289	0.166397	no	ENSG00000055070.16	33.4591	26.1765	-7.2826	-0.354126	0.1801	0.485527	no	ENSG00000055070.16	29.0569	26.7447	-2.3122	-0.119629	0.6614	0.747568	no
ENSG00000055118.14	KCNH2	chr7:150944960-150978315	0.218862	0.146476	-0.072386	-0.579362	1	1	no	ENSG00000055118.14	0.221393	0.22892	0.007527	0.0482341	1	1	no	ENSG00000055118.14	0.249516	0.0783367	-0.171179	-1.67137	1	1	no
ENSG00000055130.15	CUL1	chr7:148696466-148801036	26.8701	19.5796	-7.2905	-0.45665	0.0274	0.161434	no	ENSG00000055130.15	27.2631	23.1469	-4.1162	-0.236132	0.3605	0.683171	no	ENSG00000055130.15	25.6773	3.69077	-21.9865	-2.7985	0.2937	0.452502	no
ENSG00000055147.17	FAM114A2	chr5:153990127-154445850	12.8561	10.3571	-2.499	-0.311833	0.46545	0.761276	no	ENSG00000055147.17	13.0482	8.80255	-4.24565	-0.567861	0.2193	0.538128	no	ENSG00000055147.17	9.76385	3.37185	-6.392	-1.53391	0.27295	0.452502	no
ENSG00000055163.18	CYFIP2	chr5:157260121-157575775	2.68993	1.98571	-0.70422	-0.43791	0.3644	0.680109	no	ENSG00000055163.18	2.73021	3.41026	0.68005	0.320869	0.5721	0.836109	no	ENSG00000055163.18	3.70978	1.01295	-2.69683	-1.87278	0.25625	0.452502	no
ENSG00000055208.17	TAB2	chr6:149217925-149411613	19.4921	19.2959	-0.1962	-0.0145991	0.94395	0.983921	no	ENSG00000055208.17	19.7825	15.4713	-4.3112	-0.354626	0.1597	0.455777	no	ENSG00000055208.17	17.204	3.07292	-14.1311	-2.48506	0.2926	0.452502	no
ENSG00000055211.12	GINM1	chr6:149566293-149591748	17.4113	14.2981	-3.1132	-0.284202	0.20495	0.512392	no	ENSG00000055211.12	17.6704	16.3508	-1.3196	-0.11197	0.68115	0.892874	no	ENSG00000055211.12	18.1604	3.29714	-14.8633	-2.46151	0.2901	0.452502	no
ENSG00000055332.16	EIF2AK2	chr2:37084450-37157065	4.95326	6.60492	1.65166	0.415163	0.11595	0.382794	no	ENSG00000055332.16	5.02744	6.64172	1.61428	0.401733	0.16865	0.469967	no	ENSG00000055332.16	7.32281	1.92411	-5.3987	-1.92821	0.29625	0.452502	no
ENSG00000055483.19	USP36	chr17:78787380-78842160	5.4154	4.38846	-1.02694	-0.303353	0.3943	0.707559	no	ENSG00000055483.19	5.4929	5.39803	-0.09487	-0.025134	0.9507	0.984533	no	ENSG00000055483.19	5.96026	1.14543	-4.81483	-2.37949	0.2429	0.452502	no
ENSG00000055609.17	KMT2C	chr7:152134921-152436005	17.4579	13.6389	-3.819	-0.356148	0.22485	0.539406	no	ENSG00000055609.17	17.7189	13.6534	-4.0655	-0.376026	0.25315	0.574824	no	ENSG00000055609.17	15.0915	3.15601	-11.9355	-2.25757	0.25195	0.452502	no
ENSG00000055732.12	MCOLN3	chr1:84999146-85133138	0.139141	0.363375	0.224234	1.38491	1	1	no	ENSG00000055732.12	0.141389	0.287802	0.146413	1.0254	1	1	no	ENSG00000055732.12	0.320816	0.403573	0.082757	0.331084	1	1	no
ENSG00000055813.5	CCDC85A	chr2:55952157-56386173	0.796974	0.530431	-0.266543	-0.587369	0.26595	0.585206	no	ENSG00000055813.5	0.806823	0.319732	-0.487091	-1.33539	0.04485	0.215841	no	ENSG00000055813.5	0.35035	0.209748	-0.140602	-0.740141	1	1	no
ENSG00000055917.15	PUM2	chr2:20248690-20352234	9.94465	11.5713	1.62665	0.218558	0.39805	0.711011	no	ENSG00000055917.15	10.1072	11.1265	1.0193	0.138618	0.664	0.884362	no	ENSG00000055917.15	12.2728	3.17882	-9.09398	-1.9489	0.2565	0.452502	no
ENSG00000055950.16	MRPL43	chr10:100969457-100994401	36.3613	28.5524	-7.8089	-0.34879	0.1941	0.497387	no	ENSG00000055950.16	36.8636	32.206	-4.6576	-0.194866	0.54845	0.822511	no	ENSG00000055950.16	35.5791	31.9535	-3.6256	-0.155054	0.6479	0.735656	no
ENSG00000055955.15	ITIH4	chr3:52812974-52897596	4.31094	9.40065	5.08971	1.12476	0.12605	0.40002	no	ENSG00000055955.15	4.3696	14.7705	10.4009	1.75714	0.01635	0.108932	no	ENSG00000055955.15	16.1634	1.70192	-14.4615	-3.24749	0.23955	0.452502	no
ENSG00000055957.10	ITIH1	chr3:52777591-52792068	0	0	0	0	1	1	no	ENSG00000055957.10	0	0	0	0	1	1	no	ENSG00000055957.10	0	0	0	0	1	1	no
ENSG00000056050.6	C4orf27	chr4:169729464-169757953	6.33034	6.24014	-0.0902	-0.0207048	0.9493	0.985862	no	ENSG00000056050.6	6.42683	5.32238	-1.10445	-0.272037	0.4341	0.742547	no	ENSG00000056050.6	5.89236	1.50899	-4.38337	-1.96527	0.29365	0.452502	no
ENSG00000056097.15	ZFR	chr5:32354349-32444761	21.5716	21.2703	-0.3013	-0.0202901	0.9233	0.977222	no	ENSG00000056097.15	21.901	19.2965	-2.6045	-0.182659	0.486	0.782542	no	ENSG00000056097.15	21.3772	4.85975	-16.5175	-2.13712	0.2965	0.452502	no
ENSG00000056277.15	ZNF280C	chrX:130202710-130268899	0.503151	0.870808	0.367657	0.791363	0.081	0.313331	no	ENSG00000056277.15	0.510826	0.840597	0.329771	0.718583	0.1366	0.420477	no	ENSG00000056277.15	0.922292	0.165876	-0.756416	-2.47511	0.27385	0.452502	no
ENSG00000056291.17	NPFFR2	chr4:72031803-72148067	0	0.193234	0.193234	inf	1	1	no	ENSG00000056291.17	0	0.130565	0.130565	inf	1	1	no	ENSG00000056291.17	0.141882	0.0677485	-0.0741335	-1.06643	1	1	no
ENSG00000056487.15	PHF21B	chr22:44881161-45009999	0.00397375	0.0794977	0.075524	4.32234	1	1	no	ENSG00000056487.15	0.00401617	0.174401	0.170385	5.44045	1	1	no	ENSG00000056487.15	0.189116	0.0832842	-0.105832	-1.18316	1	1	no
ENSG00000056558.10	TRAF1	chr9:120902392-120929173	0.1926	0.578673	0.386073	1.58714	0.00215	0.0276874	yes	ENSG00000056558.10	0.195645	1.4395	1.24385	2.87925	5e-05	0.00127278	yes	ENSG00000056558.10	1.56774	0.280018	-1.28772	-2.48509	0.27215	0.452502	no
ENSG00000056586.15	RC3H2	chr9:122844555-122905341	11.4739	10.812	-0.6619	-0.0857175	0.71985	0.904821	no	ENSG00000056586.15	11.6496	10.4486	-1.201	-0.156962	0.59385	0.848856	no	ENSG00000056586.15	11.5524	2.70828	-8.84412	-2.09275	0.2596	0.452502	no
ENSG00000056736.9	IL17RB	chr3:53846579-53865800	0.209202	0.286299	0.077097	0.452629	1	1	no	ENSG00000056736.9	0.211977	0.266244	0.054267	0.328841	1	1	no	ENSG00000056736.9	0.298092	0.0836389	-0.214453	-1.83351	1	1	no
ENSG00000056972.18	TRAF3IP2	chr6:111299027-111606278	2.26189	3.53606	1.27417	0.644616	0.4301	0.733979	no	ENSG00000056972.18	2.2925	2.78673	0.49423	0.281651	0.771	0.929488	no	ENSG00000056972.18	3.04205	1.21586	-1.82619	-1.32306	0.4063	0.515609	no
ENSG00000056998.18	GYG2	chrX:2828787-2882818	1.16085	3.44476	2.28391	1.56922	0.01545	0.110911	no	ENSG00000056998.18	1.17992	0.489502	-0.690418	-1.2693	0.09455	0.342946	no	ENSG00000056998.18	0.538361	1.11186	0.573499	1.04632	0.38735	0.497858	no
ENSG00000057019.15	DCBLD2	chr3:98714329-98901689	4.93022	4.99383	0.06361	0.0184951	0.95375	0.987423	no	ENSG00000057019.15	5.00443	3.97254	-1.03189	-0.333144	0.3289	0.654375	no	ENSG00000057019.15	4.40873	0.904713	-3.50402	-2.28483	0.2602	0.452502	no
ENSG00000057149.14	SERPINB3	chr18:63637258-63726432	0	0	0	0	1	1	no	ENSG00000057149.14	0	0	0	0	1	1	no	ENSG00000057149.14	0	0	0	0	1	1	no
ENSG00000057252.12	SOAT1	chr1:179293713-179358680	2.17931	2.12525	-0.05406	-0.0362391	0.94705	0.984732	no	ENSG00000057252.12	2.21431	3.28686	1.07255	0.569855	0.3021	0.625833	no	ENSG00000057252.12	3.59483	2.3778	-1.21703	-0.596298	0.30485	0.452502	no
ENSG00000057294.13	PKP2	chr12:32790744-32896840	2.60595	2.13016	-0.47579	-0.290844	0.5195	0.799381	no	ENSG00000057294.13	2.64995	2.40668	-0.24327	-0.13892	0.72595	0.911708	no	ENSG00000057294.13	2.69016	2.38579	-0.30437	-0.173224	0.7695	0.836873	no
ENSG00000057468.6	MSH4	chr1:75796881-75913238	0.300812	0.344933	0.044121	0.197454	1	1	no	ENSG00000057468.6	0.3056	0.246295	-0.059305	-0.311258	1	1	no	ENSG00000057468.6	0.274993	0.385454	0.110461	0.487167	1	1	no
ENSG00000057593.13	F7	chr13:113105787-113120681	0	0.00998942	0.00998942	inf	1	1	no	ENSG00000057593.13	0	0.0119075	0.0119075	inf	1	1	no	ENSG00000057593.13	0.0132252	0.0112325	-0.0019927	-0.235607	1	1	no
ENSG00000057608.16	GDI2	chr10:5765222-5842132	47.4504	39.6251	-7.8253	-0.260008	0.18975	0.491382	no	ENSG00000057608.16	48.1845	44.6897	-3.4948	-0.108626	0.6571	0.879905	no	ENSG00000057608.16	49.4084	44.4383	-4.9701	-0.152952	0.5598	0.657716	no
ENSG00000057657.14	PRDM1	chr6:106086319-106109939	0.453752	0.636095	0.182343	0.487338	0.41285	0.722172	no	ENSG00000057657.14	0.461201	0.861777	0.400576	0.901919	0.1493	0.440304	no	ENSG00000057657.14	0.937954	0.285895	-0.652059	-1.71403	0.30325	0.452502	no
ENSG00000057663.12	ATG5	chr6:106184475-106325820	8.90443	8.61109	-0.29334	-0.0483275	0.8369	0.950398	no	ENSG00000057663.12	9.0426	7.37113	-1.67147	-0.294852	0.3092	0.634849	no	ENSG00000057663.12	8.18241	1.52577	-6.65664	-2.42298	0.2674	0.452502	no
ENSG00000057704.10	TMCC3	chr12:94567123-94651079	6.75584	7.64138	0.88554	0.177698	0.42915	0.733347	no	ENSG00000057704.10	6.85309	6.71149	-0.1416	-0.0301219	0.9091	0.972299	no	ENSG00000057704.10	7.43146	8.58871	1.15725	0.208795	0.4577	0.563033	no
ENSG00000057757.9	PITHD1	chr1:23778404-23788232	25.9101	19.604	-6.3061	-0.402365	0.08035	0.312317	no	ENSG00000057757.9	26.2843	17.4965	-8.7878	-0.587139	0.0361	0.187805	no	ENSG00000057757.9	19.4401	21.9075	2.4674	0.172383	0.5612	0.658915	no
ENSG00000057935.13	MTA3	chr2:42494568-42756947	3.79229	4.97885	1.18656	0.392745	0.22555	0.540061	no	ENSG00000057935.13	3.85167	4.16502	0.31335	0.112839	0.7612	0.925459	no	ENSG00000057935.13	4.58417	1.08283	-3.50134	-2.08185	0.25475	0.452502	no
ENSG00000058056.8	USP13	chr3:179652754-179789401	126.307	128.267	1.96	0.0222226	0.92835	0.979441	no	ENSG00000058056.8	128.192	81.7928	-46.3992	-0.648264	0.03095	0.169083	no	ENSG00000058056.8	90.4434	20.9588	-69.4846	-2.10946	0.29265	0.452502	no
ENSG00000058063.15	ATP11B	chr3:182793499-182921938	5.81874	8.68642	2.86768	0.578055	0.0632	0.268635	no	ENSG00000058063.15	5.90912	9.08843	3.17931	0.621089	0.0936	0.34134	no	ENSG00000058063.15	10.0276	2.59119	-7.43641	-1.95228	0.26015	0.452502	no
ENSG00000058085.14	LAMC2	chr1:183186237-183244900	0.213224	0.295032	0.081808	0.468498	1	1	no	ENSG00000058085.14	0.216243	0.21635	0.000107	0.00071406	1	1	no	ENSG00000058085.14	0.238181	0.328884	0.090703	0.465521	1	1	no
ENSG00000058091.16	CDK14	chr7:90335222-91210590	5.80755	5.30409	-0.50346	-0.130824	0.81465	0.943753	no	ENSG00000058091.16	5.89062	4.34855	-1.54207	-0.437886	0.4062	0.721372	no	ENSG00000058091.16	4.82075	1.32593	-3.49482	-1.86225	0.2624	0.452502	no
ENSG00000058262.9	SEC61A1	chr3:128050222-128408646	15.9734	17.8741	1.9007	0.162199	0.49565	0.784637	no	ENSG00000058262.9	16.2236	17.6409	1.4173	0.120828	0.68385	0.894574	no	ENSG00000058262.9	19.4573	5.30238	-14.1549	-1.8756	0.31635	0.452502	no
ENSG00000058272.15	PPP1R12A	chr12:79574978-79942712	12.063	14.1298	2.0668	0.228148	0.3741	0.689148	no	ENSG00000058272.15	12.2443	13.3563	1.112	0.125404	0.68145	0.89304	no	ENSG00000058272.15	14.7502	15.8617	1.1115	0.104815	0.7294	0.804726	no
ENSG00000058335.15	RASGRF1	chr15:78959946-79090773	0	0.0432561	0.0432561	inf	1	1	no	ENSG00000058335.15	0	0.00628956	0.00628956	inf	1	1	no	ENSG00000058335.15	0.00680374	0.0476543	0.0408506	2.80821	1	1	no
ENSG00000058404.19	CAMK2B	chr7:44217149-44334577	21.6648	18.5606	-3.1042	-0.223104	0.2828	0.602801	no	ENSG00000058404.19	21.9645	16.1236	-5.8409	-0.446006	0.06565	0.274302	no	ENSG00000058404.19	17.8041	3.16033	-14.6438	-2.49406	0.2451	0.452502	no
ENSG00000058453.16	CROCC	chr1:16739937-16972979	1.26289	1.61878	0.35589	0.358179	0.49645	0.78508	no	ENSG00000058453.16	1.28282	1.98084	0.69802	0.626795	0.23895	0.560338	no	ENSG00000058453.16	2.18179	1.80917	-0.37262	-0.270185	0.6282	0.718395	no
ENSG00000058600.15	POLR3E	chr16:22297374-22335103	14.8443	11.8381	-3.0062	-0.326472	0.1938	0.497211	no	ENSG00000058600.15	15.0682	11.7076	-3.3606	-0.364065	0.20335	0.51645	no	ENSG00000058600.15	12.9657	2.28426	-10.6814	-2.5049	0.24035	0.452502	no
ENSG00000058668.14	ATP2B4	chr1:203626560-203744081	6.03553	9.74293	3.7074	0.690876	0.00225	0.0286592	yes	ENSG00000058668.14	6.12792	7.59567	1.46775	0.309779	0.24615	0.568437	no	ENSG00000058668.14	8.3604	10.8901	2.5297	0.381372	0.1983	0.452502	no
ENSG00000058673.15	ZC3H11A	chr1:203795653-203854124	38.4259	25.4303	-12.9956	-0.595529	0.08435	0.320652	no	ENSG00000058673.15	38.9673	31.855	-7.1123	-0.290746	0.45485	0.757284	no	ENSG00000058673.15	35.4925	28.442	-7.0505	-0.319489	0.43225	0.540045	no
ENSG00000058729.10	RIOK2	chr5:97089074-97437217	7.64378	5.85385	-1.78993	-0.384901	0.23005	0.544312	no	ENSG00000058729.10	7.76277	5.74922	-2.01355	-0.433206	0.26895	0.592364	no	ENSG00000058729.10	6.40139	1.4838	-4.91759	-2.10909	0.2766	0.452502	no
ENSG00000058799.13	YIPF1	chr1:53851718-53889834	6.91192	5.8381	-1.07382	-0.243589	0.39845	0.711558	no	ENSG00000058799.13	7.01483	6.96857	-0.04626	-0.00954416	0.9795	0.991804	no	ENSG00000058799.13	7.74051	6.5431	-1.19741	-0.242455	0.4991	0.601618	no
ENSG00000058804.11	NDC1	chr1:53765459-53838860	3.21205	2.21504	-0.99701	-0.53616	0.31175	0.632879	no	ENSG00000058804.11	3.26138	2.14112	-1.12026	-0.607116	0.18615	0.492823	no	ENSG00000058804.11	2.38783	2.47551	0.08768	0.0520275	0.91495	0.94185	no
ENSG00000058866.14	DGKG	chr3:186046307-186362237	2.26718	1.81452	-0.45266	-0.321309	0.6621	0.880952	no	ENSG00000058866.14	2.31173	0.889707	-1.42202	-1.37757	0.06055	0.261912	no	ENSG00000058866.14	0.981407	0.12573	-0.855677	-2.96452	0.2544	0.452502	no
ENSG00000059122.16	FLYWCH1	chr16:2911936-2954276	5.72942	5.32564	-0.40378	-0.105432	0.7168	0.904207	no	ENSG00000059122.16	5.80901	7.11856	1.30955	0.293293	0.40545	0.720619	no	ENSG00000059122.16	7.82866	1.83333	-5.99533	-2.0943	0.25615	0.452502	no
ENSG00000059145.18	UNKL	chr16:1351922-1414751	6.29867	5.83894	-0.45973	-0.109342	0.78295	0.929994	no	ENSG00000059145.18	6.39083	3.73078	-2.66005	-0.776525	0.0733	0.293826	no	ENSG00000059145.18	4.10525	1.09484	-3.01041	-1.90675	0.27405	0.452502	no
ENSG00000059377.15	TBXAS1	chr7:139561569-140020325	1.01139	1.6277	0.61631	0.686498	0.31	0.63076	no	ENSG00000059377.15	1.0265	3.41682	2.39032	1.73492	0.0409	0.204197	no	ENSG00000059377.15	3.73531	0.725617	-3.00969	-2.36395	0.25355	0.452502	no
ENSG00000059378.12	PARP12	chr7:140023743-140063721	1.71995	4.46069	2.74074	1.3749	0.00065	0.0119624	yes	ENSG00000059378.12	1.74503	7.04037	5.29534	2.01239	0.0001	0.00233439	yes	ENSG00000059378.12	7.67094	2.06773	-5.60321	-1.89136	0.267	0.452502	no
ENSG00000059573.8	ALDH18A1	chr10:95605928-95656706	1.69784	2.61245	0.91461	0.621702	0.04745	0.226765	no	ENSG00000059573.8	1.72445	3.02834	1.30389	0.812392	0.02315	0.137435	no	ENSG00000059573.8	3.33124	2.92928	-0.40196	-0.185515	0.5811	0.676696	no
ENSG00000059588.9	TARBP1	chr1:234391312-234479103	5.00473	4.98582	-0.01891	-0.00545983	0.98325	0.995521	no	ENSG00000059588.9	5.08245	4.69144	-0.39101	-0.115492	0.6924	0.897661	no	ENSG00000059588.9	5.17355	5.5741	0.40055	0.107584	0.7147	0.792305	no
ENSG00000059691.11	GATB	chr4:151670503-151761023	11.4902	8.70904	-2.78116	-0.399822	0.08445	0.320872	no	ENSG00000059691.11	11.66	7.03863	-4.62137	-0.728204	0.0133	0.093523	no	ENSG00000059691.11	7.75847	2.50733	-5.25114	-1.62962	0.2825	0.452502	no
ENSG00000059728.10	MXD1	chr2:69893559-69942945	2.35507	2.03163	-0.32344	-0.213136	0.61835	0.85567	no	ENSG00000059728.10	2.38923	2.23851	-0.15072	-0.0940075	0.86265	0.957189	no	ENSG00000059728.10	2.46505	0.530274	-1.93478	-2.21681	0.2809	0.452502	no
ENSG00000059758.7	CDK17	chr12:96278260-96400560	4.25025	4.50385	0.2536	0.083612	0.7905	0.934125	no	ENSG00000059758.7	4.31483	5.10163	0.7868	0.241654	0.4988	0.789916	no	ENSG00000059758.7	5.60541	5.04717	-0.55824	-0.151345	0.67735	0.761417	no
ENSG00000059769.19	DNAJC25	chr9:111631351-111670246	2.13394	1.61737	-0.51657	-0.399869	0.36405	0.680099	no	ENSG00000059769.19	2.16446	1.70465	-0.45981	-0.344533	0.5474	0.821798	no	ENSG00000059769.19	1.89621	0.23084	-1.66537	-3.03816	0.25445	0.452502	no
ENSG00000059804.15	SLC2A3	chr12:7919229-7936275	0.821413	1.68481	0.863397	1.03641	0.0604	0.261492	no	ENSG00000059804.15	0.833315	3.21184	2.37852	1.94646	0.002	0.0231	yes	ENSG00000059804.15	3.50137	1.87811	-1.62326	-0.898641	0.05835	0.452502	no
ENSG00000059915.16	PSD	chr10:102402616-102423136	0.0871323	0.0638858	-0.0232465	-0.447713	1	1	no	ENSG00000059915.16	0.0884188	0.151447	0.0630282	0.776387	1	1	no	ENSG00000059915.16	0.165334	0.0711834	-0.0941506	-1.21577	1	1	no
ENSG00000060069.16	CTDP1	chr18:79679800-79756623	1.08479	0.883804	-0.200986	-0.295619	0.5503	0.819194	no	ENSG00000060069.16	1.10091	1.20781	0.1069	0.133701	0.8086	0.940955	no	ENSG00000060069.16	1.32142	0.25274	-1.06868	-2.38637	0.2857	0.452502	no
ENSG00000060138.12	YBX3	chr12:10699088-10723312	840.617	606.98	-233.637	-0.4698	0.104	0.361583	no	ENSG00000060138.12	852.562	619.285	-233.277	-0.461202	0.216	0.533264	no	ENSG00000060138.12	687.318	683.255	-4.063	-0.00855415	0.98295	0.988061	no
ENSG00000060140.8	STYK1	chr12:10618938-10674318	0.00358379	0.029331	0.0257472	3.03287	1	1	no	ENSG00000060140.8	0.00364401	0.402946	0.399302	6.78891	1	1	no	ENSG00000060140.8	0.437766	0.0327889	-0.404977	-3.73888	1	1	no
ENSG00000060237.16	WNK1	chr12:752592-911452	39.8108	49.0573	9.2465	0.301307	0.2151	0.52645	no	ENSG00000060237.16	40.3606	33.3133	-7.0473	-0.27685	0.3214	0.647359	no	ENSG00000060237.16	36.7939	55.0396	18.2457	0.581002	0.04745	0.452502	no
ENSG00000060303.5	RPS17P5	chr6:50857254-50857662	0	0	0	0	1	1	no	ENSG00000060303.5	0	0	0	0	1	1	no	ENSG00000060303.5	0	0	0	0	1	1	no
ENSG00000060339.13	CCAR1	chr10:68721011-68792377	10.2909	8.6584	-1.6325	-0.249201	0.3464	0.665852	no	ENSG00000060339.13	10.4444	10.3663	-0.0781	-0.0108294	0.9727	0.990231	no	ENSG00000060339.13	11.4433	9.69889	-1.74441	-0.238614	0.46435	0.569289	no
ENSG00000060491.16	OGFR	chr20:62796452-62814000	3.23599	4.25898	1.02299	0.396303	0.21675	0.528661	no	ENSG00000060491.16	3.27799	5.3473	2.06931	0.705999	0.1086	0.372024	no	ENSG00000060491.16	5.84113	1.60251	-4.23862	-1.86592	0.3105	0.452502	no
ENSG00000060558.3	GNA15	chr19:3136192-3163769	0.151099	0.558899	0.4078	1.88709	1	1	no	ENSG00000060558.3	0.154012	1.20948	1.05547	2.97327	0.0369	0.190749	no	ENSG00000060558.3	1.31623	0.359643	-0.956587	-1.87177	0.29265	0.452502	no
ENSG00000060566.13	CREB3L3	chr19:4153600-4173054	0	0	0	0	1	1	no	ENSG00000060566.13	0	0	0	0	1	1	no	ENSG00000060566.13	0	0	0	0	1	1	no
ENSG00000060642.10	PIGV	chr1:26787471-26798398	1.67658	2.11155	0.43497	0.332779	0.36955	0.684791	no	ENSG00000060642.10	1.70045	1.61886	-0.08159	-0.0709305	0.867	0.958639	no	ENSG00000060642.10	1.78921	2.35409	0.56488	0.395852	0.38185	0.492569	no
ENSG00000060656.19	PTPRU	chr1:29236515-29326813	4.61627	2.89922	-1.71705	-0.671065	0.0273	0.161094	no	ENSG00000060656.19	4.68146	2.95073	-1.73073	-0.665889	0.06245	0.266337	no	ENSG00000060656.19	3.24494	3.24265	-0.00229	-0.00101512	0.9979	0.998588	no
ENSG00000060688.12	SNRNP40	chr1:31259567-31296782	9.6458	8.10032	-1.54548	-0.251921	0.3404	0.659642	no	ENSG00000060688.12	9.78534	9.32309	-0.46225	-0.0698133	0.8197	0.94492	no	ENSG00000060688.12	10.2884	9.0531	-1.2353	-0.18454	0.56845	0.665331	no
ENSG00000060709.13	RIMBP2	chr12:130396136-130716281	0.0440862	0.235687	0.191601	2.41847	1	1	no	ENSG00000060709.13	0.0448113	0.0223699	-0.0224414	-1.0023	1	1	no	ENSG00000060709.13	0.0249924	0.266679	0.241687	3.41555	1	1	no
ENSG00000060718.18	COL11A1	chr1:102876466-103108496	0.152429	0.269146	0.116717	0.82025	1	1	no	ENSG00000060718.18	0.154974	0.304718	0.149744	0.975451	1	1	no	ENSG00000060718.18	0.331308	0.299724	-0.031584	-0.144541	1	1	no
ENSG00000060749.14	QSER1	chr11:32893177-32993316	7.33795	8.39813	1.06018	0.194691	0.3965	0.709596	no	ENSG00000060749.14	7.44536	6.70808	-0.73728	-0.150441	0.5754	0.838228	no	ENSG00000060749.14	7.46046	9.41343	1.95297	0.335456	0.2425	0.452502	no
ENSG00000060762.18	MPC1	chr6:166364918-166383013	130.48	77.9025	-52.5775	-0.744085	0.00135	0.0198615	yes	ENSG00000060762.18	132.607	49.1855	-83.4215	-1.43085	5e-05	0.00127278	yes	ENSG00000060762.18	54.6073	12.7155	-41.8918	-2.1025	0.32495	0.452968	no
ENSG00000060971.17	ACAA1	chr3:38039204-38137242	9.79819	10.9282	1.13001	0.157468	0.5149	0.797642	no	ENSG00000060971.17	9.94574	7.8925	-2.05324	-0.333596	0.25965	0.5819	no	ENSG00000060971.17	8.69695	3.17274	-5.52421	-1.45478	0.28955	0.452502	no
ENSG00000060982.14	BCAT1	chr12:24810021-24960158	0.905498	2.0049	1.0994	1.14675	0.0066	0.0622409	no	ENSG00000060982.14	0.921228	5.29674	4.37551	2.52347	5e-05	0.00127278	yes	ENSG00000060982.14	5.799	2.23625	-3.56275	-1.37472	0.0035	0.115081	no
ENSG00000061273.17	HDAC7	chr12:47706084-47837898	1.97482	4.48507	2.51025	1.18341	0.0011	0.017343	yes	ENSG00000061273.17	2.00319	4.49787	2.49468	1.16694	0.00505	0.0462205	yes	ENSG00000061273.17	4.93648	4.99875	0.06227	0.0180847	0.9673	0.978668	no
ENSG00000061337.15	LZTS1	chr8:20246164-20303963	0.0593693	0.239316	0.179947	2.01113	1	1	no	ENSG00000061337.15	0.0604262	0.602671	0.542245	3.31812	1	1	no	ENSG00000061337.15	0.654775	0.162546	-0.492229	-2.01015	0.33255	0.454683	no
ENSG00000061455.10	PRDM6	chr5:123087247-123194266	0.10932	0.870955	0.761635	2.99404	0.03935	0.20123	no	ENSG00000061455.10	0.110897	0.248448	0.137551	1.16372	1	1	no	ENSG00000061455.10	0.276813	0.0836786	-0.193134	-1.72598	1	1	no
ENSG00000061492.11	WNT8A	chr5:138083891-138092365	0	0	0	0	1	1	no	ENSG00000061492.11	0	0	0	0	1	1	no	ENSG00000061492.11	0	0	0	0	1	1	no
ENSG00000061656.9	SPAG4	chr20:35615891-35621049	0.129415	0.357311	0.227896	1.46517	1	1	no	ENSG00000061656.9	0.131577	0.30887	0.177293	1.23109	1	1	no	ENSG00000061656.9	0.339401	0.0709823	-0.268419	-2.25746	1	1	no
ENSG00000061676.14	NCKAP1	chr2:182909114-183038858	36.1384	29.1127	-7.0257	-0.311885	0.20325	0.509821	no	ENSG00000061676.14	36.6948	26.1259	-10.5689	-0.490094	0.0877	0.328096	no	ENSG00000061676.14	28.9715	5.97976	-22.9917	-2.27647	0.29465	0.452502	no
ENSG00000061794.12	MRPS35	chr12:27710772-27756295	42.9953	34.8007	-8.1946	-0.305061	0.1488	0.436566	no	ENSG00000061794.12	43.6564	24.8086	-18.8478	-0.815353	0.00185	0.0218069	yes	ENSG00000061794.12	27.5314	39.1479	11.6165	0.507857	0.0719	0.452502	no
ENSG00000061918.12	GUCY1B3	chr4:155758991-155807591	1.09029	1.19896	0.10867	0.137073	0.71985	0.904821	no	ENSG00000061918.12	1.10895	1.26901	0.16006	0.194514	0.649	0.87671	no	ENSG00000061918.12	1.39198	0.281499	-1.11048	-2.30594	0.27205	0.452502	no
ENSG00000061936.9	SFSWAP	chr12:131711080-131799737	4.62394	5.31517	0.69123	0.200995	0.45915	0.756924	no	ENSG00000061936.9	4.68956	5.88003	1.19047	0.326371	0.3242	0.650291	no	ENSG00000061936.9	6.46884	5.9482	-0.52064	-0.121055	0.7182	0.795116	no
ENSG00000061938.16	TNK2	chr3:195863363-195911945	5.36005	6.03393	0.67388	0.170852	0.5182	0.799353	no	ENSG00000061938.16	5.42708	6.65519	1.22811	0.294303	0.33975	0.665491	no	ENSG00000061938.16	7.29265	1.41404	-5.87861	-2.36662	0.24575	0.452502	no
ENSG00000061987.14	MON2	chr12:62466816-62600479	4.41115	6.14998	1.73883	0.479425	0.09395	0.340034	no	ENSG00000061987.14	4.47853	6.49847	2.01994	0.537072	0.1161	0.385679	no	ENSG00000061987.14	7.19549	6.85736	-0.33813	-0.0694392	0.84185	0.890738	no
ENSG00000062038.13	CDH3	chr16:68636188-68722616	0	0.074849	0.074849	inf	1	1	no	ENSG00000062038.13	0	0	0	0	1	1	no	ENSG00000062038.13	0	0.0228081	0.0228081	inf	1	1	no
ENSG00000062096.14	ARSF	chrX:3041470-3112726	0	0	0	0	1	1	no	ENSG00000062096.14	0	0	0	0	1	1	no	ENSG00000062096.14	0	0	0	0	1	1	no
ENSG00000062194.15	GPBP1	chr5:57173947-57264679	29.1932	20.8322	-8.361	-0.486817	0.0258	0.155445	no	ENSG00000062194.15	29.6444	20.0966	-9.5478	-0.560804	0.04075	0.203776	no	ENSG00000062194.15	22.3251	4.13738	-18.1877	-2.43188	0.26885	0.452502	no
ENSG00000062282.14	DGAT2	chr11:75758454-75803415	1.60561	5.32779	3.72218	1.73042	5e-05	0.0015003	yes	ENSG00000062282.14	1.63032	0.602183	-1.02814	-1.43688	0.0029	0.0305329	yes	ENSG00000062282.14	0.665091	5.98361	5.31852	3.16939	5e-05	0.00452341	yes
ENSG00000062370.16	ZNF112	chr19:44326554-44448578	1.58317	1.43179	-0.15138	-0.144994	0.72835	0.908797	no	ENSG00000062370.16	1.60707	1.08801	-0.51906	-0.562742	0.26245	0.585125	no	ENSG00000062370.16	1.20468	0.279599	-0.925081	-2.10722	0.286	0.452502	no
ENSG00000062485.18	CS	chr12:56271698-56334053	127.325	83.5471	-43.7779	-0.607854	0.00535	0.0535458	no	ENSG00000062485.18	129.235	65.867	-63.368	-0.972373	0.0005	0.00803583	yes	ENSG00000062485.18	73.0793	93.5428	20.4635	0.356163	0.2506	0.452502	no
ENSG00000062524.15	LTK	chr15:41503637-41513887	0.0182646	0.372943	0.354678	4.35184	1	1	no	ENSG00000062524.15	0.0184966	4.84908	4.83058	8.03431	0.1346	0.417643	no	ENSG00000062524.15	5.26958	0.322478	-4.9471	-4.03041	0.2475	0.452502	no
ENSG00000062582.13	MRPS24	chr7:43866557-43926411	140.551	78.0671	-62.4839	-0.848306	0.00175	0.0238941	yes	ENSG00000062582.13	142.48	91.2865	-51.1935	-0.64229	0.0547	0.24546	no	ENSG00000062582.13	101.48	17.9061	-83.5739	-2.50267	0.27905	0.452502	no
ENSG00000062598.17	ELMO2	chr20:46364550-46459276	8.90188	7.3989	-1.50298	-0.266801	0.25365	0.571867	no	ENSG00000062598.17	9.02576	9.78409	0.75833	0.11639	0.68075	0.892717	no	ENSG00000062598.17	10.7999	2.05181	-8.74809	-2.39605	0.25255	0.452502	no
ENSG00000062650.17	WAPAL	chr10:86435255-86521815	12.3972	11.9709	-0.4263	-0.0504784	0.84265	0.951704	no	ENSG00000062650.17	12.5749	12.4262	-0.1487	-0.0171588	0.95015	0.984533	no	ENSG00000062650.17	13.7916	13.416	-0.3756	-0.0398397	0.8961	0.928799	no
ENSG00000062716.10	VMP1	chr17:59618552-59842255	15.7814	16.1283	0.3469	0.0313687	0.955	0.987712	no	ENSG00000062716.10	16.0397	28.0604	12.0207	0.806886	0.1549	0.449454	no	ENSG00000062716.10	30.8938	5.04546	-25.8483	-2.61426	0.2403	0.452502	no
ENSG00000062725.9	APPBP2	chr17:60443148-60526219	7.64988	7.49849	-0.15139	-0.0288364	0.9114	0.974134	no	ENSG00000062725.9	7.76647	6.3549	-1.41157	-0.28939	0.2924	0.616634	no	ENSG00000062725.9	7.04434	1.88599	-5.15835	-1.90114	0.28715	0.452502	no
ENSG00000062822.12	POLD1	chr19:50384203-50431313	2.07692	1.47321	-0.60371	-0.495477	0.3016	0.622004	no	ENSG00000062822.12	2.10851	1.87917	-0.22934	-0.166132	0.732	0.913116	no	ENSG00000062822.12	2.05138	0.716513	-1.33487	-1.51753	0.2925	0.452502	no
ENSG00000063015.19	SEZ6	chr17:28905249-29057220	0	0	0	0	1	1	no	ENSG00000063015.19	0	0	0	0	1	1	no	ENSG00000063015.19	0	0	0	0	1	1	no
ENSG00000063046.17	EIF4B	chr12:53006157-53079420	149.373	88.1675	-61.2055	-0.760602	0.00085	0.0144035	yes	ENSG00000063046.17	151.597	100.079	-51.518	-0.599102	0.0496	0.229495	no	ENSG00000063046.17	111.632	98.9411	-12.6909	-0.174105	0.6015	0.693742	no
ENSG00000063127.15	SLC6A16	chr19:49289637-49325225	0.0627492	0.036769	-0.0259802	-0.771106	1	1	no	ENSG00000063127.15	0.0639346	0.0378994	-0.0260352	-0.754422	1	1	no	ENSG00000063127.15	0.0415455	0.0080418	-0.0335037	-2.3691	1	1	no
ENSG00000063169.10	GLTSCR1	chr19:47607523-47743134	0.562056	1.09347	0.531414	0.960126	0.52665	0.804439	no	ENSG00000063169.10	0.568132	0.97686	0.408728	0.781926	0.6347	0.868981	no	ENSG00000063169.10	1.06653	0.462532	-0.603998	-1.20529	0.56445	0.661986	no
ENSG00000063176.15	SPHK2	chr19:48615327-48637438	0.717283	1.46597	0.748687	1.03125	0.13415	0.413788	no	ENSG00000063176.15	0.727187	1.21638	0.489193	0.742196	0.318	0.643778	no	ENSG00000063176.15	1.33385	0.640477	-0.693373	-1.05837	0.4297	0.537503	no
ENSG00000063177.12	RPL18	chr19:48615327-48637438	406.956	288.906	-118.05	-0.494273	0.0329	0.179878	no	ENSG00000063177.12	412.528	375.716	-36.812	-0.134851	0.6462	0.874846	no	ENSG00000063177.12	416.254	76.6359	-339.618	-2.44137	0.2697	0.452502	no
ENSG00000063180.8	CA11	chr19:48637941-48682245	6.43501	4.03592	-2.39909	-0.673047	0.52445	0.802937	no	ENSG00000063180.8	6.54967	2.6324	-3.91727	-1.31504	0.2494	0.571961	no	ENSG00000063180.8	2.94291	0.738454	-2.20446	-1.99466	0.3615	0.474531	no
ENSG00000063241.7	ISOC2	chr19:55452984-55462343	41.6749	27.2491	-14.4258	-0.612971	0.00585	0.0570826	no	ENSG00000063241.7	42.2632	28.6044	-13.6588	-0.563165	0.03925	0.198643	no	ENSG00000063241.7	31.5705	7.64954	-23.921	-2.04513	0.2773	0.452502	no
ENSG00000063244.12	U2AF2	chr19:55654145-55674715	10.6285	10.0271	-0.6014	-0.0840276	0.75175	0.917866	no	ENSG00000063244.12	10.7755	12.3992	1.6237	0.202492	0.5177	0.802925	no	ENSG00000063244.12	13.6394	3.30133	-10.3381	-2.04666	0.2701	0.452502	no
ENSG00000063245.14	EPN1	chr19:55675225-55738402	23.7246	18.0349	-5.6897	-0.395595	0.15585	0.445936	no	ENSG00000063245.14	24.0334	20.8978	-3.1356	-0.201695	0.5527	0.824962	no	ENSG00000063245.14	22.9898	4.30872	-18.6811	-2.41566	0.2648	0.452502	no
ENSG00000063322.13	MED29	chr19:39391302-39400637	7.37817	6.14693	-1.23124	-0.263396	0.3497	0.667392	no	ENSG00000063322.13	7.48728	7.3422	-0.14508	-0.0282299	0.9387	0.980962	no	ENSG00000063322.13	8.13996	1.60057	-6.53939	-2.34644	0.25395	0.452502	no
ENSG00000063438.16	AHRR	chr5:271620-438291	0.00357404	0.200204	0.19663	5.80777	1	1	no	ENSG00000063438.16	0.00360048	0.306054	0.302454	6.40945	1	1	no	ENSG00000063438.16	0.331725	0.0930668	-0.238658	-1.83365	1	1	no
ENSG00000063515.2	GSC2	chr22:19148575-19150283	0	0	0	0	1	1	no	ENSG00000063515.2	0	0	0	0	1	1	no	ENSG00000063515.2	0	0	0	0	1	1	no
ENSG00000063587.13	ZNF275	chrX:153334154-153360110	1.98508	1.96106	-0.02402	-0.0175685	0.9486	0.985534	no	ENSG00000063587.13	2.01591	1.71188	-0.30403	-0.235845	0.4635	0.764123	no	ENSG00000063587.13	1.89887	0.426282	-1.47259	-2.15526	0.2967	0.452502	no
ENSG00000063601.16	MTMR1	chrX:150692970-150765103	8.77033	5.77356	-2.99677	-0.60317	0.12315	0.395387	no	ENSG00000063601.16	8.89609	7.54762	-1.34847	-0.23715	0.5832	0.843096	no	ENSG00000063601.16	8.33254	1.3631	-6.96944	-2.61187	0.2517	0.452502	no
ENSG00000063660.8	GPC1	chr2:240435670-240468078	20.3245	20.2405	-0.084	-0.0059766	0.9771	0.994124	no	ENSG00000063660.8	20.5935	23.5658	2.9723	0.194509	0.459	0.760187	no	ENSG00000063660.8	25.7904	6.04916	-19.7412	-2.09203	0.30855	0.452502	no
ENSG00000063761.15	ADCK1	chr14:77800082-77935012	1.13968	1.40968	0.27	0.306742	0.43815	0.740393	no	ENSG00000063761.15	1.15693	1.48196	0.32503	0.35721	0.43535	0.743138	no	ENSG00000063761.15	1.62823	0.310493	-1.31774	-2.39068	0.272	0.452502	no
ENSG00000063854.12	HAGH	chr16:1795619-1884294	48.6598	39.0486	-9.6112	-0.31746	0.2131	0.524005	no	ENSG00000063854.12	49.347	36.5803	-12.7667	-0.431892	0.17965	0.485074	no	ENSG00000063854.12	40.4677	10.0399	-30.4278	-2.01103	0.27705	0.452502	no
ENSG00000063978.15	RNF4	chr4:2418973-2732565	8.13286	6.90972	-1.22314	-0.235137	0.4488	0.749547	no	ENSG00000063978.15	8.25355	8.65548	0.40193	0.0686004	0.8535	0.954162	no	ENSG00000063978.15	9.56309	2.00475	-7.55834	-2.25405	0.24575	0.452502	no
ENSG00000064012.21	CASP8	chr2:201233442-201287711	1.07651	2.67076	1.59425	1.31089	0.0032	0.0371166	yes	ENSG00000064012.21	1.08922	3.03381	1.94459	1.47783	0.00135	0.017225	yes	ENSG00000064012.21	3.31784	0.911052	-2.40679	-1.86464	0.2662	0.452502	no
ENSG00000064042.17	LIMCH1	chr4:41359606-41700044	89.6785	79.871	-9.8075	-0.16709	0.4677	0.763475	no	ENSG00000064042.17	90.9491	91.7175	0.7684	0.0121378	0.96725	0.988519	no	ENSG00000064042.17	101.448	20.45	-80.998	-2.31057	0.2526	0.452502	no
ENSG00000064102.14	ASUN	chr12:26905180-26938326	9.11942	7.60223	-1.51719	-0.262519	0.37875	0.693758	no	ENSG00000064102.14	9.2718	7.33613	-1.93567	-0.337829	0.31825	0.644116	no	ENSG00000064102.14	8.10542	8.53036	0.42494	0.0737192	0.81345	0.869447	no
ENSG00000064115.10	TM7SF3	chr12:26971585-27014434	7.4059	9.76435	2.35845	0.398848	0.1663	0.461091	no	ENSG00000064115.10	7.51143	6.69444	-0.81699	-0.166125	0.57735	0.839185	no	ENSG00000064115.10	7.4161	10.8661	3.45	0.551103	0.0808	0.452502	no
ENSG00000064195.7	DLX3	chr17:49990004-49995224	0	0	0	0	1	1	no	ENSG00000064195.7	0	0	0	0	1	1	no	ENSG00000064195.7	0	0	0	0	1	1	no
ENSG00000064199.6	SPA17	chr11:124622835-124697518	0.296954	0.474721	0.177767	0.676843	1	1	no	ENSG00000064199.6	0.302757	0.880573	0.577816	1.54028	0.2725	0.595942	no	ENSG00000064199.6	0.975944	0.534863	-0.441081	-0.86763	0.4572	0.56255	no
ENSG00000064201.15	TSPAN32	chr11:2295644-2318200	0.0705326	0.517896	0.447363	2.8763	1	1	no	ENSG00000064201.15	0.0717498	0.630207	0.558457	3.13478	1	1	no	ENSG00000064201.15	0.682872	0.57877	-0.104102	-0.238627	0.6695	0.754924	no
ENSG00000064205.10	WISP2	chr20:44656450-44810338	8.08479	15.0825	6.99771	0.899594	0.0015	0.0215668	yes	ENSG00000064205.10	8.20392	23.31	15.1061	1.50656	5e-05	0.00127278	yes	ENSG00000064205.10	25.7807	7.89412	-17.8866	-1.70744	0.32725	0.452968	no
ENSG00000064218.4	DMRT3	chr9:976963-991731	0.02289	0.26721	0.24432	3.54518	1	1	no	ENSG00000064218.4	0.0232881	0.333425	0.310137	3.8397	1	1	no	ENSG00000064218.4	0.364104	0.105919	-0.258185	-1.78138	1	1	no
ENSG00000064225.12	ST3GAL6	chr3:98714329-98901689	6.41651	10.896	4.47949	0.763942	0.0816	0.31453	no	ENSG00000064225.12	6.53055	1.76512	-4.76543	-1.88744	0.00095	0.0131278	yes	ENSG00000064225.12	1.94179	1.13882	-0.80297	-0.769855	0.43615	0.543226	no
ENSG00000064270.12	ATP2C2	chr16:84368526-84467361	0	0	0	0	1	1	no	ENSG00000064270.12	0	0.00606248	0.00606248	inf	1	1	no	ENSG00000064270.12	0.00659547	0	-0.00659547	#NAME?	1	1	no
ENSG00000064300.8	NGFR	chr17:49494222-49583827	0.170647	0.619958	0.449311	1.86115	0.03905	0.200695	no	ENSG00000064300.8	0.172537	2.08052	1.90798	3.59197	0.0361	0.187805	no	ENSG00000064300.8	2.25968	0.422996	-1.83668	-2.4174	0.31065	0.452502	no
ENSG00000064309.14	CDON	chr11:125950115-126063335	1.63203	2.52187	0.88984	0.627822	0.1064	0.365905	no	ENSG00000064309.14	1.6542	5.39242	3.73822	1.7048	0.0001	0.00233439	yes	ENSG00000064309.14	5.93276	2.81511	-3.11765	-1.07551	0.0133	0.296945	no
ENSG00000064313.11	TAF2	chr8:119730774-119832863	3.44577	3.94247	0.4967	0.194273	0.517	0.798853	no	ENSG00000064313.11	3.4957	3.6819	0.1862	0.0748672	0.82765	0.9474	no	ENSG00000064313.11	4.0669	0.923545	-3.14336	-2.13868	0.27455	0.452502	no
ENSG00000064393.15	HIPK2	chr7:139561569-140020325	7.81187	10.0349	2.22303	0.361286	0.07825	0.308349	no	ENSG00000064393.15	7.9186	6.8222	-1.0964	-0.215009	0.3957	0.712453	no	ENSG00000064393.15	7.51943	1.72478	-5.79465	-2.12421	0.3149	0.452502	no
ENSG00000064419.13	TNPO3	chr7:128954179-129055173	16.6329	13.0916	-3.5413	-0.3454	0.0999	0.352425	no	ENSG00000064419.13	16.8846	14.4597	-2.4249	-0.223667	0.3975	0.71395	no	ENSG00000064419.13	16.0388	2.85248	-13.1863	-2.49128	0.27245	0.452502	no
ENSG00000064489.21	MEF2BNB-MEF2B	chr19:19145566-19203424	1.66693	0.67741	-0.98952	-1.29909	0.25245	0.571229	no	ENSG00000064489.21	1.69426	1.94681	0.25255	0.20046	0.8899	0.966091	no	ENSG00000064489.21	2.13503	0.187082	-1.94795	-3.51252	0.24815	0.452502	no
ENSG00000064490.13	RFXANK	chr19:19145566-19203424	16.7156	12.1744	-4.5412	-0.457351	0.3389	0.658079	no	ENSG00000064490.13	16.9474	16.015	-0.9324	-0.0816382	0.8785	0.962451	no	ENSG00000064490.13	17.5724	4.814	-12.7584	-1.868	0.2647	0.452502	no
ENSG00000064545.14	TMEM161A	chr19:19119168-19138513	12.2924	9.24458	-3.04782	-0.411086	0.1276	0.402357	no	ENSG00000064545.14	12.4566	6.04486	-6.41174	-1.04312	0.00185	0.0218069	yes	ENSG00000064545.14	6.62981	3.48233	-3.14748	-0.928914	0.3428	0.460359	no
ENSG00000064547.13	LPAR2	chr19:19623667-19628930	0.11048	0.490645	0.380165	2.15089	1	1	no	ENSG00000064547.13	0.111756	0.842735	0.730979	2.91473	0.03115	0.169637	no	ENSG00000064547.13	0.912477	0.243402	-0.669075	-1.90645	0.28725	0.452502	no
ENSG00000064601.16	CTSA	chr20:45888624-45912155	12.6939	13.7582	1.0643	0.11615	0.6784	0.886263	no	ENSG00000064601.16	12.8861	15.0076	2.1215	0.219878	0.57515	0.838186	no	ENSG00000064601.16	16.4244	4.62899	-11.7954	-1.82707	0.2749	0.452502	no
ENSG00000064607.16	SUGP2	chr19:18990887-19060311	8.86249	9.13019	0.2677	0.0429331	0.86885	0.960658	no	ENSG00000064607.16	8.98951	8.69945	-0.29006	-0.0473176	0.8784	0.96241	no	ENSG00000064607.16	9.58073	2.15812	-7.42261	-2.15036	0.25045	0.452502	no
ENSG00000064651.13	SLC12A2	chr5:128083765-128189688	12.7766	7.28055	-5.49605	-0.811388	0.00075	0.0131492	yes	ENSG00000064651.13	12.956	17.9226	4.9666	0.468162	0.10425	0.363478	no	ENSG00000064651.13	19.9461	2.95953	-16.9866	-2.75267	0.24725	0.452502	no
ENSG00000064652.10	SNX24	chr5:122843138-123054667	6.24034	6.17571	-0.06463	-0.0150195	0.9734	0.993021	no	ENSG00000064652.10	6.33322	5.90312	-0.4301	-0.101463	0.8442	0.951546	no	ENSG00000064652.10	6.52549	1.28716	-5.23833	-2.34189	0.25585	0.452502	no
ENSG00000064655.18	EYA2	chr20:46894623-47188844	0.890057	0.261297	-0.62876	-1.76821	0.00535	0.0535458	no	ENSG00000064655.18	0.901717	0.575693	-0.326024	-0.647376	0.24385	0.565912	no	ENSG00000064655.18	0.640321	0.170544	-0.469777	-1.90865	0.3075	0.452502	no
ENSG00000064666.14	CNN2	chr19:1026580-1039068	1.08342	2.55148	1.46806	1.23574	0.00315	0.0367049	yes	ENSG00000064666.14	1.10102	6.57285	5.47183	2.57767	5e-05	0.00127278	yes	ENSG00000064666.14	7.14864	1.44476	-5.70388	-2.30684	0.2627	0.452502	no
ENSG00000064687.12	ABCA7	chr19:1040100-1065572	0.95629	2.62809	1.6718	1.45849	0.0053	0.0532913	no	ENSG00000064687.12	0.969637	3.27923	2.30959	1.75784	5e-05	0.00127278	yes	ENSG00000064687.12	3.58909	0.87611	-2.71298	-2.03443	0.256	0.452502	no
ENSG00000064692.18	SNCAIP	chr5:122311296-122479087	0.173441	0.471656	0.298215	1.44329	1	1	no	ENSG00000064692.18	0.175435	0.57131	0.395875	1.70334	0.0004	0.0067659	yes	ENSG00000064692.18	0.628678	0.215718	-0.41296	-1.54318	0.28305	0.452502	no
ENSG00000064703.11	DDX20	chr1:111483347-111768016	3.74448	3.10121	-0.64327	-0.271931	0.5627	0.823864	no	ENSG00000064703.11	3.80241	3.22809	-0.57432	-0.236233	0.6727	0.888874	no	ENSG00000064703.11	3.56402	3.46978	-0.09424	-0.0386615	0.9497	0.966497	no
ENSG00000064726.9	BTBD1	chr15:82836945-83107354	139.103	144.73	5.627	0.0572096	0.82315	0.945864	no	ENSG00000064726.9	141.225	106.912	-34.313	-0.401577	0.2137	0.530162	no	ENSG00000064726.9	119.149	26.7292	-92.4198	-2.15628	0.3167	0.452502	no
ENSG00000064763.10	FAR2	chr12:29149102-29381189	0.738351	1.41254	0.674189	0.935909	0.25445	0.572341	no	ENSG00000064763.10	0.748689	2.04212	1.29343	1.44763	0.0993	0.352654	no	ENSG00000064763.10	2.23255	1.57145	-0.6611	-0.506592	0.5224	0.623082	no
ENSG00000064787.12	BCAS1	chr20:53936776-54070594	0.0189652	0.260534	0.241569	3.78004	1	1	no	ENSG00000064787.12	0.0191334	0.637174	0.618041	5.05752	0.06155	0.26432	no	ENSG00000064787.12	0.691761	0.20781	-0.483951	-1.73501	0.3654	0.477608	no
ENSG00000064835.10	POU1F1	chr3:87258813-87276587	0	0	0	0	1	1	no	ENSG00000064835.10	0	0	0	0	1	1	no	ENSG00000064835.10	0	0	0	0	1	1	no
ENSG00000064886.13	CHI3L2	chr1:111186036-111243440	0.334957	1.14853	0.813573	1.77774	0.0036	0.040699	yes	ENSG00000064886.13	0.341615	0.947623	0.606008	1.47194	0.1102	0.374685	no	ENSG00000064886.13	1.03556	1.28089	0.24533	0.306729	0.7303	0.805548	no
ENSG00000064932.15	SBNO2	chr19:1107635-1174283	0.0159959	0.085657	0.0696611	2.42087	1	1	no	ENSG00000064932.15	0.0161923	0.122903	0.106711	2.92414	1	1	no	ENSG00000064932.15	0.133825	0.0574711	-0.0763539	-1.21944	1	1	no
ENSG00000064933.16	PMS1	chr2:189770322-189877629	4.24941	4.77504	0.52563	0.168251	0.6912	0.892692	no	ENSG00000064933.16	4.31348	4.20635	-0.10713	-0.0362818	0.93615	0.980563	no	ENSG00000064933.16	4.62267	1.01482	-3.60785	-2.1875	0.251	0.452502	no
ENSG00000064961.18	HMG20B	chr19:3506272-3579088	4.06747	4.11722	0.04975	0.0175371	0.96665	0.991263	no	ENSG00000064961.18	4.12098	5.03598	0.915	0.289284	0.5719	0.835974	no	ENSG00000064961.18	5.526	1.82922	-3.69678	-1.59501	0.28185	0.452502	no
ENSG00000064989.12	CALCRL	chr2:187001875-187565760	4.91584	6.74024	1.8244	0.455362	0.279	0.599753	no	ENSG00000064989.12	4.99001	3.20502	-1.78499	-0.638706	0.23245	0.552886	no	ENSG00000064989.12	3.56706	1.45239	-2.11467	-1.2963	0.3367	0.456448	no
ENSG00000064995.16	TAF11	chr6:34792014-34888089	9.46564	9.03472	-0.43092	-0.0672198	0.9015	0.971018	no	ENSG00000064995.16	9.60036	10.349	0.74864	0.108326	0.85505	0.954354	no	ENSG00000064995.16	11.4235	2.78463	-8.63887	-2.03645	0.30995	0.452502	no
ENSG00000064999.13	ANKS1A	chr6:34889264-35091413	2.21418	2.5446	0.33042	0.200667	0.4979	0.785741	no	ENSG00000064999.13	2.24297	3.28734	1.04437	0.551515	0.08595	0.324293	no	ENSG00000064999.13	3.62131	0.868599	-2.75271	-2.05975	0.29575	0.452502	no
ENSG00000065000.15	AP3D1	chr19:2100987-2248679	10.4945	10.1716	-0.3229	-0.0450908	0.8836	0.965615	no	ENSG00000065000.15	10.6456	11.4504	0.8048	0.105138	0.77725	0.932091	no	ENSG00000065000.15	12.554	2.7592	-9.7948	-2.18583	0.26495	0.452502	no
ENSG00000065029.14	ZNF76	chr6:35257355-35295985	14.7034	9.70634	-4.99706	-0.599151	0.0135	0.100772	no	ENSG00000065029.14	14.9054	11.7334	-3.172	-0.345209	0.24205	0.563541	no	ENSG00000065029.14	13.1301	2.30246	-10.8276	-2.51163	0.2532	0.452502	no
ENSG00000065054.13	SLC9A3R2	chr16:2025355-2039026	8.52681	8.71392	0.18711	0.0313159	0.91085	0.974079	no	ENSG00000065054.13	8.64262	5.89538	-2.74724	-0.551885	0.10995	0.374411	no	ENSG00000065054.13	6.46533	2.98933	-3.476	-1.1129	0.3217	0.452667	no
ENSG00000065057.7	NTHL1	chr16:2039814-2135898	2.92182	2.67774	-0.24408	-0.12585	0.91955	0.976232	no	ENSG00000065057.7	2.95822	3.09774	0.13952	0.0664831	0.9589	0.986748	no	ENSG00000065057.7	3.40126	0.916542	-2.48472	-1.89179	0.34525	0.462605	no
ENSG00000065060.16	UHRF1BP1	chr6:34792014-34888089	7.49442	6.33599	-1.15843	-0.242247	0.30045	0.621085	no	ENSG00000065060.16	7.59731	6.00282	-1.59449	-0.339849	0.23155	0.551882	no	ENSG00000065060.16	6.6254	1.08859	-5.53681	-2.60554	0.2943	0.452502	no
ENSG00000065135.8	GNAI3	chr1:109548610-109632051	0.607364	0.656537	0.049173	0.112316	0.68315	0.888645	no	ENSG00000065135.8	0.616924	1.00782	0.390896	0.708072	0.02225	0.134046	no	ENSG00000065135.8	1.11169	0.732647	-0.379043	-0.601562	0.0741	0.452502	no
ENSG00000065150.18	IPO5	chr13:97953657-98024297	68.5253	54.5363	-13.989	-0.329418	0.11935	0.389362	no	ENSG00000065150.18	69.5269	52.2315	-17.2954	-0.412652	0.1249	0.400638	no	ENSG00000065150.18	58.0732	61.1784	3.1052	0.0751506	0.80585	0.864737	no
ENSG00000065154.11	OAT	chr10:124397302-124418976	30.2118	12.3597	-17.8521	-1.28947	5e-05	0.0015003	yes	ENSG00000065154.11	30.6532	21.6574	-8.9958	-0.501176	0.0659	0.274901	no	ENSG00000065154.11	24.2485	13.8738	-10.3747	-0.805532	0.00845	0.215392	no
ENSG00000065183.15	WDR3	chr1:117929719-118185223	6.89653	5.20006	-1.69647	-0.407341	0.3965	0.709596	no	ENSG00000065183.15	7.00608	5.83502	-1.17106	-0.26387	0.62795	0.866657	no	ENSG00000065183.15	6.45491	5.81878	-0.63613	-0.149679	0.76445	0.832944	no
ENSG00000065243.18	PKN2	chr1:88537512-88836255	8.57673	8.5032	-0.07353	-0.0124215	0.9631	0.990245	no	ENSG00000065243.18	8.71492	9.47382	0.7589	0.120458	0.68975	0.896468	no	ENSG00000065243.18	10.552	9.51864	-1.03336	-0.148686	0.6457	0.73385	no
ENSG00000065268.10	WDR18	chr19:984270-998438	4.47096	3.5997	-0.87126	-0.312711	0.34655	0.665852	no	ENSG00000065268.10	4.52595	5.06566	0.53971	0.162529	0.6729	0.888901	no	ENSG00000065268.10	5.60171	1.27264	-4.32907	-2.13804	0.2654	0.452502	no
ENSG00000065308.4	TRAM2	chr6:52497401-52576915	0.895614	1.84694	0.951326	1.04419	0.0008	0.0137871	yes	ENSG00000065308.4	0.911129	2.15295	1.24182	1.24059	0.00035	0.00606601	yes	ENSG00000065308.4	2.36965	0.601137	-1.76851	-1.97891	0.0006	0.030489	yes
ENSG00000065320.8	NTN1	chr17:9021541-9244000	0.278772	0.71938	0.440608	1.36767	0.002	0.0263594	yes	ENSG00000065320.8	0.282476	0.763644	0.481168	1.43477	0.00165	0.019982	yes	ENSG00000065320.8	0.851065	0.297291	-0.553774	-1.51739	0.31485	0.452502	no
ENSG00000065325.12	GLP2R	chr17:9822205-9892102	0.00896112	0.0658539	0.0568928	2.87752	1	1	no	ENSG00000065325.12	0.00908661	0	-0.00908661	#NAME?	1	1	no	ENSG00000065325.12	0	0.0324905	0.0324905	inf	1	1	no
ENSG00000065328.16	MCM10	chr10:13161553-13211104	0.171477	0.081643	-0.089834	-1.07061	1	1	no	ENSG00000065328.16	0.174079	0.276424	0.102345	0.667142	1	1	no	ENSG00000065328.16	0.307095	0.090886	-0.216209	-1.75655	1	1	no
ENSG00000065357.19	DGKA	chr12:55901412-55954027	1.12255	2.0387	0.91615	0.860872	0.00775	0.0692166	no	ENSG00000065357.19	1.1402	3.83183	2.69163	1.74875	0.00015	0.00322886	yes	ENSG00000065357.19	4.19321	2.27562	-1.91759	-0.881796	0.03215	0.452502	no
ENSG00000065361.14	ERBB3	chr12:56079856-56113907	0.958586	3.97431	3.01572	2.05172	0.00055	0.0105305	yes	ENSG00000065361.14	0.967655	5.49085	4.5232	2.50447	0.00035	0.00606601	yes	ENSG00000065361.14	6.01041	4.41915	-1.59126	-0.443693	0.393	0.503054	no
ENSG00000065371.17	ROPN1	chr3:123968520-123992178	0	0	0	0	1	1	no	ENSG00000065371.17	0	0	0	0	1	1	no	ENSG00000065371.17	0	0	0	0	1	1	no
ENSG00000065413.16	ANKRD44	chr2:196967016-197311173	1.56129	3.04993	1.48864	0.966033	0.0284	0.165083	no	ENSG00000065413.16	1.58379	5.73108	4.14729	1.85542	5e-05	0.00127278	yes	ENSG00000065413.16	6.25731	1.57927	-4.67804	-1.98628	0.2702	0.452502	no
ENSG00000065427.14	KARS	chr16:75627473-75761872	78.8391	47.0843	-31.7548	-0.743665	0.0012	0.0184036	yes	ENSG00000065427.14	80.0011	49.3305	-30.6706	-0.697539	0.01535	0.103698	no	ENSG00000065427.14	54.7651	10.5031	-44.262	-2.38245	0.2707	0.452502	no
ENSG00000065457.10	ADAT1	chr16:75528531-75623300	3.48952	5.40355	1.91403	0.630878	0.3299	0.650672	no	ENSG00000065457.10	3.54165	4.99117	1.44952	0.494957	0.4793	0.777989	no	ENSG00000065457.10	5.49064	1.53158	-3.95906	-1.84196	0.27485	0.452502	no
ENSG00000065485.17	PDIA5	chr3:123067061-123274130	0.786628	0.823556	0.036928	0.0661843	0.91575	0.975381	no	ENSG00000065485.17	0.798008	1.0867	0.288692	0.445473	0.4919	0.785981	no	ENSG00000065485.17	1.1943	0.296606	-0.897694	-2.00955	0.2864	0.452502	no
ENSG00000065491.8	TBC1D22B	chr6:37212179-37332970	2.18068	1.74511	-0.43557	-0.32146	0.28745	0.607827	no	ENSG00000065491.8	2.21343	1.81061	-0.40282	-0.289809	0.4195	0.731973	no	ENSG00000065491.8	2.00903	0.428749	-1.58028	-2.22829	0.2887	0.452502	no
ENSG00000065518.7	NDUFB4	chr3:120596308-120602500	213.084	128.327	-84.757	-0.731601	0.00055	0.0105305	yes	ENSG00000065518.7	216.312	103.629	-112.683	-1.06168	0.0002	0.00401479	yes	ENSG00000065518.7	115.422	19.124	-96.298	-2.59346	0.2989	0.452502	no
ENSG00000065526.10	SPEN	chr1:15834473-15940460	7.18272	9.42944	2.24672	0.392642	0.3126	0.633553	no	ENSG00000065526.10	7.2846	8.10009	0.81549	0.153088	0.70905	0.904664	no	ENSG00000065526.10	8.94592	10.5465	1.60058	0.237468	0.57285	0.66948	no
ENSG00000065534.18	MYLK	chr3:123585541-123884331	1.46638	2.81936	1.35298	0.943113	0.02335	0.146075	no	ENSG00000065534.18	1.48978	2.53346	1.04368	0.766015	0.1341	0.417011	no	ENSG00000065534.18	2.77415	0.948345	-1.8258	-1.54856	0.28985	0.452502	no
ENSG00000065548.17	ZC3H15	chr2:186486155-186509363	15.7654	12.2887	-3.4767	-0.359428	0.0992	0.35133	no	ENSG00000065548.17	16.0176	13.1909	-2.8267	-0.280115	0.2731	0.596184	no	ENSG00000065548.17	14.5939	2.80061	-11.7933	-2.38155	0.2755	0.452502	no
ENSG00000065559.14	MAP2K4	chr17:11998352-12143830	15.3308	13.9487	-1.3821	-0.136304	0.51315	0.796479	no	ENSG00000065559.14	15.5573	11.061	-4.4963	-0.492105	0.05625	0.249593	no	ENSG00000065559.14	12.2609	2.5751	-9.6858	-2.25136	0.26295	0.452502	no
ENSG00000065600.12	TMEM206	chr1:212363930-212414901	0.557703	0.885789	0.328086	0.667467	0.22935	0.543842	no	ENSG00000065600.12	0.5666	1.56318	0.99658	1.46408	0.01445	0.0992203	no	ENSG00000065600.12	1.71823	0.989791	-0.728439	-0.795729	0.181	0.452502	no
ENSG00000065609.14	SNAP91	chr6:83552879-83709691	0.36454	0.814133	0.449593	1.15919	1	1	no	ENSG00000065609.14	0.372151	0.0235147	-0.348636	-3.98425	1	1	no	ENSG00000065609.14	0.0255417	0	-0.0255417	#NAME?	1	1	no
ENSG00000065613.13	SLK	chr10:103967200-104029233	12.2443	10.8213	-1.423	-0.17824	0.38435	0.69888	no	ENSG00000065613.13	12.4332	11.6579	-0.7753	-0.0928838	0.70095	0.901271	no	ENSG00000065613.13	12.8731	12.1596	-0.7135	-0.082267	0.7642	0.832788	no
ENSG00000065615.13	CYB5R4	chr6:83859642-83967424	4.89837	3.4299	-1.46847	-0.514136	0.3937	0.707067	no	ENSG00000065615.13	4.96902	4.88075	-0.08827	-0.02586	0.96825	0.98876	no	ENSG00000065615.13	5.37618	1.20931	-4.16687	-2.1524	0.2824	0.452502	no
ENSG00000065618.16	COL17A1	chr10:104031285-104086002	0.00237609	0.00476896	0.00239287	1.00508	1	1	no	ENSG00000065618.16	0.00243455	0	-0.00243455	#NAME?	1	1	no	ENSG00000065618.16	0	0.00536328	0.00536328	inf	1	1	no
ENSG00000065621.14	GSTO2	chr10:104268872-104304945	0.880135	0.635835	-0.2443	-0.469071	0.52575	0.803936	no	ENSG00000065621.14	0.891918	0.550112	-0.341806	-0.697184	0.39025	0.708077	no	ENSG00000065621.14	0.605723	0.711098	0.105375	0.231391	0.7652	0.833471	no
ENSG00000065665.20	SEC61A2	chr10:12129636-12250589	2.73435	2.90831	0.17396	0.0889803	0.8716	0.961737	no	ENSG00000065665.20	2.77675	2.29941	-0.47734	-0.272131	0.64045	0.870921	no	ENSG00000065665.20	2.54694	3.25152	0.70458	0.352352	0.56325	0.660827	no
ENSG00000065675.14	PRKCQ	chr10:6427142-6580301	44.7356	31.2455	-13.4901	-0.517775	0.01155	0.0904403	no	ENSG00000065675.14	45.4009	25.6462	-19.7547	-0.823975	0.0023	0.0256648	yes	ENSG00000065675.14	28.5877	34.996	6.4083	0.291799	0.30855	0.452502	no
ENSG00000065717.14	TLE2	chr19:2997637-3047635	11.9379	8.19236	-3.74554	-0.543196	0.0223	0.141606	no	ENSG00000065717.14	12.1025	7.22044	-4.88206	-0.745148	0.01005	0.0766603	no	ENSG00000065717.14	8.03638	1.60156	-6.43482	-2.32707	0.2459	0.452502	no
ENSG00000065802.11	ASB1	chr2:238426741-238452250	11.1987	7.63586	-3.56284	-0.552465	0.1103	0.373147	no	ENSG00000065802.11	11.3589	9.07462	-2.28428	-0.323907	0.4233	0.73504	no	ENSG00000065802.11	9.96943	1.84305	-8.12638	-2.43542	0.26865	0.452502	no
ENSG00000065809.13	FAM107B	chr10:14518556-14774897	1.31166	3.68061	2.36895	1.48855	5e-05	0.0015003	yes	ENSG00000065809.13	1.33274	3.85255	2.51981	1.53142	5e-05	0.00127278	yes	ENSG00000065809.13	4.23795	4.10354	-0.13441	-0.0464989	0.8822	0.920365	no
ENSG00000065833.8	ME1	chr6:83210388-83431071	13.7304	15.8728	2.1424	0.209185	0.32805	0.648949	no	ENSG00000065833.8	13.9448	8.13352	-5.81128	-0.777772	0.00475	0.0441536	yes	ENSG00000065833.8	9.0201	2.45024	-6.56986	-1.88022	0.30325	0.452502	no
ENSG00000065882.15	TBC1D1	chr4:37891086-38139175	24.9862	16.7449	-8.2413	-0.57741	0.026	0.156216	no	ENSG00000065882.15	25.3147	34.072	8.7573	0.428612	0.1582	0.454429	no	ENSG00000065882.15	38.1767	2.93871	-35.238	-3.69944	0.2347	0.452502	no
ENSG00000065883.14	CDK13	chr7:39950036-40097134	7.15702	8.3925	1.23548	0.229741	0.47325	0.767008	no	ENSG00000065883.14	7.26581	7.48693	0.22112	0.0432503	0.90315	0.970239	no	ENSG00000065883.14	8.26975	1.64252	-6.62723	-2.33194	0.25605	0.452502	no
ENSG00000065911.11	MTHFD2	chr2:74198561-74393882	13.7687	10.8484	-2.9203	-0.343911	0.67745	0.886035	no	ENSG00000065911.11	13.9693	20.6897	6.7204	0.566657	0.4815	0.779841	no	ENSG00000065911.11	22.9922	3.73718	-19.255	-2.62112	0.24935	0.452502	no
ENSG00000065923.9	SLC9A7	chrX:46599251-46759172	6.57789	4.99606	-1.58183	-0.396833	0.2046	0.511979	no	ENSG00000065923.9	6.67509	7.38667	0.71158	0.146136	0.67255	0.888817	no	ENSG00000065923.9	8.17669	1.39199	-6.7847	-2.55436	0.26955	0.452502	no
ENSG00000065970.8	FOXJ2	chr12:8032702-8055503	6.17379	6.60404	0.43025	0.0971919	0.65275	0.875416	no	ENSG00000065970.8	6.2629	5.74539	-0.51751	-0.124426	0.64045	0.870921	no	ENSG00000065970.8	6.32501	7.39417	1.06916	0.225321	0.42275	0.531059	no
ENSG00000065978.17	YBX1	chr1:42682426-42702349	170.69	110.797	-59.893	-0.623455	0.005	0.0511557	no	ENSG00000065978.17	173.051	127.034	-46.017	-0.445975	0.1291	0.408773	no	ENSG00000065978.17	141.229	124.495	-16.734	-0.181939	0.58065	0.676273	no
ENSG00000065989.15	PDE4A	chr19:10391133-10469631	3.56817	3.6596	0.09143	0.0365018	0.9544	0.987557	no	ENSG00000065989.15	3.61418	1.91276	-1.70142	-0.918007	0.3429	0.667975	no	ENSG00000065989.15	2.10978	0.666832	-1.44295	-1.6617	0.32725	0.452968	no
ENSG00000066027.11	PPP2R5A	chr1:212285536-212361863	15.3083	16.543	1.2347	0.111906	0.62435	0.85942	no	ENSG00000066027.11	15.5454	11.4369	-4.1085	-0.442792	0.0996	0.353476	no	ENSG00000066027.11	12.6437	18.6333	5.9896	0.559468	0.05715	0.452502	no
ENSG00000066032.18	CTNNA2	chr2:79157002-80648861	0.522032	0.153823	-0.368209	-1.76287	1	1	no	ENSG00000066032.18	0.527413	0.195801	-0.331612	-1.42954	1	1	no	ENSG00000066032.18	0.221252	0	-0.221252	#NAME?	1	1	no
ENSG00000066044.13	ELAVL1	chr19:7958578-8489114	7.99913	7.68203	-0.3171	-0.0583557	0.92075	0.976376	no	ENSG00000066044.13	8.1144	8.68018	0.56578	0.0972415	0.9117	0.972887	no	ENSG00000066044.13	9.58203	2.06097	-7.52106	-2.21701	0.2867	0.452502	no
ENSG00000066056.13	TIE1	chr1:43300992-43323108	1.74717	1.77711	0.02994	0.0245145	0.94945	0.985862	no	ENSG00000066056.13	1.77019	0.954868	-0.815322	-0.890529	0.03275	0.175267	no	ENSG00000066056.13	1.04512	1.97641	0.93129	0.919216	0.0333	0.452502	no
ENSG00000066084.12	DIP2B	chr12:50504984-50748667	3.01471	3.89597	0.88126	0.369966	0.1127	0.377398	no	ENSG00000066084.12	3.05929	4.03038	0.97109	0.39772	0.15945	0.455735	no	ENSG00000066084.12	4.44164	4.35123	-0.09041	-0.0296693	0.9205	0.945759	no
ENSG00000066117.14	SMARCD1	chr12:50084971-50100712	4.26591	3.90941	-0.3565	-0.125903	0.7054	0.899781	no	ENSG00000066117.14	4.32656	5.81603	1.48947	0.426814	0.2793	0.602975	no	ENSG00000066117.14	6.45312	4.35788	-2.09524	-0.566372	0.1114	0.452502	no
ENSG00000066135.12	KDM4A	chr1:43650157-43931165	4.96813	4.25084	-0.71729	-0.224954	0.6135	0.852923	no	ENSG00000066135.12	5.03609	5.05067	0.01458	0.00417131	0.99295	0.99662	no	ENSG00000066135.12	5.581	4.75068	-0.83032	-0.232389	0.66335	0.749069	no
ENSG00000066136.19	NFYC	chr1:40690379-40771603	19.8502	15.4046	-4.4456	-0.365789	0.1069	0.367043	no	ENSG00000066136.19	20.1472	11.9643	-8.1829	-0.751838	0.0055	0.0491475	yes	ENSG00000066136.19	13.2413	17.2395	3.9982	0.380673	0.19065	0.452502	no
ENSG00000066185.12	ZMYND12	chr1:42430328-42654664	1.25815	1.90345	0.6453	0.597314	0.4217	0.728155	no	ENSG00000066185.12	1.27626	1.06074	-0.21552	-0.266852	0.7919	0.936364	no	ENSG00000066185.12	1.18358	2.13735	0.95377	0.852674	0.45	0.556227	no
ENSG00000066230.10	SLC9A3	chr5:473235-524332	0	0	0	0	1	1	no	ENSG00000066230.10	0	0	0	0	1	1	no	ENSG00000066230.10	0	0	0	0	1	1	no
ENSG00000066248.14	NGEF	chr2:232697298-233015885	0.152402	0.13677	-0.015632	-0.156129	1	1	no	ENSG00000066248.14	0.15482	0.0494098	-0.10541	-1.64772	1	1	no	ENSG00000066248.14	0.0559298	0.0529267	-0.0030031	-0.0796205	1	1	no
ENSG00000066279.16	ASPM	chr1:197084127-197146694	0.0683397	0.137661	0.0693213	1.01033	1	1	no	ENSG00000066279.16	0.0694122	0.309136	0.239724	2.15498	1	1	no	ENSG00000066279.16	0.336447	0.153625	-0.182822	-1.13097	1	1	no
ENSG00000066294.14	CD84	chr1:160537072-160579516	0.633602	1.55528	0.921678	1.29552	0.00635	0.0606747	no	ENSG00000066294.14	0.643374	4.36181	3.71844	2.7612	5e-05	0.00127278	yes	ENSG00000066294.14	4.75602	1.73208	-3.02394	-1.45725	0.0001	0.00786482	yes
ENSG00000066322.12	ELOVL1	chr1:43363396-43368074	3.57343	5.1214	1.54797	0.519228	0.1018	0.356793	no	ENSG00000066322.12	3.62494	6.8512	3.22626	0.918402	0.00945	0.0732387	no	ENSG00000066322.12	7.53493	5.71064	-1.82429	-0.39994	0.2536	0.452502	no
ENSG00000066336.11	SPI1	chr11:47354859-47378576	0.911618	2.66623	1.75461	1.5483	0.00135	0.0198615	yes	ENSG00000066336.11	0.922531	6.7233	5.80077	2.8655	5e-05	0.00127278	yes	ENSG00000066336.11	7.30343	2.98148	-4.32195	-1.29254	0.0135	0.2997	no
ENSG00000066379.14	ZNRD1	chr6:30001010-30064909	0	0	0	0	1	1	no	ENSG00000066379.14	0	0	0	0	1	1	no	ENSG00000066379.14	0	0	0	0	1	1	no
ENSG00000066382.16	MPPED2	chr11:30384492-30697333	2.82285	1.83579	-0.98706	-0.620752	0.1707	0.466025	no	ENSG00000066382.16	2.86462	1.92073	-0.94389	-0.576692	0.38005	0.700159	no	ENSG00000066382.16	2.16495	2.06476	-0.10019	-0.0683585	0.9143	0.941552	no
ENSG00000066405.12	CLDN18	chr3:137998734-138033655	0	0	0	0	1	1	no	ENSG00000066405.12	0	0	0	0	1	1	no	ENSG00000066405.12	0	0	0	0	1	1	no
ENSG00000066422.4	ZBTB11	chr3:101648888-101679217	5.35795	4.23817	-1.11978	-0.338238	0.1554	0.445741	no	ENSG00000066422.4	5.43656	4.25947	-1.17709	-0.352021	0.2166	0.534064	no	ENSG00000066422.4	4.72629	1.00582	-3.72047	-2.23234	0.2889	0.452502	no
ENSG00000066427.21	ATXN3	chr14:91965990-92106621	3.73791	4.54423	0.80632	0.281804	0.4626	0.759396	no	ENSG00000066427.21	3.79903	4.71461	0.91558	0.311509	0.5051	0.794535	no	ENSG00000066427.21	5.17615	1.0633	-4.11285	-2.28333	0.23675	0.452502	no
ENSG00000066455.12	GOLGA5	chr14:92794230-92839963	8.54151	8.39216	-0.14935	-0.0254484	0.9097	0.973634	no	ENSG00000066455.12	8.67257	8.39653	-0.27604	-0.0466668	0.85985	0.956426	no	ENSG00000066455.12	9.29206	1.82388	-7.46818	-2.34899	0.28925	0.452502	no
ENSG00000066468.20	FGFR2	chr10:121478333-121598458	0.100382	0.230196	0.129814	1.19736	1	1	no	ENSG00000066468.20	0.10222	0.0359095	-0.0663105	-1.50925	1	1	no	ENSG00000066468.20	0.03958	0.25872	0.21914	2.70855	1	1	no
ENSG00000066557.5	LRRC40	chr1:69568397-70205620	3.86212	3.31519	-0.54693	-0.220301	0.5128	0.796098	no	ENSG00000066557.5	3.92375	3.22969	-0.69406	-0.280838	0.4328	0.742292	no	ENSG00000066557.5	3.5889	3.70669	0.11779	0.046588	0.90715	0.936716	no
ENSG00000066583.11	ISOC1	chr5:129094750-129114028	7.67622	7.49403	-0.18219	-0.0346542	0.89445	0.968733	no	ENSG00000066583.11	7.78971	5.35752	-2.43219	-0.540004	0.09105	0.335759	no	ENSG00000066583.11	5.89356	1.4418	-4.45176	-2.03127	0.29445	0.452502	no
ENSG00000066629.16	EML1	chr14:99737692-99942060	19.8184	11.6935	-8.1249	-0.761131	0.0021	0.027392	yes	ENSG00000066629.16	20.1036	15.7862	-4.3174	-0.348786	0.25835	0.580331	no	ENSG00000066629.16	17.6763	3.39021	-14.2861	-2.38237	0.2416	0.452502	no
ENSG00000066651.17	TRMT11	chr6:125986429-126039276	4.67229	3.8235	-0.84879	-0.289237	0.41925	0.72632	no	ENSG00000066651.17	4.74481	3.54278	-1.20203	-0.421467	0.29225	0.616485	no	ENSG00000066651.17	3.92981	0.743619	-3.18619	-2.40182	0.258	0.452502	no
ENSG00000066654.12	THUMPD1	chr16:20610242-20925006	11.9469	8.47121	-3.47569	-0.495998	0.1166	0.384021	no	ENSG00000066654.12	12.1312	8.67477	-3.45643	-0.483823	0.199	0.511615	no	ENSG00000066654.12	9.64385	2.25625	-7.3876	-2.09568	0.2784	0.452502	no
ENSG00000066697.14	MSANTD3	chr9:100427155-100577636	7.19782	10.2811	3.08328	0.514366	0.0686	0.283237	no	ENSG00000066697.14	7.30906	7.28691	-0.02215	-0.00437858	0.9897	0.995288	no	ENSG00000066697.14	8.00586	1.92516	-6.0807	-2.05608	0.26845	0.452502	no
ENSG00000066735.14	KIF26A	chr14:104138722-104180894	0.294531	0.352353	0.057822	0.258605	1	1	no	ENSG00000066735.14	0.29866	0.219031	-0.079629	-0.447367	1	1	no	ENSG00000066735.14	0.239624	0.109029	-0.130595	-1.13606	1	1	no
ENSG00000066739.11	ATG2B	chr14:96279201-96387288	7.37812	7.46428	0.08616	0.0167505	0.95885	0.989413	no	ENSG00000066739.11	7.49445	7.41937	-0.07508	-0.0145268	0.9684	0.98876	no	ENSG00000066739.11	8.26135	1.67143	-6.58992	-2.3053	0.265	0.452502	no
ENSG00000066777.8	ARFGEF1	chr8:66964098-67343677	8.88957	9.87852	0.98895	0.152181	0.61235	0.852731	no	ENSG00000066777.8	9.02849	9.53296	0.50447	0.0784396	0.8393	0.950023	no	ENSG00000066777.8	10.5529	2.34424	-8.20866	-2.17045	0.2803	0.452502	no
ENSG00000066813.14	ACSM2B	chr16:20536225-20576427	0	0.0307868	0.0307868	inf	1	1	no	ENSG00000066813.14	0	0	0	0	1	1	no	ENSG00000066813.14	0	0	0	0	1	1	no
ENSG00000066827.15	ZFAT	chr8:134477787-134713049	3.53662	2.49342	-1.0432	-0.504249	0.19805	0.502338	no	ENSG00000066827.15	3.583	2.5975	-0.9855	-0.464041	0.3242	0.650291	no	ENSG00000066827.15	2.85918	0.7476	-2.11158	-1.93527	0.2637	0.452502	no
ENSG00000066855.15	MTFR1	chr8:65644733-65842322	6.45523	5.9174	-0.53783	-0.125506	0.81195	0.942915	no	ENSG00000066855.15	6.55446	4.3009	-2.25356	-0.607838	0.2772	0.600716	no	ENSG00000066855.15	4.77436	1.07355	-3.70081	-2.15292	0.25985	0.452502	no
ENSG00000066923.17	STAG3	chr7:100177562-100272218	0.21605	0.135324	-0.080726	-0.674941	1	1	no	ENSG00000066923.17	0.219509	0.199727	-0.019782	-0.136254	1	1	no	ENSG00000066923.17	0.221036	0.0755429	-0.145493	-1.54891	1	1	no
ENSG00000066926.10	FECH	chr18:57548282-57586772	24.805	19.316	-5.489	-0.360838	0.1655	0.460302	no	ENSG00000066926.10	25.1629	15.4556	-9.7073	-0.703169	0.0241	0.141716	no	ENSG00000066926.10	17.0733	3.95954	-13.1138	-2.10834	0.262	0.452502	no
ENSG00000066933.15	MYO9A	chr15:71792637-72155459	10.2537	12.7668	2.5131	0.31625	0.2364	0.552449	no	ENSG00000066933.15	10.4009	12.5626	2.1617	0.272421	0.36885	0.690894	no	ENSG00000066933.15	13.8968	3.21324	-10.6836	-2.11266	0.24975	0.452502	no
ENSG00000067048.16	DDX3Y	chrY:12904107-12920478	3.36313	0	-3.36313	#NAME?	0.11025	0.373061	no	ENSG00000067048.16	3.41997	11.4371	8.01713	1.74166	0.3755	0.696836	no	ENSG00000067048.16	12.7795	0	-12.7795	#NAME?	0.00565	0.162552	no
ENSG00000067057.16	PFKP	chr10:3066332-3172841	1.94847	4.0008	2.05233	1.03794	0.17325	0.469976	no	ENSG00000067057.16	1.97298	3.99529	2.02231	1.01793	0.24945	0.571961	no	ENSG00000067057.16	4.3661	4.46317	0.09707	0.0317241	0.9689	0.97954	no
ENSG00000067064.10	IDI1	chr10:971145-1049170	46.3194	52.7485	6.4291	0.187514	0.6352	0.865964	no	ENSG00000067064.10	47.0259	26.858	-20.1679	-0.808104	0.0743	0.295615	no	ENSG00000067064.10	29.8959	59.2056	29.3097	0.985787	0.0556	0.452502	no
ENSG00000067066.16	SP100	chr2:230415941-230580006	6.94102	17.2857	10.3447	1.31636	5e-05	0.0015003	yes	ENSG00000067066.16	7.0538	21.3673	14.3135	1.59893	5e-05	0.00127278	yes	ENSG00000067066.16	23.3447	6.04836	-17.2963	-1.94848	0.25445	0.452502	no
ENSG00000067082.14	KLF6	chr10:3775995-3785281	6.14202	9.75444	3.61242	0.667345	0.01455	0.106413	no	ENSG00000067082.14	6.23965	13.9539	7.71425	1.16114	0.00045	0.00743292	yes	ENSG00000067082.14	15.2935	10.9351	-4.3584	-0.483957	0.1483	0.452502	no
ENSG00000067113.16	PPAP2A	chr5:55307759-55535050	23.2394	29.0222	5.7828	0.320582	0.39755	0.710703	no	ENSG00000067113.16	23.5835	30.2238	6.6403	0.357903	0.42825	0.738993	no	ENSG00000067113.16	33.3434	6.53052	-26.8129	-2.35213	0.26185	0.452502	no
ENSG00000067141.16	NEO1	chr15:73051709-73305206	15.3477	10.571	-4.7767	-0.53791	0.02975	0.169237	no	ENSG00000067141.16	15.5673	14.8168	-0.7505	-0.0712861	0.8183	0.944771	no	ENSG00000067141.16	16.3806	1.94678	-14.4338	-3.07283	0.239	0.452502	no
ENSG00000067167.7	TRAM1	chr8:70573441-70608387	11.3354	12.282	0.9466	0.11571	0.6224	0.858068	no	ENSG00000067167.7	11.5154	14.1532	2.6378	0.297566	0.29885	0.623417	no	ENSG00000067167.7	15.6446	3.58799	-12.0566	-2.12441	0.3081	0.452502	no
ENSG00000067177.14	PHKA1	chrX:72578813-72714319	47.3565	17.3494	-30.0071	-1.44868	5e-05	0.0015003	yes	ENSG00000067177.14	48.0143	34.8698	-13.1445	-0.461487	0.11665	0.386098	no	ENSG00000067177.14	39.1886	2.71064	-36.478	-3.85373	0.23795	0.452502	no
ENSG00000067182.7	TNFRSF1A	chr12:6328756-6342114	18.1523	16.4043	-1.748	-0.146086	0.56635	0.825673	no	ENSG00000067182.7	18.4053	25.4319	7.0266	0.466517	0.08775	0.328204	no	ENSG00000067182.7	28.0395	18.3309	-9.7086	-0.613183	0.0454	0.452502	no
ENSG00000067191.15	CACNB1	chr17:39173289-39197703	93.3025	77.9261	-15.3764	-0.25981	0.29715	0.61727	no	ENSG00000067191.15	94.5481	110.257	15.7089	0.221754	0.48105	0.779603	no	ENSG00000067191.15	121.864	22.4044	-99.4596	-2.44342	0.28485	0.452502	no
ENSG00000067208.14	EVI5	chr1:92508695-92792404	5.07381	6.29264	1.21883	0.310596	0.4193	0.726324	no	ENSG00000067208.14	5.14975	5.84765	0.6979	0.183354	0.6828	0.893815	no	ENSG00000067208.14	6.49021	7.07018	0.57997	0.123482	0.80735	0.865166	no
ENSG00000067221.13	STOML1	chr15:73978922-73994622	5.06622	5.67037	0.60415	0.162533	0.62745	0.861588	no	ENSG00000067221.13	5.13457	6.6035	1.46893	0.36299	0.35505	0.677751	no	ENSG00000067221.13	7.24214	1.97254	-5.2696	-1.87636	0.26665	0.452502	no
ENSG00000067225.17	PKM	chr15:72199028-72233335	936.305	298.604	-637.701	-1.64874	5e-05	0.0015003	yes	ENSG00000067225.17	948.667	716.305	-232.362	-0.405328	0.33595	0.662019	no	ENSG00000067225.17	802.352	95.2922	-707.06	-3.0738	0.23965	0.452502	no
ENSG00000067248.9	DHX29	chr5:55233933-55307722	10.8594	9.22998	-1.62942	-0.234544	0.26675	0.586032	no	ENSG00000067248.9	11.0278	10.0206	-1.0072	-0.138167	0.60045	0.851129	no	ENSG00000067248.9	11.1069	1.84874	-9.25816	-2.58684	0.29325	0.452502	no
ENSG00000067334.13	DNTTIP2	chr1:93866282-93879918	13.6443	11.4562	-2.1881	-0.252179	0.27625	0.596375	no	ENSG00000067334.13	13.8512	10.9412	-2.91	-0.340249	0.23975	0.56131	no	ENSG00000067334.13	12.1147	12.8778	0.7631	0.0881285	0.77045	0.837612	no
ENSG00000067365.14	METTL22	chr16:8621682-8649654	17.2696	12.9857	-4.2839	-0.411318	0.09065	0.333335	no	ENSG00000067365.14	17.5099	14.6368	-2.8731	-0.258578	0.3821	0.70193	no	ENSG00000067365.14	16.1953	2.52081	-13.6745	-2.68362	0.2409	0.452502	no
ENSG00000067369.13	TP53BP1	chr15:43358171-43510728	5.4447	8.48698	3.04228	0.640399	0.0309	0.173376	no	ENSG00000067369.13	5.53404	7.34576	1.81172	0.408579	0.2504	0.572697	no	ENSG00000067369.13	8.07976	2.03949	-6.04027	-1.9861	0.26115	0.452502	no
ENSG00000067445.20	TRO	chrX:54920461-54931431	0.199759	1.2485	1.04874	2.64386	5e-05	0.0015003	yes	ENSG00000067445.20	0.202733	3.24169	3.03896	3.9991	5e-05	0.00127278	yes	ENSG00000067445.20	3.5299	0.603572	-2.92633	-2.54803	0.24095	0.452502	no
ENSG00000067533.5	RRP15	chr1:218285286-218337983	8.08669	6.53183	-1.55486	-0.308063	0.1971	0.501146	no	ENSG00000067533.5	8.20767	5.91289	-2.29478	-0.473108	0.11585	0.385345	no	ENSG00000067533.5	6.57619	7.32918	0.75299	0.1564	0.6366	0.725616	no
ENSG00000067560.10	RHOA	chr3:49359144-49416475	89.2343	73.6402	-15.5941	-0.277105	0.18325	0.483876	no	ENSG00000067560.10	90.5402	120.289	29.7488	0.409868	0.11705	0.386512	no	ENSG00000067560.10	133.553	19.3391	-114.214	-2.78782	0.30345	0.452502	no
ENSG00000067596.10	DHX8	chr17:43483864-43610338	5.19945	4.72547	-0.47398	-0.1379	0.66235	0.881064	no	ENSG00000067596.10	5.27105	5.41679	0.14574	0.0393466	0.91625	0.974492	no	ENSG00000067596.10	5.98731	1.33063	-4.65668	-2.16979	0.27835	0.452502	no
ENSG00000067601.7	PMS2P4	chr7:67295607-67322907	1.45213	2.70468	1.25255	0.897287	0.4768	0.770046	no	ENSG00000067601.7	1.47405	1.99391	0.51986	0.435809	0.82965	0.948032	no	ENSG00000067601.7	2.21485	0.86705	-1.3478	-1.35302	0.6349	0.724258	no
ENSG00000067606.15	PRKCZ	chr1:2050469-2220738	0.0508302	0.146325	0.0954948	1.52542	1	1	no	ENSG00000067606.15	0.0517355	0.480382	0.428646	3.21496	1	1	no	ENSG00000067606.15	0.524498	0.1637	-0.360798	-1.67988	1	1	no
ENSG00000067646.11	ZFY	chrY:2935280-3002626	1.46405	0	-1.46405	#NAME?	0.11195	0.376381	no	ENSG00000067646.11	1.48881	4.15685	2.66804	1.48133	0.4231	0.73494	no	ENSG00000067646.11	4.66421	0	-4.66421	#NAME?	0.00565	0.162552	no
ENSG00000067704.9	IARS2	chr1:220094101-220148041	39.7252	33.1747	-6.5505	-0.259972	0.18755	0.489021	no	ENSG00000067704.9	40.3207	27.9917	-12.329	-0.526518	0.03745	0.192307	no	ENSG00000067704.9	30.941	37.1674	6.2264	0.26452	0.3214	0.452667	no
ENSG00000067715.13	SYT1	chr12:78863992-79503396	0.073493	0.185728	0.112235	1.33751	1	1	no	ENSG00000067715.13	0.0752708	0.743255	0.667984	3.3037	0.109	0.372651	no	ENSG00000067715.13	0.820307	0.206484	-0.613823	-1.99014	0.0138	0.303775	no
ENSG00000067798.13	NAV3	chr12:77830904-78213008	0.627335	1.17364	0.546305	0.903679	0.04735	0.22643	no	ENSG00000067798.13	0.63467	1.99546	1.36079	1.65264	0.00125	0.016271	yes	ENSG00000067798.13	2.23315	1.30771	-0.92544	-0.772039	0.1056	0.452502	no
ENSG00000067829.18	IDH3G	chrX:153785765-153798505	16.9815	15.4002	-1.5813	-0.141008	0.61925	0.855901	no	ENSG00000067829.18	17.2184	14.917	-2.3014	-0.206997	0.56045	0.828376	no	ENSG00000067829.18	16.4376	5.09217	-11.3454	-1.69064	0.3061	0.452502	no
ENSG00000067836.12	ROGDI	chr16:4796967-4802950	12.2967	9.11459	-3.18211	-0.432018	0.12305	0.395233	no	ENSG00000067836.12	12.4564	11.8993	-0.5571	-0.0660096	0.8273	0.9474	no	ENSG00000067836.12	13.1282	2.48448	-10.6437	-2.40165	0.248	0.452502	no
ENSG00000067840.12	PDZD4	chrX:153802165-153830565	0.943274	0.750428	-0.192846	-0.329964	0.4705	0.765741	no	ENSG00000067840.12	0.954843	1.07607	0.121227	0.172437	0.7387	0.916439	no	ENSG00000067840.12	1.18143	0.22704	-0.95439	-2.37951	0.27765	0.452502	no
ENSG00000067842.17	ATP2B3	chrX:153517675-153582939	0.00297873	0.00559984	0.00262111	0.910689	1	1	no	ENSG00000067842.17	0.00302724	0.00891577	0.00588853	1.55836	1	1	no	ENSG00000067842.17	0.0096747	0.00619682	-0.00347788	-0.642688	1	1	no
ENSG00000067900.6	ROCK1	chr18:20946905-21111851	4.34306	4.83969	0.49663	0.156202	0.5575	0.822836	no	ENSG00000067900.6	4.40811	6.26212	1.85401	0.50649	0.0917	0.336712	no	ENSG00000067900.6	6.9257	1.18137	-5.74433	-2.5515	0.27305	0.452502	no
ENSG00000067955.13	CBFB	chr16:67029115-67101058	7.86267	9.19751	1.33484	0.226223	0.4733	0.767008	no	ENSG00000067955.13	7.98184	13.3932	5.41136	0.746707	0.04865	0.226862	no	ENSG00000067955.13	14.7847	2.48278	-12.3019	-2.57408	0.25115	0.452502	no
ENSG00000067992.12	PDK3	chrX:24465220-24539837	1.58255	1.64047	0.05792	0.0518535	0.89515	0.968733	no	ENSG00000067992.12	1.60718	1.91406	0.30688	0.252112	0.57625	0.838756	no	ENSG00000067992.12	2.11954	0.478846	-1.64069	-2.14611	0.2902	0.452502	no
ENSG00000068001.13	HYAL2	chr3:50317789-50328251	4.9961	4.13321	-0.86289	-0.273542	0.52115	0.80071	no	ENSG00000068001.13	5.06208	4.22119	-0.84089	-0.262081	0.63485	0.868981	no	ENSG00000068001.13	4.6376	1.36953	-3.26807	-1.7597	0.28865	0.452502	no
ENSG00000068024.16	HDAC4	chr2:239048167-239402364	14.5638	12.9167	-1.6471	-0.173151	0.58205	0.835359	no	ENSG00000068024.16	14.7413	11.2994	-3.4419	-0.383618	0.33355	0.65981	no	ENSG00000068024.16	12.4149	3.56774	-8.84716	-1.79899	0.27655	0.452502	no
ENSG00000068028.17	RASSF1	chr3:50329781-50340980	2.4975	3.29319	0.79569	0.399001	0.234	0.548868	no	ENSG00000068028.17	2.53037	4.7246	2.19423	0.900841	0.0205	0.126759	no	ENSG00000068028.17	5.18979	1.37127	-3.81852	-1.92016	0.26945	0.452502	no
ENSG00000068078.17	FGFR3	chr4:1793306-1808872	0.0888476	0.111186	0.0223384	0.323567	1	1	no	ENSG00000068078.17	0.0896866	0.14505	0.0553634	0.693581	1	1	no	ENSG00000068078.17	0.158006	0.0256626	-0.132343	-2.62224	1	1	no
ENSG00000068079.7	IFI35	chr17:43006724-43014456	1.32413	4.19216	2.86803	1.66265	5e-05	0.0015003	yes	ENSG00000068079.7	1.34378	6.53367	5.18989	2.2816	5e-05	0.00127278	yes	ENSG00000068079.7	7.12578	2.48724	-4.63854	-1.5185	0.2997	0.452502	no
ENSG00000068097.14	HEATR6	chr17:60043193-60078931	4.12815	4.02851	-0.09964	-0.0352489	0.8925	0.9684	no	ENSG00000068097.14	4.18948	4.42393	0.23445	0.0785573	0.79285	0.936663	no	ENSG00000068097.14	4.88011	0.848206	-4.0319	-2.52443	0.2581	0.452502	no
ENSG00000068120.14	COASY	chr17:42536171-42566277	7.17679	6.16659	-1.0102	-0.218865	0.47465	0.768211	no	ENSG00000068120.14	7.27603	5.67794	-1.59809	-0.357785	0.3636	0.686692	no	ENSG00000068120.14	6.27691	1.90868	-4.36823	-1.71748	0.2695	0.452502	no
ENSG00000068137.14	PLEKHH3	chr17:42667913-42676994	10.3124	5.75235	-4.56005	-0.842152	0.011	0.0875789	no	ENSG00000068137.14	10.4434	7.80321	-2.64019	-0.420452	0.23775	0.559251	no	ENSG00000068137.14	8.62947	2.17712	-6.45235	-1.98685	0.264	0.452502	no
ENSG00000068305.17	MEF2A	chr15:99565416-99733561	37.9998	32.7229	-5.2769	-0.21569	0.3011	0.621564	no	ENSG00000068305.17	38.564	34.7291	-3.8349	-0.15111	0.5604	0.828376	no	ENSG00000068305.17	38.572	7.14327	-31.4287	-2.4329	0.25585	0.452502	no
ENSG00000068308.13	OTUD5	chrX:48922027-48958386	4.67568	5.06648	0.3908	0.115808	0.6706	0.883513	no	ENSG00000068308.13	4.74254	4.99698	0.25444	0.075397	0.8099	0.941406	no	ENSG00000068308.13	5.49379	1.33901	-4.15478	-2.03664	0.27735	0.452502	no
ENSG00000068323.16	TFE3	chrX:49028725-49043486	3.29913	3.94073	0.6416	0.256377	0.31215	0.632929	no	ENSG00000068323.16	3.34655	4.28879	0.94224	0.357893	0.23435	0.555017	no	ENSG00000068323.16	4.71642	1.42658	-3.28984	-1.72513	0.30525	0.452502	no
ENSG00000068354.15	TBC1D25	chrX:48539456-48562609	2.07535	1.70145	-0.3739	-0.286592	0.4465	0.747597	no	ENSG00000068354.15	2.10258	2.38027	0.27769	0.178959	0.6693	0.887032	no	ENSG00000068354.15	2.61727	0.453335	-2.16393	-2.52941	0.2688	0.452502	no
ENSG00000068366.19	ACSL4	chrX:109623699-109733403	8.85763	6.84059	-2.01704	-0.372801	0.16005	0.45269	no	ENSG00000068366.19	8.9889	10.7977	1.8088	0.264514	0.3864	0.704976	no	ENSG00000068366.19	11.9296	1.98566	-9.94394	-2.58685	0.252	0.452502	no
ENSG00000068383.18	INPP5A	chr10:132537819-132786052	27.8547	19.8528	-8.0019	-0.488577	0.0195	0.130083	no	ENSG00000068383.18	28.2627	19.545	-8.7177	-0.532102	0.03725	0.191789	no	ENSG00000068383.18	21.5737	22.2223	0.6486	0.0427335	0.87865	0.917762	no
ENSG00000068394.10	GPKOW	chrX:49113388-49123801	9.30958	7.1452	-2.16438	-0.381743	0.11465	0.38132	no	ENSG00000068394.10	9.43927	7.57117	-1.8681	-0.318158	0.26865	0.592209	no	ENSG00000068394.10	8.37926	2.48884	-5.89042	-1.75135	0.0024	0.0867492	no
ENSG00000068400.13	GRIPAP1	chrX:48973719-49002264	2.42994	2.58222	0.15228	0.0876898	0.7518	0.917866	no	ENSG00000068400.13	2.46455	3.28377	0.81922	0.414026	0.16905	0.470628	no	ENSG00000068400.13	3.61449	1.08975	-2.52474	-1.72979	0.27615	0.452502	no
ENSG00000068438.14	FTSJ1	chrX:48476020-48486364	5.12837	4.96568	-0.16269	-0.0465093	0.88305	0.965609	no	ENSG00000068438.14	5.20086	5.1419	-0.05896	-0.0164489	0.9606	0.987198	no	ENSG00000068438.14	5.69101	1.14712	-4.54389	-2.31067	0.2611	0.452502	no
ENSG00000068489.12	PRR11	chr17:59155498-59215247	0.15268	0.7274	0.57472	2.25224	0.01065	0.0857819	no	ENSG00000068489.12	0.154589	0.564338	0.409749	1.86812	0.0393	0.198643	no	ENSG00000068489.12	0.6149	0.0992428	-0.515657	-2.63132	0.28085	0.452502	no
ENSG00000068615.16	REEP1	chr2:86213992-86338083	5.17283	6.08993	0.9171	0.235473	0.31035	0.631303	no	ENSG00000068615.16	5.24958	7.11617	1.86659	0.438898	0.09895	0.352219	no	ENSG00000068615.16	7.87749	1.55182	-6.32567	-2.34377	0.26695	0.452502	no
ENSG00000068650.18	ATP11A	chr13:112690328-112887168	4.9166	5.67059	0.75399	0.205837	0.487	0.778656	no	ENSG00000068650.18	4.98223	4.95487	-0.02736	-0.00794301	0.978	0.991475	no	ENSG00000068650.18	5.47591	6.35559	0.87968	0.214927	0.54655	0.645735	no
ENSG00000068654.15	POLR1A	chr2:86020215-86106155	4.05738	4.48635	0.42897	0.144993	0.6846	0.889529	no	ENSG00000068654.15	4.11747	3.85033	-0.26714	-0.0967728	0.7838	0.932857	no	ENSG00000068654.15	4.23157	1.1319	-3.09967	-1.90244	0.26855	0.452502	no
ENSG00000068697.6	LAPTM4A	chr2:20032649-20052028	38.1758	35.3849	-2.7909	-0.109526	0.616	0.854286	no	ENSG00000068697.6	38.7834	42.5961	3.8127	0.135281	0.62285	0.864113	no	ENSG00000068697.6	47.4073	10.0718	-37.3355	-2.23479	0.30295	0.452502	no
ENSG00000068724.15	TTC7A	chr2:46899274-47176601	0.823802	2.03092	1.20712	1.30176	0.0568	0.25187	no	ENSG00000068724.15	0.835824	2.86537	2.02955	1.77745	0.0475	0.223997	no	ENSG00000068724.15	3.14887	0.950575	-2.19829	-1.72796	0.3038	0.452502	no
ENSG00000068745.14	IP6K2	chr3:48688002-48740353	7.11348	8.54542	1.43194	0.264595	0.3165	0.637102	no	ENSG00000068745.14	7.21342	7.16662	-0.0468	-0.00938973	0.97585	0.990867	no	ENSG00000068745.14	7.91709	2.61543	-5.30166	-1.59792	0.26085	0.452502	no
ENSG00000068781.20	STON1-GTF2A1L	chr2:48529382-48776517	0.131536	0.0115876	-0.119948	-3.50481	1	1	no	ENSG00000068781.20	0.132774	0.0206303	-0.112144	-2.68614	1	1	no	ENSG00000068781.20	0.0223967	0	-0.0223967	#NAME?	1	1	no
ENSG00000068784.12	SRBD1	chr2:45388679-45612165	3.7514	3.49547	-0.25593	-0.101943	0.85265	0.954845	no	ENSG00000068784.12	3.80946	3.98647	0.17701	0.0655249	0.9098	0.972416	no	ENSG00000068784.12	4.40355	0.782746	-3.6208	-2.49205	0.27485	0.452502	no
ENSG00000068796.16	KIF2A	chr5:62306161-62628582	2.23454	4.67536	2.44082	1.0651	0.02635	0.157323	no	ENSG00000068796.16	2.26837	5.66114	3.39277	1.31944	0.02175	0.132113	no	ENSG00000068796.16	6.21607	1.59283	-4.62324	-1.96441	0.2724	0.452502	no
ENSG00000068831.18	RASGRP2	chr11:64726910-64745456	1.47366	1.60793	0.13427	0.125795	0.7777	0.927691	no	ENSG00000068831.18	1.49361	1.33795	-0.15566	-0.158778	0.7343	0.914375	no	ENSG00000068831.18	1.46581	1.79616	0.33035	0.293217	0.55275	0.651487	no
ENSG00000068878.14	PSME4	chr2:53864066-54305300	27.9295	40.9628	13.0333	0.552523	0.03655	0.19222	no	ENSG00000068878.14	28.3561	23.7055	-4.6506	-0.258433	0.4405	0.747054	no	ENSG00000068878.14	26.1307	6.87963	-19.2511	-1.92534	0.2791	0.452502	no
ENSG00000068885.14	IFT80	chr3:160225635-160485773	3.84953	3.20939	-0.64014	-0.262383	0.44685	0.747606	no	ENSG00000068885.14	3.90488	4.27854	0.37366	0.131842	0.73165	0.913116	no	ENSG00000068885.14	4.75097	0.828151	-3.92282	-2.52026	0.23845	0.452502	no
ENSG00000068903.19	SIRT2	chr19:38878554-38908893	99.753	97.0008	-2.7522	-0.0403633	0.8477	0.953451	no	ENSG00000068903.19	101.238	63.9314	-37.3066	-0.663152	0.01335	0.0937468	no	ENSG00000068903.19	70.7288	20.3904	-50.3384	-1.79441	0.3002	0.452502	no
ENSG00000068912.13	ERLEC1	chr2:53532671-53860160	16.2959	15.1345	-1.1614	-0.106668	0.67545	0.885719	no	ENSG00000068912.13	16.5334	14.9324	-1.601	-0.146932	0.64755	0.875745	no	ENSG00000068912.13	16.5479	3.27574	-13.2722	-2.33676	0.2862	0.452502	no
ENSG00000068971.13	PPP2R5B	chr11:64917552-64935888	3.72641	3.54867	-0.17774	-0.0705084	0.81625	0.943792	no	ENSG00000068971.13	3.77535	3.50485	-0.2705	-0.107258	0.7516	0.921752	no	ENSG00000068971.13	3.85306	3.96393	0.11087	0.0409261	0.91255	0.940431	no
ENSG00000068976.13	PYGM	chr11:64746388-64760297	1872.93	792.796	-1080.13	-1.24028	0.00155	0.021953	yes	ENSG00000068976.13	1898.55	915.429	-983.121	-1.05238	0.0374	0.192242	no	ENSG00000068976.13	1023.48	889.374	-134.106	-0.202625	0.7574	0.827679	no
ENSG00000068985.4	PAGE1	chrX:49687449-49695993	0	0	0	0	1	1	no	ENSG00000068985.4	0	0	0	0	1	1	no	ENSG00000068985.4	0	0	0	0	1	1	no
ENSG00000069011.15	PITX1	chr5:135027734-135401296	4.02461	7.43412	3.40951	0.885311	0.28135	0.601484	no	ENSG00000069011.15	4.09063	6.09555	2.00492	0.575434	0.54875	0.822647	no	ENSG00000069011.15	6.74534	1.28489	-5.46045	-2.39225	0.27215	0.452502	no
ENSG00000069018.17	TRPC7	chr5:136213319-136365537	0	0	0	0	1	1	no	ENSG00000069018.17	0	0	0	0	1	1	no	ENSG00000069018.17	0	0	0	0	1	1	no
ENSG00000069020.18	MAST4	chr5:66596360-67169595	3.61988	5.87221	2.25233	0.697961	0.09075	0.333622	no	ENSG00000069020.18	3.678	5.52378	1.84578	0.586736	0.16945	0.471178	no	ENSG00000069020.18	6.06932	1.53456	-4.53476	-1.98371	0.2586	0.452502	no
ENSG00000069122.18	ADGRF5	chr6:46852511-46954943	6.19567	4.21792	-1.97775	-0.554727	0.02445	0.15005	no	ENSG00000069122.18	6.28312	1.76404	-4.51908	-1.8326	5e-05	0.00127278	yes	ENSG00000069122.18	1.9545	0.852133	-1.10237	-1.19765	0.33305	0.454714	no
ENSG00000069188.16	SDK2	chr17:73334383-73644089	0.0669839	0.0756997	0.0087158	0.176473	1	1	no	ENSG00000069188.16	0.0680467	0.0989193	0.0308726	0.539727	1	1	no	ENSG00000069188.16	0.107923	0.0463839	-0.0615391	-1.21831	1	1	no
ENSG00000069206.15	ADAM7	chr8:24294039-24912073	0	0	0	0	1	1	no	ENSG00000069206.15	0	0	0	0	1	1	no	ENSG00000069206.15	0	0	0	0	1	1	no
ENSG00000069248.11	NUP133	chr1:229440259-229508341	11.2056	8.96035	-2.24525	-0.322587	0.2074	0.516476	no	ENSG00000069248.11	11.3618	9.11849	-2.24331	-0.317319	0.3124	0.637967	no	ENSG00000069248.11	10.0824	10.0195	-0.0629	-0.00902673	0.976	0.983908	no
ENSG00000069275.12	NUCKS1	chr1:205712818-205750276	75.7741	68.047	-7.7271	-0.155175	0.45735	0.755351	no	ENSG00000069275.12	76.9497	46.7398	-30.2099	-0.719263	0.0068	0.0574474	no	ENSG00000069275.12	51.988	76.3232	24.3352	0.553944	0.05915	0.452502	no
ENSG00000069329.15	VPS35	chr16:46656131-46689518	15.6161	12.55	-3.0661	-0.315349	0.17135	0.466907	no	ENSG00000069329.15	15.8553	12.7555	-3.0998	-0.313848	0.242	0.563541	no	ENSG00000069329.15	14.0648	3.25174	-10.8131	-2.11281	0.2633	0.452502	no
ENSG00000069345.11	DNAJA2	chr16:46955361-46973788	47.8464	33.6948	-14.1516	-0.505885	0.0156	0.111514	no	ENSG00000069345.11	48.5477	28.324	-20.2237	-0.777379	0.00445	0.0420211	yes	ENSG00000069345.11	31.5321	6.63239	-24.8997	-2.24922	0.2828	0.452502	no
ENSG00000069399.12	BCL3	chr19:44747704-44760044	0.843203	1.52108	0.677877	0.851144	0.1348	0.414893	no	ENSG00000069399.12	0.85513	3.02207	2.16694	1.82132	0.0036	0.0356248	yes	ENSG00000069399.12	3.30668	0.670904	-2.63578	-2.30121	0.27415	0.452502	no
ENSG00000069424.14	KCNAB2	chr1:5862810-6101193	0.581865	1.62851	1.04665	1.48479	0.00215	0.0276874	yes	ENSG00000069424.14	0.590742	3.75287	3.16213	2.66739	5e-05	0.00127278	yes	ENSG00000069424.14	4.07485	1.8146	-2.26025	-1.1671	0.01925	0.369218	no
ENSG00000069431.10	ABCC9	chr12:21797400-21941402	39.256	30.6827	-8.5733	-0.355485	0.11965	0.389922	no	ENSG00000069431.10	39.8555	30.0266	-9.8289	-0.408538	0.16055	0.456939	no	ENSG00000069431.10	33.4402	34.2897	0.8495	0.0361913	0.90855	0.937729	no
ENSG00000069482.6	GAL	chr11:68683778-68691175	0	0.044904	0.044904	inf	1	1	no	ENSG00000069482.6	0	0.381725	0.381725	inf	1	1	no	ENSG00000069482.6	0.412139	0.0511826	-0.360956	-3.00941	1	1	no
ENSG00000069493.14	CLEC2D	chr12:9664968-9699555	0.63637	1.93919	1.30282	1.60752	0.00155	0.021953	yes	ENSG00000069493.14	0.646997	3.04815	2.40115	2.2361	0.00025	0.00473013	yes	ENSG00000069493.14	3.32711	2.15811	-1.169	-0.624503	0.2545	0.452502	no
ENSG00000069509.5	FUNDC1	chrX:44523638-44543001	5.50853	5.55425	0.04572	0.0119252	0.97135	0.99198	no	ENSG00000069509.5	5.59324	4.78623	-0.80701	-0.224795	0.5604	0.828376	no	ENSG00000069509.5	5.30146	1.3365	-3.96496	-1.98793	0.29965	0.452502	no
ENSG00000069535.13	MAOB	chrX:43766610-43882447	27.0367	21.8406	-5.1961	-0.307905	0.17135	0.466907	no	ENSG00000069535.13	27.4445	8.7389	-18.7056	-1.65099	5e-05	0.00127278	yes	ENSG00000069535.13	9.71838	3.28957	-6.42881	-1.56282	0.32705	0.452968	no
ENSG00000069667.15	RORA	chr15:60479177-61229319	26.6827	16.2751	-10.4076	-0.713238	0.00785	0.0699862	no	ENSG00000069667.15	27.0652	17.879	-9.1862	-0.598174	0.0677	0.278965	no	ENSG00000069667.15	19.8213	4.01708	-15.8042	-2.30283	0.2559	0.452502	no
ENSG00000069696.6	DRD4	chr11:637292-640706	0	0	0	0	1	1	no	ENSG00000069696.6	0	0	0	0	1	1	no	ENSG00000069696.6	0	0	0	0	1	1	no
ENSG00000069702.10	TGFBR3	chr1:91680342-91906335	7.18058	8.47357	1.29299	0.238871	0.37345	0.688795	no	ENSG00000069702.10	7.28139	6.79888	-0.48251	-0.0989172	0.7487	0.920896	no	ENSG00000069702.10	7.58855	9.47611	1.88756	0.320471	0.28715	0.452502	no
ENSG00000069712.10	KIAA1107	chr1:92167051-92184723	0.943516	1.10315	0.159634	0.225511	0.4948	0.783618	no	ENSG00000069712.10	0.957544	0.640552	-0.316992	-0.580022	0.16355	0.461882	no	ENSG00000069712.10	0.702484	1.2367	0.534216	0.815956	0.0536	0.452502	no
ENSG00000069764.9	PLA2G10	chr16:14672544-14694669	0	0	0	0	1	1	no	ENSG00000069764.9	0	0	0	0	1	1	no	ENSG00000069764.9	0	0	0	0	1	1	no
ENSG00000069812.11	HES2	chr1:6412417-6424670	0	0.0105677	0.0105677	inf	1	1	no	ENSG00000069812.11	0	0.00784022	0.00784022	inf	1	1	no	ENSG00000069812.11	0.00853331	0.0116828	0.00314949	0.453207	1	1	no
ENSG00000069849.10	ATP1B3	chr3:141876123-141926514	5.5015	8.34249	2.84099	0.600652	0.0908	0.333725	no	ENSG00000069849.10	5.58145	13.0492	7.46775	1.22525	0.003	0.0312246	yes	ENSG00000069849.10	14.3152	2.42021	-11.895	-2.56434	0.24815	0.452502	no
ENSG00000069869.15	NEDD4	chr15:55826921-55993746	35.7809	18.0014	-17.7795	-0.99108	5e-05	0.0015003	yes	ENSG00000069869.15	36.3333	30.02	-6.3133	-0.27537	0.3348	0.6611	no	ENSG00000069869.15	33.653	2.88477	-30.7682	-3.54421	0.2387	0.452502	no
ENSG00000069943.9	PIGB	chr15:55202965-55508234	1.45395	1.20431	-0.24964	-0.271766	0.68495	0.889691	no	ENSG00000069943.9	1.47199	2.1124	0.64041	0.52112	0.4771	0.775801	no	ENSG00000069943.9	2.32366	0.388805	-1.93485	-2.57928	0.25105	0.452502	no
ENSG00000069956.11	MAPK6	chr15:51829627-52100523	19.785	12.8348	-6.9502	-0.624342	0.01465	0.106784	no	ENSG00000069956.11	20.0836	22.2973	2.2137	0.150849	0.63665	0.869429	no	ENSG00000069956.11	24.9785	2.87418	-22.1043	-3.11947	0.2488	0.452502	no
ENSG00000069966.18	GNB5	chr15:52115104-52295798	0.657594	1.20734	0.549746	0.876565	0.16735	0.461809	no	ENSG00000069966.18	0.666125	1.59071	0.924585	1.2558	0.0427	0.2096	no	ENSG00000069966.18	1.75771	0.510785	-1.24693	-1.78291	0.27645	0.452502	no
ENSG00000069974.15	RAB27A	chr15:55202965-55508234	0.472485	1.05138	0.578895	1.15394	0.07455	0.300078	no	ENSG00000069974.15	0.479841	1.44995	0.970109	1.59537	0.04325	0.211228	no	ENSG00000069974.15	1.58311	0.356847	-1.22626	-2.14938	0.27605	0.452502	no
ENSG00000069998.12	CECR5	chr22:17137510-17165445	13.6567	14.1614	0.5047	0.052363	0.82075	0.944908	no	ENSG00000069998.12	13.8561	9.38256	-4.47354	-0.562471	0.049	0.227877	no	ENSG00000069998.12	10.378	3.83934	-6.53866	-1.4346	0.3311	0.454247	no
ENSG00000070010.18	UFD1L	chr22:19291961-19479215	16.2546	11.3562	-4.8984	-0.517374	0.4416	0.743245	no	ENSG00000070010.18	16.4765	13.098	-3.3785	-0.331057	0.66405	0.884362	no	ENSG00000070010.18	14.4923	2.66012	-11.8322	-2.44572	0.25145	0.452502	no
ENSG00000070018.8	LRP6	chr12:12049843-12267012	14.4977	12.5976	-1.9001	-0.202671	0.38355	0.698087	no	ENSG00000070018.8	14.7041	15.395	0.6909	0.0662499	0.8246	0.946359	no	ENSG00000070018.8	17.1743	14.1147	-3.0596	-0.283055	0.38035	0.491363	no
ENSG00000070019.4	GUCY2C	chr12:14503660-14757963	0.00475707	0	-0.00475707	#NAME?	1	1	no	ENSG00000070019.4	0.00479741	0	-0.00479741	#NAME?	1	1	no	ENSG00000070019.4	0	0	0	0	1	1	no
ENSG00000070031.3	SCT	chr11:626430-627143	0	0	0	0	1	1	no	ENSG00000070031.3	0	0	0	0	1	1	no	ENSG00000070031.3	0	0	0	0	1	1	no
ENSG00000070047.11	PHRF1	chr11:576485-612222	0.0394783	0	-0.0394783	#NAME?	1	1	no	ENSG00000070047.11	0.0399685	0	-0.0399685	#NAME?	1	1	no	ENSG00000070047.11	0	0	0	0	1	1	no
ENSG00000070061.14	IKBKAP	chr9:108867516-108934116	7.29563	5.99869	-1.29694	-0.282384	0.2201	0.532639	no	ENSG00000070061.14	7.40725	5.93964	-1.46761	-0.318563	0.2767	0.600377	no	ENSG00000070061.14	6.55974	1.33825	-5.22149	-2.29329	0.2736	0.452502	no
ENSG00000070081.15	NUCB2	chr11:17208152-17349974	17.7195	13.1678	-4.5517	-0.428321	0.14155	0.424315	no	ENSG00000070081.15	17.9716	20.7254	2.7538	0.205684	0.51305	0.800849	no	ENSG00000070081.15	23.0554	14.7969	-8.2585	-0.63981	0.06065	0.452502	no
ENSG00000070087.13	PFN2	chr3:149761104-150225190	70.7466	115.879	45.1324	0.711884	0.00525	0.0529288	no	ENSG00000070087.13	71.8456	70.4015	-1.4441	-0.0292927	0.92435	0.97787	no	ENSG00000070087.13	77.5081	21.6494	-55.8587	-1.84002	0.2967	0.452502	no
ENSG00000070159.13	PTPN3	chr9:109375465-109498313	22.2669	18.6417	-3.6252	-0.256363	0.348	0.666543	no	ENSG00000070159.13	22.6118	8.72866	-13.8831	-1.37324	0.00045	0.00743292	yes	ENSG00000070159.13	9.72481	3.09164	-6.63317	-1.6533	0.31525	0.452502	no
ENSG00000070182.17	SPTB	chr14:64704101-64879883	46.4904	39.7086	-6.7818	-0.227482	0.31565	0.636372	no	ENSG00000070182.17	47.1145	54.8907	7.7762	0.220393	0.4588	0.760099	no	ENSG00000070182.17	60.0932	12.6849	-47.4083	-2.24409	0.2622	0.452502	no
ENSG00000070190.12	DAPP1	chr4:99816832-99870154	0.552533	1.19096	0.638427	1.10799	0.03455	0.185165	no	ENSG00000070190.12	0.560243	2.26998	1.70974	2.01855	0.0011	0.01474	yes	ENSG00000070190.12	2.47264	0.390509	-2.08213	-2.66262	0.2643	0.452502	no
ENSG00000070193.4	FGF10	chr5:44303543-44413989	0.745085	0.699789	-0.045296	-0.090484	0.87365	0.962515	no	ENSG00000070193.4	0.758688	0.537601	-0.221087	-0.496971	0.447	0.750512	no	ENSG00000070193.4	0.593192	0.357532	-0.23566	-0.730427	0.4973	0.599726	no
ENSG00000070214.15	SLC44A1	chr9:105244621-105439171	5.24024	8.03234	2.7921	0.616189	0.0258	0.155445	no	ENSG00000070214.15	5.31898	8.96382	3.64484	0.752963	0.0239	0.141022	no	ENSG00000070214.15	9.95947	1.92555	-8.03392	-2.3708	0.27075	0.452502	no
ENSG00000070269.13	TMEM260	chr14:56488353-56730535	1.2195	2.83272	1.61322	1.2159	0.0307	0.172892	no	ENSG00000070269.13	1.23542	1.73382	0.4984	0.488953	0.33725	0.663061	no	ENSG00000070269.13	1.92778	0.764412	-1.16337	-1.33452	0.3059	0.452502	no
ENSG00000070366.13	SMG6	chr17:2054153-2381058	5.29181	5.3295	0.03769	0.0102397	0.98165	0.995222	no	ENSG00000070366.13	5.35879	4.95013	-0.40866	-0.11444	0.841	0.95057	no	ENSG00000070366.13	5.43839	1.39533	-4.04306	-1.96257	0.2525	0.452502	no
ENSG00000070367.15	EXOC5	chr14:57200506-57298742	9.6624	10.1382	0.4758	0.0693524	0.8498	0.953834	no	ENSG00000070367.15	9.80736	10.2793	0.47194	0.0678112	0.8767	0.961746	no	ENSG00000070367.15	11.3823	2.05512	-9.32718	-2.4695	0.24785	0.452502	no
ENSG00000070371.15	CLTCL1	chr22:19179472-19291716	29.1386	20.7447	-8.3939	-0.490194	0.01665	0.116282	no	ENSG00000070371.15	29.5425	30.6269	1.0844	0.0520109	0.83695	0.949287	no	ENSG00000070371.15	33.8621	4.65403	-29.2081	-2.86312	0.2524	0.452502	no
ENSG00000070388.11	FGF22	chr19:639878-644371	0.0518412	0.0495677	-0.0022735	-0.0646989	1	1	no	ENSG00000070388.11	0.0526108	0.0186753	-0.0339355	-1.49423	1	1	no	ENSG00000070388.11	0.0204005	0.0409289	0.0205284	1.00452	1	1	no
ENSG00000070404.9	FSTL3	chr19:676364-683399	1.42673	1.96815	0.54142	0.464122	0.1978	0.502123	no	ENSG00000070404.9	1.44677	1.79371	0.34694	0.310115	0.44525	0.748806	no	ENSG00000070404.9	1.97081	0.818815	-1.152	-1.26718	0.3199	0.452502	no
ENSG00000070413.18	DGCR2	chr22:19036281-19128449	6.81123	5.60049	-1.21074	-0.282362	0.26075	0.578966	no	ENSG00000070413.18	6.90175	6.29682	-0.60493	-0.132337	0.6627	0.883657	no	ENSG00000070413.18	6.91067	1.91431	-4.99636	-1.852	0.30545	0.452502	no
ENSG00000070423.17	RNF126	chr19:647525-663277	10.4712	7.56974	-2.90146	-0.468107	0.08565	0.32373	no	ENSG00000070423.17	10.6127	9.46013	-1.15257	-0.165867	0.5963	0.85038	no	ENSG00000070423.17	10.3966	1.74014	-8.65646	-2.57884	0.2661	0.452502	no
ENSG00000070444.14	MNT	chr17:2384059-2401118	0.484167	1.27897	0.794803	1.40141	0.0002	0.00474469	yes	ENSG00000070444.14	0.490786	1.46974	0.978954	1.58239	0.0004	0.0067659	yes	ENSG00000070444.14	1.62108	0.398689	-1.22239	-2.02362	0.27435	0.452502	no
ENSG00000070476.14	ZXDC	chr3:126437600-126477037	8.72891	7.69028	-1.03863	-0.182766	0.43815	0.740393	no	ENSG00000070476.14	8.84854	7.29733	-1.55121	-0.27807	0.3551	0.677751	no	ENSG00000070476.14	8.04471	1.91188	-6.13283	-2.07305	0.2784	0.452502	no
ENSG00000070495.14	JMJD6	chr17:76712831-76726799	7.48481	4.30973	-3.17508	-0.796366	0.00415	0.044751	yes	ENSG00000070495.14	7.59232	4.62036	-2.97196	-0.716535	0.02905	0.161729	no	ENSG00000070495.14	5.13471	1.29322	-3.84149	-1.98931	0.2758	0.452502	no
ENSG00000070501.11	POLB	chr8:42338453-42371808	42.1057	31.876	-10.2297	-0.401546	0.12285	0.394835	no	ENSG00000070501.11	42.7148	53.5185	10.8037	0.3253	0.29425	0.618681	no	ENSG00000070501.11	59.3747	7.88011	-51.4946	-2.91356	0.2458	0.452502	no
ENSG00000070526.14	ST6GALNAC1	chr17:76624760-76643838	0.22524	0.191508	-0.033732	-0.234062	1	1	no	ENSG00000070526.14	0.228558	0.0669513	-0.161607	-1.77138	1	1	no	ENSG00000070526.14	0.0731274	0.0715967	-0.0015307	-0.0305185	1	1	no
ENSG00000070540.12	WIPI1	chr17:68259181-68763882	41.1068	36.3185	-4.7883	-0.17867	0.69455	0.894811	no	ENSG00000070540.12	41.7621	34.9954	-6.7667	-0.255026	0.66455	0.884438	no	ENSG00000070540.12	38.5941	7.5724	-31.0217	-2.34956	0.2614	0.452502	no
ENSG00000070601.9	FRMPD1	chr9:37510891-38069211	1.47816	0.498211	-0.979949	-1.56898	0.1324	0.410586	no	ENSG00000070601.9	1.50022	1.18316	-0.31706	-0.34253	0.7923	0.936514	no	ENSG00000070601.9	1.31785	0.181778	-1.13607	-2.85794	0.3257	0.452968	no
ENSG00000070610.14	GBA2	chr9:35696947-35749228	8.97938	9.12433	0.14495	0.0231025	0.9679	0.991333	no	ENSG00000070610.14	9.10391	6.77605	-2.32786	-0.426041	0.5677	0.834207	no	ENSG00000070610.14	7.50928	1.87255	-5.63673	-2.00367	0.33135	0.454391	no
ENSG00000070614.14	NDST1	chr5:150475530-150558211	6.73284	6.58947	-0.14337	-0.031052	0.89745	0.969338	no	ENSG00000070614.14	6.8288	6.56952	-0.25928	-0.0558442	0.85125	0.954162	no	ENSG00000070614.14	7.25601	1.95072	-5.30529	-1.89517	0.293	0.452502	no
ENSG00000070669.16	ASNS	chr7:97852117-97872542	0.990716	2.09068	1.09996	1.07743	0.00505	0.0514592	no	ENSG00000070669.16	1.00856	2.93411	1.92555	1.54063	0.00015	0.00322886	yes	ENSG00000070669.16	3.20821	0.496678	-2.71153	-2.69139	0.24505	0.452502	no
ENSG00000070718.11	AP3M2	chr8:42152945-42171673	5.65385	5.17021	-0.48364	-0.129012	0.6058	0.849059	no	ENSG00000070718.11	5.73732	3.92376	-1.81356	-0.548142	0.063	0.268092	no	ENSG00000070718.11	4.3241	1.71548	-2.60862	-1.33379	0.2984	0.452502	no
ENSG00000070729.13	CNGB1	chr16:57882339-57971116	0	0	0	0	1	1	no	ENSG00000070729.13	0	0	0	0	1	1	no	ENSG00000070729.13	0	0	0	0	1	1	no
ENSG00000070731.9	ST6GALNAC2	chr17:76557765-76586956	6.13026	7.6884	1.55814	0.326736	0.68315	0.888645	no	ENSG00000070731.9	6.20762	6.72453	0.51691	0.115393	0.9406	0.981769	no	ENSG00000070731.9	7.35919	1.67977	-5.67942	-2.13129	0.3653	0.477557	no
ENSG00000070748.17	CHAT	chr10:49609094-49665104	0	0	0	0	1	1	no	ENSG00000070748.17	0	0	0	0	1	1	no	ENSG00000070748.17	0	0	0	0	1	1	no
ENSG00000070756.13	PABPC1	chr8:100685815-100722809	15.1892	23.0752	7.886	0.603297	0.09565	0.343729	no	ENSG00000070756.13	15.4042	31.3306	15.9264	1.02425	0.01155	0.0849213	no	ENSG00000070756.13	34.4125	6.36732	-28.0452	-2.43418	0.2393	0.452502	no
ENSG00000070759.16	TESK2	chr1:45329162-45491166	3.20309	1.56205	-1.64104	-1.03602	0.01185	0.092077	no	ENSG00000070759.16	3.24999	2.61814	-0.63185	-0.311895	0.44385	0.748313	no	ENSG00000070759.16	2.91899	1.75513	-1.16386	-0.733892	0.14815	0.452502	no
ENSG00000070761.7	CFAP20	chr16:58113587-58129450	4.86899	5.51907	0.65008	0.180805	0.5635	0.824308	no	ENSG00000070761.7	4.94107	4.99414	0.05307	0.0154104	0.96845	0.98876	no	ENSG00000070761.7	5.50296	1.80965	-3.69331	-1.6045	0.30625	0.452502	no
ENSG00000070770.8	CSNK2A2	chr16:58129528-58217805	5.94567	5.89454	-0.05113	-0.0124609	0.96345	0.990245	no	ENSG00000070770.8	6.03127	8.12795	2.09668	0.430431	0.1876	0.494558	no	ENSG00000070770.8	8.92483	1.63151	-7.29332	-2.45162	0.26365	0.452502	no
ENSG00000070778.12	PTPN21	chr14:88384923-88554733	4.11698	5.3385	1.22152	0.374848	0.1782	0.477264	no	ENSG00000070778.12	4.18039	5.55138	1.37099	0.409211	0.22855	0.548159	no	ENSG00000070778.12	6.12201	1.44477	-4.67724	-2.08316	0.2802	0.452502	no
ENSG00000070785.16	EIF2B3	chr1:44850521-44986722	31.3654	20.1786	-11.1868	-0.636348	0.0035	0.0398653	yes	ENSG00000070785.16	31.8185	17.737	-14.0815	-0.843102	0.0018	0.0214132	yes	ENSG00000070785.16	19.6744	22.6093	2.9349	0.2006	0.4788	0.582306	no
ENSG00000070808.15	CAMK2A	chr5:150189956-150290291	64.4069	52.6138	-11.7931	-0.291775	0.2445	0.56178	no	ENSG00000070808.15	65.3081	48.982	-16.3261	-0.41501	0.19945	0.512135	no	ENSG00000070808.15	54.3396	12.1043	-42.2353	-2.16649	0.2725	0.452502	no
ENSG00000070814.17	TCOF1	chr5:150357638-150400308	2.78663	2.22388	-0.56275	-0.325443	0.2186	0.531041	no	ENSG00000070814.17	2.82613	2.69056	-0.13557	-0.0709208	0.8162	0.943697	no	ENSG00000070814.17	2.95537	0.7543	-2.20107	-1.97013	0.26265	0.452502	no
ENSG00000070831.15	CDC42	chr1:22052626-22092946	42.2737	39.9689	-2.3048	-0.0808813	0.69365	0.894487	no	ENSG00000070831.15	42.9053	39.0793	-3.826	-0.134749	0.5982	0.850851	no	ENSG00000070831.15	43.2614	44.6823	1.4209	0.0466221	0.8634	0.906857	no
ENSG00000070882.12	OSBPL3	chr7:24796538-24981634	1.63801	2.37664	0.73863	0.536975	0.14325	0.426882	no	ENSG00000070882.12	1.66961	2.16579	0.49618	0.375378	0.3489	0.67223	no	ENSG00000070882.12	2.35997	0.638947	-1.72102	-1.885	0.2805	0.452502	no
ENSG00000070886.10	EPHA8	chr1:22563563-22603594	0	0	0	0	1	1	no	ENSG00000070886.10	0	0	0	0	1	1	no	ENSG00000070886.10	0	0	0	0	1	1	no
ENSG00000070915.9	SLC12A3	chr16:56865206-56915850	0.00199303	0.0145002	0.0125072	2.86304	1	1	no	ENSG00000070915.9	0.00202586	0	-0.00202586	#NAME?	1	1	no	ENSG00000070915.9	0	0.0159279	0.0159279	inf	1	1	no
ENSG00000070950.9	RAD18	chr3:8619399-8963773	1.21753	0.943835	-0.273695	-0.367354	0.62725	0.861588	no	ENSG00000070950.9	1.23965	1.42499	0.18534	0.20102	0.8069	0.94081	no	ENSG00000070950.9	1.57736	0.257747	-1.31961	-2.61348	0.2543	0.452502	no
ENSG00000070961.14	ATP2B1	chr12:89561128-89712590	14.922	17.2337	2.3117	0.207792	0.45345	0.752932	no	ENSG00000070961.14	15.1402	20.6881	5.5479	0.450415	0.15685	0.452482	no	ENSG00000070961.14	22.8996	19.2996	-3.6	-0.246749	0.435	0.542182	no
ENSG00000070985.13	TRPM5	chr11:2404514-2423045	0	0.018752	0.018752	inf	1	1	no	ENSG00000070985.13	0	0	0	0	1	1	no	ENSG00000070985.13	0	0.0208003	0.0208003	inf	1	1	no
ENSG00000071051.13	NCK2	chr2:105744896-105894274	14.3477	11.999	-2.3487	-0.257905	0.26	0.578231	no	ENSG00000071051.13	14.5426	13.5598	-0.9828	-0.100946	0.71655	0.908413	no	ENSG00000071051.13	14.9627	3.46782	-11.4949	-2.10927	0.28925	0.452502	no
ENSG00000071054.15	MAP4K4	chr2:101696849-101894689	9.98342	14.8337	4.85028	0.57127	0.0134	0.100322	no	ENSG00000071054.15	10.1258	17.1767	7.0509	0.762413	0.01015	0.0771191	no	ENSG00000071054.15	18.8342	4.27455	-14.5596	-2.13951	0.2501	0.452502	no
ENSG00000071073.12	MGAT4A	chr2:98619105-98731126	2.75127	3.5156	0.76433	0.353674	0.45395	0.752932	no	ENSG00000071073.12	2.79375	3.40434	0.61059	0.285174	0.52215	0.805875	no	ENSG00000071073.12	3.73557	1.00236	-2.73321	-1.89793	0.2821	0.452502	no
ENSG00000071082.10	RPL31	chr2:100820151-101270316	266.877	179.443	-87.434	-0.572645	0.09575	0.343844	no	ENSG00000071082.10	270.728	268.889	-1.839	-0.00983549	0.9811	0.992385	no	ENSG00000071082.10	297.841	52.4572	-245.384	-2.50533	0.2531	0.452502	no
ENSG00000071127.16	WDR1	chr4:10074338-10116949	22.1197	21.8247	-0.295	-0.0193664	0.93225	0.980626	no	ENSG00000071127.16	22.4399	27.6818	5.2419	0.302873	0.23215	0.552682	no	ENSG00000071127.16	30.4081	7.59712	-22.811	-2.00093	0.28005	0.452502	no
ENSG00000071189.21	SNX13	chr7:17790760-17940501	25.2646	24.2036	-1.061	-0.0618963	0.8127	0.943366	no	ENSG00000071189.21	25.6421	25.3762	-0.2659	-0.0150379	0.9639	0.987767	no	ENSG00000071189.21	28.2142	5.03383	-23.1804	-2.48669	0.24215	0.452502	no
ENSG00000071203.9	MS4A12	chr11:60492777-60507430	0	0	0	0	1	1	no	ENSG00000071203.9	0	0	0	0	1	1	no	ENSG00000071203.9	0	0	0	0	1	1	no
ENSG00000071205.11	ARHGAP10	chr4:147732062-148072780	13.3628	10.3471	-3.0157	-0.368997	0.1237	0.396231	no	ENSG00000071205.11	13.5551	10.271	-3.2841	-0.400263	0.13765	0.42178	no	ENSG00000071205.11	11.3894	2.91483	-8.47457	-1.96621	0.29105	0.452502	no
ENSG00000071242.11	RPS6KA2	chr6:166409363-166957191	6.57608	5.80042	-0.77566	-0.181071	0.4973	0.785447	no	ENSG00000071242.11	6.67329	5.30549	-1.3678	-0.330911	0.3482	0.671538	no	ENSG00000071242.11	5.84842	1.51226	-4.33616	-1.95135	0.2716	0.452502	no
ENSG00000071243.15	ING3	chr7:120950748-120977216	5.97419	4.32754	-1.64665	-0.465195	0.2448	0.562299	no	ENSG00000071243.15	6.06511	4.25298	-1.81213	-0.512059	0.27505	0.598306	no	ENSG00000071243.15	4.71577	0.931317	-3.78445	-2.34015	0.26245	0.452502	no
ENSG00000071246.10	VASH1	chr14:76762188-76826246	0.755715	1.45795	0.702235	0.948028	0.0522	0.24024	no	ENSG00000071246.10	0.767379	2.78534	2.01796	1.85984	0.0034	0.0341036	yes	ENSG00000071246.10	3.04141	0.750028	-2.29138	-2.01973	0.293	0.452502	no
ENSG00000071282.11	LMCD1	chr3:7952804-8611924	282.223	247.812	-34.411	-0.187589	0.4822	0.774079	no	ENSG00000071282.11	286.768	142.231	-144.537	-1.01165	0.0046	0.0431219	yes	ENSG00000071282.11	158.139	43.631	-114.508	-1.85777	0.2743	0.452502	no
ENSG00000071462.11	WBSCR22	chr7:73680968-73719672	26.031	22.9678	-3.0632	-0.180618	0.462	0.759396	no	ENSG00000071462.11	26.4033	23.6654	-2.7379	-0.157938	0.591	0.846857	no	ENSG00000071462.11	26.2234	6.13663	-20.0868	-2.09534	0.27885	0.452502	no
ENSG00000071537.13	SEL1L	chr14:81471548-81533861	14.3823	13.6257	-0.7566	-0.0779683	0.7076	0.90095	no	ENSG00000071537.13	14.6047	12.9796	-1.6251	-0.170185	0.5112	0.79958	no	ENSG00000071537.13	14.3697	3.38254	-10.9872	-2.08684	0.2972	0.452502	no
ENSG00000071539.13	TRIP13	chr5:795605-919357	0.198519	0.284989	0.08647	0.521626	1	1	no	ENSG00000071539.13	0.200671	0.354777	0.154106	0.822079	1	1	no	ENSG00000071539.13	0.387658	0.0932013	-0.294457	-2.05636	1	1	no
ENSG00000071553.16	ATP6AP1	chrX:154428631-154436516	12.6928	10.7792	-1.9136	-0.235754	0.31205	0.632929	no	ENSG00000071553.16	12.8745	13.538	0.6635	0.0724981	0.78895	0.935449	no	ENSG00000071553.16	14.9196	4.27197	-10.6476	-1.80424	0.30935	0.452502	no
ENSG00000071564.14	TCF3	chr19:1609289-1652605	3.08162	4.18488	1.10326	0.441496	0.3015	0.621967	no	ENSG00000071564.14	3.11888	5.75562	2.63674	0.883941	0.0591	0.258096	no	ENSG00000071564.14	6.29918	1.68633	-4.61285	-1.90128	0.26255	0.452502	no
ENSG00000071575.11	TRIB2	chr2:12716888-12742734	2.07424	2.07621	0.00197	0.00136969	0.99605	0.998489	no	ENSG00000071575.11	2.10863	2.25985	0.15122	0.0999223	0.79435	0.936741	no	ENSG00000071575.11	2.46912	0.513585	-1.95554	-2.26532	0.28455	0.452502	no
ENSG00000071626.16	DAZAP1	chr19:1407568-1435687	11.9278	10.4588	-1.469	-0.189621	0.4506	0.750654	no	ENSG00000071626.16	12.0952	9.71393	-2.38127	-0.316303	0.30055	0.624545	no	ENSG00000071626.16	10.6859	2.35161	-8.33429	-2.18398	0.25645	0.452502	no
ENSG00000071655.17	MBD3	chr19:1573595-1605490	25.067	19.6719	-5.3951	-0.349651	0.4284	0.733138	no	ENSG00000071655.17	25.3937	20.3854	-5.0083	-0.316937	0.60855	0.855841	no	ENSG00000071655.17	22.4942	6.59944	-15.8948	-1.76914	0.2903	0.452502	no
ENSG00000071677.1	PRLH	chr2:237566573-237567175	0	0	0	0	1	1	no	ENSG00000071677.1	0	0	0	0	1	1	no	ENSG00000071677.1	0	0	0	0	1	1	no
ENSG00000071794.15	HLTF	chr3:149030126-149102823	8.95591	8.09992	-0.85599	-0.144932	0.5119	0.795644	no	ENSG00000071794.15	9.09952	4.25956	-4.83996	-1.09509	5e-05	0.00127278	yes	ENSG00000071794.15	4.73524	1.53139	-3.20385	-1.6286	0.2793	0.452502	no
ENSG00000071859.14	FAM50A	chrX:154444125-154450654	10.5034	8.55093	-1.95247	-0.296699	0.21155	0.521677	no	ENSG00000071859.14	10.6466	11.2018	0.5552	0.0733461	0.7916	0.936364	no	ENSG00000071859.14	12.3147	2.77676	-9.53794	-2.14891	0.2894	0.452502	no
ENSG00000071889.16	FAM3A	chrX:154506158-154516242	8.17495	6.75764	-1.41731	-0.274689	0.27595	0.595897	no	ENSG00000071889.16	8.29187	6.83608	-1.45579	-0.278528	0.34905	0.672339	no	ENSG00000071889.16	7.51433	1.91167	-5.60266	-1.97481	0.2587	0.452502	no
ENSG00000071894.14	CPSF1	chr8:144373100-144409349	4.0728	4.9042	0.8314	0.267996	0.33295	0.652687	no	ENSG00000071894.14	4.1279	5.56404	1.43614	0.430725	0.1645	0.463128	no	ENSG00000071894.14	6.08989	1.32645	-4.76344	-2.19885	0.25425	0.452502	no
ENSG00000071909.18	MYO3B	chr2:170178144-170695374	0.0254947	0.0849126	0.0594179	1.73578	1	1	no	ENSG00000071909.18	0.0259205	0.038907	0.0129865	0.585935	1	1	no	ENSG00000071909.18	0.0428978	0.00725306	-0.0356447	-2.56424	1	1	no
ENSG00000071967.11	CYBRD1	chr2:171522246-171558133	15.6472	21.2971	5.6499	0.444751	0.0364	0.191763	no	ENSG00000071967.11	15.8981	24.2378	8.3397	0.608407	0.02195	0.133067	no	ENSG00000071967.11	27.0818	6.11571	-20.9661	-2.14673	0.3036	0.452502	no
ENSG00000071991.8	CDH19	chr18:66501082-66604138	0.0924726	0.0361538	-0.0563188	-1.35488	1	1	no	ENSG00000071991.8	0.0934744	0.0723006	-0.0211738	-0.370564	1	1	no	ENSG00000071991.8	0.0799885	0.00306634	-0.0769222	-4.70521	1	1	no
ENSG00000071994.10	PDCD2	chr6:170575294-170584692	15.833	12.2795	-3.5535	-0.366687	0.2263	0.540918	no	ENSG00000071994.10	16.0602	13.2532	-2.807	-0.27715	0.46295	0.763461	no	ENSG00000071994.10	14.6916	2.73508	-11.9565	-2.42534	0.2418	0.452502	no
ENSG00000072041.16	SLC6A15	chr12:84859487-84913615	0	0.00546847	0.00546847	inf	1	1	no	ENSG00000072041.16	0	0.0389806	0.0389806	inf	1	1	no	ENSG00000072041.16	0.0421508	0.00601331	-0.0361375	-2.80933	1	1	no
ENSG00000072042.12	RDH11	chr14:67619797-67695814	2.86056	3.21585	0.35529	0.168902	0.8115	0.942838	no	ENSG00000072042.12	2.90567	4.18739	1.28172	0.527179	0.5164	0.80258	no	ENSG00000072042.12	4.62046	1.0934	-3.52706	-2.07921	0.2664	0.452502	no
ENSG00000072062.13	PRKACA	chr19:14091687-14118084	38.9727	47.8017	8.829	0.294597	0.1961	0.500529	no	ENSG00000072062.13	39.4774	40.359	0.8816	0.0318634	0.9135	0.973306	no	ENSG00000072062.13	44.2402	9.3923	-34.8479	-2.23581	0.2798	0.452502	no
ENSG00000072071.16	ADGRL1	chr19:14137178-14206187	0.234883	0.801028	0.566145	1.76991	0.0013	0.0194654	yes	ENSG00000072071.16	0.2386	0.476704	0.238104	0.998498	1	1	no	ENSG00000072071.16	0.524083	0.335708	-0.188375	-0.64259	1	1	no
ENSG00000072080.10	SPP2	chr2:234050678-234077134	0	0	0	0	1	1	no	ENSG00000072080.10	0	0	0	0	1	1	no	ENSG00000072080.10	0	0	0	0	1	1	no
ENSG00000072110.13	ACTN1	chr14:68874142-68979440	1.29637	3.31614	2.01977	1.35502	5e-05	0.0015003	yes	ENSG00000072110.13	1.31424	4.31264	2.9984	1.71434	5e-05	0.00127278	yes	ENSG00000072110.13	4.69544	1.62578	-3.06966	-1.53013	0.2751	0.452502	no
ENSG00000072121.15	ZFYVE26	chr14:67701885-67816590	5.24066	5.055	-0.18566	-0.0520379	0.83825	0.950439	no	ENSG00000072121.15	5.31528	5.26084	-0.05444	-0.0148523	0.9603	0.987152	no	ENSG00000072121.15	5.79299	1.36756	-4.42543	-2.0827	0.2645	0.452502	no
ENSG00000072133.10	RPS6KA6	chrX:84058345-84187907	0.336857	1.10648	0.769623	1.71577	0.00875	0.0750996	no	ENSG00000072133.10	0.34311	0.637939	0.294829	0.894748	0.20575	0.519731	no	ENSG00000072133.10	0.694904	0.198064	-0.49684	-1.81084	0.3124	0.452502	no
ENSG00000072134.15	EPN2	chr17:19215614-19336715	5.3158	5.06988	-0.24592	-0.0683366	0.79945	0.937936	no	ENSG00000072134.15	5.3917	5.01578	-0.37592	-0.104268	0.7319	0.913116	no	ENSG00000072134.15	5.55164	1.35054	-4.2011	-2.03938	0.2492	0.452502	no
ENSG00000072135.12	PTPN18	chr2:130356006-130375409	1.38141	3.40756	2.02615	1.3026	0.00095	0.0155597	yes	ENSG00000072135.12	1.39963	4.69461	3.29498	1.74596	5e-05	0.00127278	yes	ENSG00000072135.12	5.13338	1.41623	-3.71715	-1.85785	0.2654	0.452502	no
ENSG00000072163.18	LIMS2	chr2:127638380-127681786	1.57413	2.95642	1.38229	0.909297	0.02375	0.147242	no	ENSG00000072163.18	1.59608	1.41931	-0.17677	-0.169344	0.69085	0.896843	no	ENSG00000072163.18	1.57033	0.657508	-0.912822	-1.25598	0.30015	0.452502	no
ENSG00000072182.12	ASIC4	chr2:219434845-219538772	0	0.00336292	0.00336292	inf	1	1	no	ENSG00000072182.12	0	0.0238569	0.0238569	inf	1	1	no	ENSG00000072182.12	0.0262401	0	-0.0262401	#NAME?	1	1	no
ENSG00000072195.14	SPEG	chr2:219434845-219538772	77.8108	56.8211	-20.9897	-0.453542	0.12255	0.394378	no	ENSG00000072195.14	78.8164	58.8781	-19.9383	-0.420763	0.1938	0.504617	no	ENSG00000072195.14	64.8876	10.4262	-54.4614	-2.63773	0.23945	0.452502	no
ENSG00000072201.13	LNX1	chr4:53377642-54298247	2.43472	1.22873	-1.20599	-0.98659	0.1795	0.478972	no	ENSG00000072201.13	2.47055	1.09961	-1.37094	-1.16784	0.19115	0.50025	no	ENSG00000072201.13	1.20092	0.369636	-0.831284	-1.69996	0.33605	0.455962	no
ENSG00000072210.18	ALDH3A2	chr17:19648135-19677598	28.5911	35.0006	6.4095	0.291813	0.1735	0.470066	no	ENSG00000072210.18	29.0471	19.8803	-9.1668	-0.547053	0.0503	0.23135	no	ENSG00000072210.18	22.0539	8.07267	-13.9812	-1.44992	0.2712	0.452502	no
ENSG00000072274.12	TFRC	chr3:196027182-196082189	36.7318	23.5967	-13.1351	-0.638444	0.00265	0.0323953	yes	ENSG00000072274.12	37.232	24.3748	-12.8572	-0.611149	0.0197	0.12349	no	ENSG00000072274.12	26.8123	4.40382	-22.4085	-2.60607	0.2574	0.452502	no
ENSG00000072310.16	SREBF1	chr17:17681472-17837002	9.63854	9.7512	0.11266	0.0167638	0.95325	0.98719	no	ENSG00000072310.16	9.76852	18.0929	8.32438	0.889212	0.0068	0.0574474	no	ENSG00000072310.16	19.7772	3.48208	-16.2951	-2.50582	0.2402	0.452502	no
ENSG00000072315.3	TRPC5	chrX:111774314-112082776	0	0	0	0	1	1	no	ENSG00000072315.3	0	0	0	0	1	1	no	ENSG00000072315.3	0	0	0	0	1	1	no
ENSG00000072364.12	AFF4	chr5:132875378-132963634	9.76158	12.4013	2.63972	0.3453	0.0859	0.324271	no	ENSG00000072364.12	9.90501	12.3193	2.41429	0.314685	0.21755	0.535212	no	ENSG00000072364.12	13.5694	3.36541	-10.204	-2.0115	0.303	0.452502	no
ENSG00000072401.14	UBE2D1	chr10:58334974-58370753	52.7667	29.3876	-23.3791	-0.844422	0.00015	0.00375817	yes	ENSG00000072401.14	53.6107	24.9323	-28.6784	-1.10451	0.0002	0.00401479	yes	ENSG00000072401.14	28.08	33.0426	4.9626	0.234784	0.4358	0.542834	no
ENSG00000072415.8	MPP5	chr14:67241108-67386516	10.2091	7.13908	-3.07002	-0.516041	0.2043	0.511609	no	ENSG00000072415.8	10.3555	7.44271	-2.91279	-0.476502	0.3476	0.671217	no	ENSG00000072415.8	8.26868	1.87362	-6.39506	-2.14183	0.27495	0.452502	no
ENSG00000072422.16	RHOBTB1	chr10:60869437-61001440	65.6683	25.8198	-39.8485	-1.34672	5e-05	0.0015003	yes	ENSG00000072422.16	66.5724	48.7255	-17.8469	-0.450246	0.10585	0.366743	no	ENSG00000072422.16	54.4752	29.0201	-25.4551	-0.908547	0.0033	0.111311	no
ENSG00000072501.17	SMC1A	chrX:53374148-53431120	4.77538	4.38463	-0.39075	-0.123159	0.6115	0.852632	no	ENSG00000072501.17	4.84811	4.75188	-0.09623	-0.0289248	0.9245	0.97787	no	ENSG00000072501.17	5.2322	1.70288	-3.52932	-1.61944	0.2958	0.452502	no
ENSG00000072506.12	HSD17B10	chrX:53431257-53434373	16.7181	17.375	0.6569	0.0556075	0.8217	0.945142	no	ENSG00000072506.12	16.9678	17.9389	0.9711	0.0802905	0.7793	0.932205	no	ENSG00000072506.12	19.8318	4.28372	-15.5481	-2.21088	0.29635	0.452502	no
ENSG00000072518.20	MARK2	chr11:63838927-63911019	4.0501	3.50676	-0.54334	-0.207817	0.4571	0.755185	no	ENSG00000072518.20	4.10732	4.83602	0.7287	0.235621	0.5127	0.800709	no	ENSG00000072518.20	5.31025	3.92671	-1.38354	-0.435459	0.2157	0.452502	no
ENSG00000072571.19	HMMR	chr5:163460202-163494058	0.329306	0.348968	0.019662	0.0836667	1	1	no	ENSG00000072571.19	0.335555	0.34282	0.007265	0.0309007	1	1	no	ENSG00000072571.19	0.37621	0.0803279	-0.295882	-2.22756	1	1	no
ENSG00000072609.17	CHFR	chr12:132768908-132956306	1.36443	4.20078	2.83635	1.62236	0.00525	0.0529288	no	ENSG00000072609.17	1.38734	5.97135	4.58401	2.10573	0.0079	0.0642503	no	ENSG00000072609.17	6.50854	4.69329	-1.81525	-0.471735	0.4775	0.581222	no
ENSG00000072657.8	TRHDE	chr12:71938845-72670757	1.08535	0.563986	-0.521364	-0.944426	0.29235	0.612326	no	ENSG00000072657.8	1.10355	0.149011	-0.954539	-2.88866	0.0055	0.0491475	yes	ENSG00000072657.8	0.165585	0.637131	0.471546	1.94402	0.10395	0.452502	no
ENSG00000072682.18	P4HA2	chr5:132184875-132395614	4.08559	4.63197	0.54638	0.181081	0.64135	0.869556	no	ENSG00000072682.18	4.14521	5.94556	1.80035	0.520366	0.17	0.471684	no	ENSG00000072682.18	6.55752	1.4189	-5.13862	-2.20838	0.2424	0.452502	no
ENSG00000072694.18	FCGR2B	chr1:161505429-161678654	0.970508	1.9556	0.985092	1.0108	0.1486	0.436401	no	ENSG00000072694.18	0.986357	2.08878	1.10242	1.08248	0.37175	0.693703	no	ENSG00000072694.18	2.31515	2.18526	-0.12989	-0.0833071	0.9427	0.961875	no
ENSG00000072736.18	NFATC3	chr16:67987393-68238102	24.4635	20.9637	-3.4998	-0.222737	0.34145	0.660749	no	ENSG00000072736.18	24.8149	19.1069	-5.708	-0.377114	0.18825	0.495669	no	ENSG00000072736.18	21.2978	3.93936	-17.3584	-2.43467	0.24065	0.452502	no
ENSG00000072756.16	TRNT1	chr3:3126915-3179710	4.19618	3.07363	-1.12255	-0.449132	0.54355	0.815308	no	ENSG00000072756.16	4.25144	3.2049	-1.04654	-0.40767	0.61865	0.862519	no	ENSG00000072756.16	3.53259	0.578691	-2.9539	-2.60986	0.25265	0.452502	no
ENSG00000072778.19	ACADVL	chr17:7189889-7225273	350.392	370.312	19.92	0.0797694	0.7651	0.924526	no	ENSG00000072778.19	355.552	165.359	-190.193	-1.10446	0.00055	0.00868607	yes	ENSG00000072778.19	182.373	78.7848	-103.588	-1.21091	0.32785	0.452968	no
ENSG00000072786.12	STK10	chr5:172042072-172188386	1.15391	1.98735	0.83344	0.78432	0.0527	0.241589	no	ENSG00000072786.12	1.17156	4.16228	2.99072	1.82894	0.0001	0.00233439	yes	ENSG00000072786.12	4.54234	1.16041	-3.38193	-1.9688	0.26125	0.452502	no
ENSG00000072803.17	FBXW11	chr5:171861548-172006873	27.3762	20.2017	-7.1745	-0.438448	0.0439	0.216373	no	ENSG00000072803.17	27.7881	19.0329	-8.7552	-0.545973	0.04585	0.218884	no	ENSG00000072803.17	21.1463	4.12345	-17.0228	-2.35848	0.2549	0.452502	no
ENSG00000072818.11	ACAP1	chr17:7336528-7354944	6.69278	5.97024	-0.72254	-0.164817	0.85205	0.95451	no	ENSG00000072818.11	6.78627	6.34149	-0.44478	-0.0977971	0.91285	0.973202	no	ENSG00000072818.11	6.95146	1.75137	-5.20009	-1.98884	0.28315	0.452502	no
ENSG00000072832.14	CRMP1	chr4:5711196-5893058	0.0461893	0.107829	0.0616397	1.22312	1	1	no	ENSG00000072832.14	0.046935	0.124798	0.077863	1.41085	1	1	no	ENSG00000072832.14	0.136574	0.062274	-0.0743	-1.13298	1	1	no
ENSG00000072840.12	EVC	chr4:5711196-5893058	0.518358	1.37064	0.852282	1.40283	0.00085	0.0144035	yes	ENSG00000072840.12	0.525149	1.70052	1.17537	1.69517	0.00045	0.00743292	yes	ENSG00000072840.12	1.85984	0.529363	-1.33048	-1.81285	0.3027	0.452502	no
ENSG00000072849.10	DERL2	chr17:5471250-5490814	7.92728	6.78975	-1.13753	-0.223467	0.60435	0.848437	no	ENSG00000072849.10	8.04896	10.2868	2.23784	0.353922	0.5064	0.795368	no	ENSG00000072849.10	11.4642	1.96972	-9.49448	-2.54107	0.24715	0.452502	no
ENSG00000072858.10	SIDT1	chr3:113532295-113631984	0.056605	0.517475	0.46087	3.19249	1	1	no	ENSG00000072858.10	0.0576633	0.607876	0.550213	3.39805	5e-05	0.00127278	yes	ENSG00000072858.10	0.664215	0.151961	-0.512254	-2.12795	0.279	0.452502	no
ENSG00000072864.12	NDE1	chr16:15643266-15857033	0	0	0	0	1	1	no	ENSG00000072864.12	0	0	0	0	1	1	no	ENSG00000072864.12	0	0	0	0	1	1	no
ENSG00000072952.18	MRVI1	chr11:10541271-10693988	0.92559	1.00139	0.0758	0.113563	0.80825	0.941511	no	ENSG00000072952.18	0.940687	0.629181	-0.311506	-0.58024	0.37935	0.699619	no	ENSG00000072952.18	0.690492	1.12014	0.429648	0.697979	0.3543	0.46953	no
ENSG00000072954.6	TMEM38A	chr19:16661126-16690029	195.189	122.193	-72.996	-0.675705	0.0024	0.0298682	yes	ENSG00000072954.6	197.95	97.6494	-100.301	-1.01945	0.00025	0.00473013	yes	ENSG00000072954.6	108.74	18.3776	-90.3624	-2.56487	0.3078	0.452502	no
ENSG00000072958.8	AP1M1	chr19:16197577-16245907	7.01745	7.80582	0.78837	0.153603	0.59915	0.844808	no	ENSG00000072958.8	7.11961	8.89509	1.77548	0.321211	0.36665	0.689339	no	ENSG00000072958.8	9.76093	2.72811	-7.03282	-1.83912	0.259	0.452502	no
ENSG00000073008.14	PVR	chr19:44537057-44718759	3.70404	3.55367	-0.15037	-0.0597934	0.84855	0.953629	no	ENSG00000073008.14	3.75843	7.46265	3.70422	0.989558	0.00435	0.0412783	yes	ENSG00000073008.14	8.19499	1.35239	-6.8426	-2.59923	0.268	0.452502	no
ENSG00000073050.11	XRCC1	chr19:43543039-43596135	3.7206	3.08227	-0.63833	-0.271544	0.6187	0.855894	no	ENSG00000073050.11	3.76775	4.40633	0.63858	0.225876	0.7277	0.912248	no	ENSG00000073050.11	4.84887	0.749213	-4.09966	-2.6942	0.25155	0.452502	no
ENSG00000073060.15	SCARB1	chr12:124776855-124882668	2.80801	2.96802	0.16001	0.0799515	0.82975	0.947753	no	ENSG00000073060.15	2.84807	3.10393	0.25586	0.124113	0.75125	0.921615	no	ENSG00000073060.15	3.4015	3.32433	-0.07717	-0.0331061	0.93805	0.958568	no
ENSG00000073067.13	CYP2W1	chr7:983198-989640	0	0	0	0	1	1	no	ENSG00000073067.13	0	0	0	0	1	1	no	ENSG00000073067.13	0	0	0	0	1	1	no
ENSG00000073111.13	MCM2	chr3:127573068-127622436	3.57129	3.10212	-0.46917	-0.203192	0.548	0.818281	no	ENSG00000073111.13	3.62224	3.08184	-0.5404	-0.23309	0.53	0.811112	no	ENSG00000073111.13	3.39746	1.41486	-1.9826	-1.2638	0.31515	0.452502	no
ENSG00000073146.15	MOV10L1	chr22:50089878-50161690	0	0.117437	0.117437	inf	1	1	no	ENSG00000073146.15	0	0.0492449	0.0492449	inf	1	1	no	ENSG00000073146.15	0.0534002	0.0276882	-0.025712	-0.947573	1	1	no
ENSG00000073150.13	PANX2	chr22:50170730-50180294	0.044346	0.0462123	0.0018663	0.0594743	1	1	no	ENSG00000073150.13	0.045163	0	-0.045163	#NAME?	1	1	no	ENSG00000073150.13	0	0	0	0	1	1	no
ENSG00000073169.13	SELO	chr22:50200978-50217616	3.16494	3.09367	-0.07127	-0.0328563	0.91905	0.976141	no	ENSG00000073169.13	3.20675	3.38067	0.17392	0.0761985	0.84395	0.951546	no	ENSG00000073169.13	3.71639	1.30648	-2.40991	-1.50822	0.3023	0.452502	no
ENSG00000073282.12	TP63	chr3:189631415-189897279	9.31722	8.88696	-0.43026	-0.0682105	0.7807	0.928835	no	ENSG00000073282.12	9.45144	8.04747	-1.40397	-0.231998	0.4375	0.745233	no	ENSG00000073282.12	8.88545	2.76058	-6.12487	-1.68647	0.29125	0.452502	no
ENSG00000073331.17	ALPK1	chr4:112274541-112442620	1.37287	1.78673	0.41386	0.380126	0.39705	0.710227	no	ENSG00000073331.17	1.39286	2.83066	1.4378	1.02309	0.0361	0.187805	no	ENSG00000073331.17	3.09131	0.874647	-2.21666	-1.82144	0.27475	0.452502	no
ENSG00000073350.13	LLGL2	chr17:75525079-75575208	1.2282	0.799552	-0.428648	-0.619279	0.20915	0.519301	no	ENSG00000073350.13	1.24209	1.4629	0.22081	0.236065	0.7231	0.910763	no	ENSG00000073350.13	1.58957	0.447124	-1.14245	-1.82989	0.2757	0.452502	no
ENSG00000073417.14	PDE8A	chr15:84980439-85139145	3.39932	5.57516	2.17584	0.713766	0.03855	0.199287	no	ENSG00000073417.14	3.45029	4.03412	0.58383	0.225536	0.55765	0.826938	no	ENSG00000073417.14	4.46553	2.24504	-2.22049	-0.992094	0.34655	0.463419	no
ENSG00000073464.11	CLCN4	chrX:10156944-10237660	25.9201	17.0053	-8.9148	-0.608082	0.0034	0.0389308	yes	ENSG00000073464.11	26.3058	16.2832	-10.0226	-0.691996	0.0097	0.07469	no	ENSG00000073464.11	18.1557	3.8459	-14.3098	-2.23902	0.29125	0.452502	no
ENSG00000073536.17	NLE1	chr17:35121578-35142315	1.71249	1.85815	0.14566	0.117772	0.75925	0.922068	no	ENSG00000073536.17	1.73683	1.92606	0.18923	0.149199	0.7261	0.911708	no	ENSG00000073536.17	2.11946	0.623738	-1.49572	-1.76469	0.29315	0.452502	no
ENSG00000073578.16	SDHA	chr5:218240-256700	135.495	102.652	-32.843	-0.400478	0.0569	0.25187	no	ENSG00000073578.16	137.418	71.3248	-66.0932	-0.946091	0.0003	0.00544965	yes	ENSG00000073578.16	78.879	26.7371	-52.1419	-1.5608	0.3402	0.458255	no
ENSG00000073584.18	SMARCE1	chr17:40624961-40665181	15.4632	14.1354	-1.3278	-0.129528	0.5814	0.8349	no	ENSG00000073584.18	15.6929	13.9585	-1.7344	-0.168965	0.56095	0.828471	no	ENSG00000073584.18	15.3947	4.2279	-11.1668	-1.86442	0.27135	0.452502	no
ENSG00000073598.5	FNDC8	chr17:35121578-35142315	0	0	0	0	1	1	no	ENSG00000073598.5	0	0	0	0	1	1	no	ENSG00000073598.5	0	0	0	0	1	1	no
ENSG00000073605.18	GSDMB	chr17:39904594-39919854	0.129914	0.730868	0.600954	2.49206	5e-05	0.0015003	yes	ENSG00000073605.18	0.131735	0.730262	0.598527	2.47078	0.0001	0.00233439	yes	ENSG00000073605.18	0.799709	0.226931	-0.572778	-1.81722	0.2738	0.452502	no
ENSG00000073614.11	KDM5A	chr12:280128-442645	7.2295	7.40519	0.17569	0.0346425	0.88305	0.965609	no	ENSG00000073614.11	7.3338	8.43918	1.10538	0.202541	0.4972	0.788762	no	ENSG00000073614.11	9.27602	8.29053	-0.98549	-0.162042	0.608	0.699846	no
ENSG00000073670.13	ADAM11	chr17:44759030-44781846	0.00278205	0.102656	0.099874	5.20552	1	1	no	ENSG00000073670.13	0.00282734	0.00556005	0.00273271	0.975652	1	1	no	ENSG00000073670.13	0.00636968	0.0154201	0.00905042	1.27552	1	1	no
ENSG00000073711.10	PPP2R3A	chr3:135965672-136147891	108.467	94.774	-13.693	-0.194696	0.40905	0.719903	no	ENSG00000073711.10	110.116	73.1044	-37.0116	-0.590991	0.0547	0.24546	no	ENSG00000073711.10	81.4415	15.7258	-65.7157	-2.37263	0.27845	0.452502	no
ENSG00000073712.13	FERMT2	chr14:52857267-52952705	17.2414	14.5111	-2.7303	-0.248727	0.2386	0.554804	no	ENSG00000073712.13	17.4998	16.6346	-0.8652	-0.0731564	0.77975	0.932205	no	ENSG00000073712.13	18.43	3.53833	-14.8917	-2.38092	0.24755	0.452502	no
ENSG00000073734.8	ABCB11	chr2:168922937-169031322	0	0.00731094	0.00731094	inf	1	1	no	ENSG00000073734.8	0	0.0236544	0.0236544	inf	1	1	no	ENSG00000073734.8	0.0256618	0.00801915	-0.0176426	-1.6781	1	1	no
ENSG00000073737.16	DHRS9	chr2:169064788-169096167	0.0412288	0.669751	0.628522	4.0219	0.081	0.313331	no	ENSG00000073737.16	0.0417894	2.23687	2.19508	5.7422	0.1035	0.361841	no	ENSG00000073737.16	2.42972	0.322914	-2.10681	-2.91157	0.257	0.452502	no
ENSG00000073754.5	CD5L	chr1:157830913-157898256	0	0	0	0	1	1	no	ENSG00000073754.5	0	0.0475338	0.0475338	inf	1	1	no	ENSG00000073754.5	0.0516187	0	-0.0516187	#NAME?	1	1	no
ENSG00000073756.11	PTGS2	chr1:186671790-186680427	0.193328	0.222005	0.028677	0.199542	1	1	no	ENSG00000073756.11	0.196673	0.21896	0.022287	0.154874	1	1	no	ENSG00000073756.11	0.241835	0.249107	0.007272	0.0427433	1	1	no
ENSG00000073792.15	IGF2BP2	chr3:185643738-185825056	0.861722	0.661738	-0.199984	-0.380964	0.4626	0.759396	no	ENSG00000073792.15	0.874931	0.281447	-0.593484	-1.63631	0.0078	0.0637721	no	ENSG00000073792.15	0.313275	0.0868783	-0.226397	-1.85036	1	1	no
ENSG00000073803.13	MAP3K13	chr3:185282940-185499057	1.97816	2.03778	0.05962	0.0428406	0.9538	0.987423	no	ENSG00000073803.13	2.01253	2.02543	0.0129	0.00921617	0.99125	0.995754	no	ENSG00000073803.13	2.23705	0.523699	-1.71335	-2.09479	0.266	0.452502	no
ENSG00000073849.14	ST6GAL1	chr3:186930484-187078553	4.97011	8.41353	3.44342	0.759432	0.0084	0.0732972	no	ENSG00000073849.14	5.04813	7.68388	2.63575	0.606085	0.055	0.246164	no	ENSG00000073849.14	8.41903	2.0345	-6.38453	-2.04898	0.2555	0.452502	no
ENSG00000073861.2	TBX21	chr17:47733243-47746119	0.0662288	0.256219	0.18999	1.95185	1	1	no	ENSG00000073861.2	0.0672738	0.482435	0.415161	2.84222	1	1	no	ENSG00000073861.2	0.522829	0.190651	-0.332178	-1.45541	1	1	no
ENSG00000073905.8	VDAC1P1	chrX:80929499-80930347	72.1672	49.2664	-22.9008	-0.550739	0.0104	0.0844854	no	ENSG00000073905.8	73.2411	32.2314	-41.0097	-1.18419	5e-05	0.00127278	yes	ENSG00000073905.8	36.0003	7.58175	-28.4185	-2.24741	0.00035	0.0204397	yes
ENSG00000073910.19	FRY	chr13:32025313-32299122	16.5623	14.4746	-2.0877	-0.194375	0.6633	0.881324	no	ENSG00000073910.19	16.8085	14.1922	-2.6163	-0.244099	0.62585	0.865689	no	ENSG00000073910.19	15.7291	16.1868	0.4577	0.0413882	0.932	0.954056	no
ENSG00000073921.17	PICALM	chr11:85957683-86069882	41.1552	39.9016	-1.2536	-0.0446285	0.85805	0.956729	no	ENSG00000073921.17	41.7741	46.7555	4.9814	0.162526	0.62715	0.866325	no	ENSG00000073921.17	51.9008	44.6156	-7.2852	-0.21821	0.5199	0.620668	no
ENSG00000073969.18	NSF	chr17:46590668-46757464	0.125898	0.0682275	-0.0576705	-0.883832	1	1	no	ENSG00000073969.18	0.128222	0.240875	0.112653	0.909635	1	1	no	ENSG00000073969.18	0.27224	0.0453474	-0.226893	-2.58579	1	1	no
ENSG00000074047.20	GLI2	chr2:120735622-120992653	0.147573	0.412796	0.265223	1.484	1	1	no	ENSG00000074047.20	0.149794	0.25445	0.104656	0.764397	1	1	no	ENSG00000074047.20	0.281927	0.132772	-0.149155	-1.08638	1	1	no
ENSG00000074054.17	CLASP1	chr2:121337775-121649587	26.7459	24.089	-2.6569	-0.150942	0.4969	0.785295	no	ENSG00000074054.17	27.1441	21.6426	-5.5015	-0.326768	0.24165	0.56351	no	ENSG00000074054.17	23.9019	5.5398	-18.3621	-2.10922	0.25515	0.452502	no
ENSG00000074071.13	MRPS34	chr16:1771889-1773155	25.5415	17.7586	-7.7829	-0.524327	0.0372	0.19456	no	ENSG00000074071.13	25.9071	18.948	-6.9591	-0.451301	0.12815	0.406755	no	ENSG00000074071.13	20.9362	5.3843	-15.5519	-1.95917	0.2964	0.452502	no
ENSG00000074181.8	NOTCH3	chr19:15159037-15200981	2.84113	4.52736	1.68623	0.672205	0.0108	0.0863943	no	ENSG00000074181.8	2.87687	5.85662	2.97975	1.02557	0.00375	0.0368033	yes	ENSG00000074181.8	6.39438	2.22734	-4.16704	-1.52148	0.30925	0.452502	no
ENSG00000074201.8	CLNS1A	chr11:77514935-77637805	43.373	36.0812	-7.2918	-0.26555	0.2556	0.573316	no	ENSG00000074201.8	44.0237	36.6659	-7.3578	-0.263842	0.3486	0.671974	no	ENSG00000074201.8	40.6643	40.464	-0.2003	-0.00712152	0.98125	0.986925	no
ENSG00000074211.13	PPP2R2C	chr4:6320577-6563600	0.26749	0.0405505	-0.226939	-2.7217	1	1	no	ENSG00000074211.13	0.272458	0.0457187	-0.226739	-2.57518	1	1	no	ENSG00000074211.13	0.0503973	0.0250969	-0.0253004	-1.00584	1	1	no
ENSG00000074219.13	TEAD2	chr19:49331616-49388081	2.3071	2.48495	0.17785	0.107136	0.74655	0.914606	no	ENSG00000074219.13	2.33731	3.91899	1.58168	0.745632	0.0672	0.278015	no	ENSG00000074219.13	4.307	1.149	-3.158	-1.9063	0.27995	0.452502	no
ENSG00000074266.17	EED	chr11:86244050-86278813	4.84085	3.99215	-0.8487	-0.278096	0.3833	0.697981	no	ENSG00000074266.17	4.9102	4.43682	-0.47338	-0.146257	0.689	0.896249	no	ENSG00000074266.17	4.89591	4.46145	-0.43446	-0.134066	0.73385	0.808552	no
ENSG00000074276.10	CDHR2	chr5:176542510-176610133	0.00281215	0.00859424	0.00578209	1.6117	1	1	no	ENSG00000074276.10	0.00285817	0.00349179	0.00063362	0.288873	1	1	no	ENSG00000074276.10	0.00380791	0.00495896	0.00115105	0.38104	1	1	no
ENSG00000074317.10	SNCB	chr5:176620083-176630556	0.18709	0.161867	-0.025223	-0.208926	1	1	no	ENSG00000074317.10	0.189377	0.0851927	-0.104184	-1.15246	1	1	no	ENSG00000074317.10	0.0947617	0.0267372	-0.0680245	-1.82546	1	1	no
ENSG00000074319.12	TSG101	chr11:18455823-18527232	45.1534	31.3356	-13.8178	-0.527031	0.08135	0.314204	no	ENSG00000074319.12	45.7848	28.7796	-17.0052	-0.669826	0.06555	0.274255	no	ENSG00000074319.12	32.0044	35.0024	2.998	0.129184	0.71575	0.792964	no
ENSG00000074356.16	C17orf85	chr17:3802164-3846251	4.16557	4.07255	-0.09302	-0.0325801	0.9182	0.975648	no	ENSG00000074356.16	4.22955	3.84857	-0.38098	-0.136181	0.7083	0.90456	no	ENSG00000074356.16	4.25277	1.08464	-3.16813	-1.97119	0.28095	0.452502	no
ENSG00000074370.17	ATP2A3	chr17:3923869-3964464	0.469026	1.16335	0.694324	1.31055	0.007	0.0644127	no	ENSG00000074370.17	0.47731	2.44913	1.97182	2.35927	5e-05	0.00127278	yes	ENSG00000074370.17	2.65688	0.613995	-2.04289	-2.11343	0.27395	0.452502	no
ENSG00000074410.13	CA12	chr15:63321377-63382161	0.0974798	0.317889	0.220409	1.70535	1	1	no	ENSG00000074410.13	0.0989243	0.714374	0.61545	2.85228	0.0632	0.268279	no	ENSG00000074410.13	0.781445	0.217438	-0.564007	-1.84554	0.3071	0.452502	no
ENSG00000074416.13	MGLL	chr3:127689061-127823250	14.691	19.7644	5.0734	0.427976	0.3696	0.684791	no	ENSG00000074416.13	14.9354	20.8942	5.9588	0.48437	0.36395	0.687101	no	ENSG00000074416.13	22.9476	4.65061	-18.297	-2.30285	0.26255	0.452502	no
ENSG00000074527.11	NTN4	chr12:95551581-95791152	3.08962	3.7776	0.68798	0.290037	0.2893	0.609046	no	ENSG00000074527.11	3.13599	3.80044	0.66445	0.277244	0.4014	0.717458	no	ENSG00000074527.11	4.24285	4.21619	-0.02666	-0.00909305	0.97675	0.984385	no
ENSG00000074582.12	BCS1L	chr2:218637915-218663443	8.91509	9.43822	0.52313	0.0822653	0.8374	0.950398	no	ENSG00000074582.12	9.03853	8.71056	-0.32797	-0.0533213	0.8945	0.967205	no	ENSG00000074582.12	9.60374	3.19745	-6.40629	-1.58668	0.2739	0.452502	no
ENSG00000074590.13	NUAK1	chr12:106063339-106141989	5.30618	7.29	1.98382	0.458246	0.068	0.281397	no	ENSG00000074590.13	5.38002	4.5654	-0.81462	-0.23687	0.43055	0.741588	no	ENSG00000074590.13	5.0468	8.17741	3.13061	0.696275	0.0227	0.412634	no
ENSG00000074603.18	DPP8	chr15:65442462-65517704	25.1533	20.3791	-4.7742	-0.303656	0.1735	0.470066	no	ENSG00000074603.18	25.5184	20.9403	-4.5781	-0.285261	0.2929	0.617352	no	ENSG00000074603.18	23.3753	2.90594	-20.4694	-3.00791	0.2376	0.452502	no
ENSG00000074621.13	SLC24A1	chr15:65611365-65891991	0.394255	0.759306	0.365051	0.945554	0.231	0.545709	no	ENSG00000074621.13	0.399836	0.910875	0.511039	1.18785	0.16545	0.464731	no	ENSG00000074621.13	1.01815	0.166567	-0.851583	-2.61178	0.2702	0.452502	no
ENSG00000074657.13	ZNF532	chr18:58862231-58986480	19.3197	24.2649	4.9452	0.3288	0.1994	0.504162	no	ENSG00000074657.13	19.6048	17.0398	-2.565	-0.202304	0.46285	0.763461	no	ENSG00000074657.13	18.847	4.56924	-14.2778	-2.04431	0.24825	0.452502	no
ENSG00000074660.15	SCARF1	chr17:1633857-1645747	0	0	0	0	1	1	no	ENSG00000074660.15	0	0	0	0	1	1	no	ENSG00000074660.15	0	0	0	0	1	1	no
ENSG00000074695.5	LMAN1	chr18:59327822-59359962	24.3395	19.4887	-4.8508	-0.320661	0.11005	0.372966	no	ENSG00000074695.5	24.7147	16.5918	-8.1229	-0.574902	0.0213	0.130404	no	ENSG00000074695.5	18.4113	4.093	-14.3183	-2.16936	0.2968	0.452502	no
ENSG00000074696.12	HACD3	chr15:65530417-65578352	3.15413	2.94346	-0.21067	-0.099728	0.71235	0.902532	no	ENSG00000074696.12	3.20348	4.12398	0.9205	0.364398	0.2318	0.552188	no	ENSG00000074696.12	4.54488	1.10713	-3.43775	-2.03741	0.2733	0.452502	no
ENSG00000074706.13	IPCEF1	chr6:154010495-154510659	0.1949	0.320496	0.125596	0.717572	1	1	no	ENSG00000074706.13	0.198576	0.901178	0.702602	2.18212	0.00395	0.0382567	yes	ENSG00000074706.13	0.978092	0.088239	-0.889853	-3.47048	0.2444	0.452502	no
ENSG00000074755.14	ZZEF1	chr17:4004444-4143020	8.53018	8.00724	-0.52294	-0.0912719	0.7154	0.903278	no	ENSG00000074755.14	8.6518	8.71057	0.05877	0.00976769	0.97215	0.990178	no	ENSG00000074755.14	9.59956	2.01023	-7.58933	-2.2556	0.26245	0.452502	no
ENSG00000074771.3	NOX3	chr6:155395369-155455903	0	0	0	0	1	1	no	ENSG00000074771.3	0	0	0	0	1	1	no	ENSG00000074771.3	0	0	0	0	1	1	no
ENSG00000074800.13	ENO1	chr1:8861001-8879894	31.8089	33.1437	1.3348	0.0593018	0.7729	0.926107	no	ENSG00000074800.13	32.2787	56.3238	24.0451	0.803164	0.00195	0.022726	yes	ENSG00000074800.13	61.6691	37.0298	-24.6393	-0.735863	0.00755	0.20062	no
ENSG00000074803.17	SLC12A1	chr15:48189036-48304078	0	0.00158421	0.00158421	inf	1	1	no	ENSG00000074803.17	0	0	0	0	1	1	no	ENSG00000074803.17	0	0	0	0	1	1	no
ENSG00000074842.7	MYDGF	chr19:4639517-4670370	4.39509	4.42778	0.03269	0.010693	0.97965	0.994785	no	ENSG00000074842.7	4.46001	7.21974	2.75973	0.694901	0.1012	0.357352	no	ENSG00000074842.7	7.95487	1.80199	-6.15288	-2.14225	0.2852	0.452502	no
ENSG00000074855.10	ANO8	chr19:17292130-17334829	3.04672	1.92308	-1.12364	-0.663841	0.41055	0.720539	no	ENSG00000074855.10	3.08691	2.41113	-0.67578	-0.35645	0.7367	0.915657	no	ENSG00000074855.10	2.65428	0.531376	-2.1229	-2.32052	0.3019	0.452502	no
ENSG00000074935.13	TUBE1	chr6:112054071-112087529	2.72472	3.55013	0.82541	0.381765	0.33905	0.658202	no	ENSG00000074935.13	2.76618	2.5012	-0.26498	-0.145277	0.74185	0.917795	no	ENSG00000074935.13	2.77728	0.7945	-1.98278	-1.80555	0.2814	0.452502	no
ENSG00000074964.16	ARHGEF10L	chr1:17539834-17697874	18.2246	13.9954	-4.2292	-0.380931	0.07035	0.288059	no	ENSG00000074964.16	18.4711	14.3765	-4.0946	-0.361565	0.15415	0.448699	no	ENSG00000074964.16	15.8817	15.6639	-0.2178	-0.0199258	0.94235	0.961757	no
ENSG00000074966.10	TXK	chr4:48066392-48134256	0.127109	0.246312	0.119203	0.954414	1	1	no	ENSG00000074966.10	0.128564	0.581055	0.452491	2.17618	0.1238	0.399329	no	ENSG00000074966.10	0.637371	0.15106	-0.486311	-2.07701	0.31285	0.452502	no
ENSG00000075035.9	WSCD2	chr12:108129470-108250537	0.308341	0.430378	0.122037	0.481077	1	1	no	ENSG00000075035.9	0.313953	0.61575	0.301797	0.971798	0.2431	0.564849	no	ENSG00000075035.9	0.692962	0.482931	-0.210031	-0.520961	0.45415	0.559457	no
ENSG00000075043.17	KCNQ2	chr20:63400209-63472677	0.00823781	0	-0.00823781	#NAME?	1	1	no	ENSG00000075043.17	0.00829701	0.00977673	0.00147972	0.236761	1	1	no	ENSG00000075043.17	0.0106502	0	-0.0106502	#NAME?	1	1	no
ENSG00000075073.14	TACR2	chr10:69403902-69416867	0.134295	0.0870582	-0.0472368	-0.625349	1	1	no	ENSG00000075073.14	0.13643	0.173248	0.036818	0.344676	1	1	no	ENSG00000075073.14	0.191246	0.0968454	-0.0944006	-0.981673	1	1	no
ENSG00000075089.9	ACTR6	chr12:100156356-100267079	6.52821	7.13493	0.60672	0.128212	0.69595	0.895931	no	ENSG00000075089.9	6.63592	5.49836	-1.13756	-0.271293	0.4759	0.77499	no	ENSG00000075089.9	6.10965	7.97142	1.86177	0.383748	0.3521	0.46783	no
ENSG00000075131.9	TIPIN	chr15:66336205-66386746	2.18055	2.20795	0.0274	0.0180133	0.97395	0.993021	no	ENSG00000075131.9	2.21497	2.07966	-0.13531	-0.0909379	0.86405	0.957738	no	ENSG00000075131.9	2.31447	0.772084	-1.54239	-1.58386	0.30185	0.452502	no
ENSG00000075142.13	SRI	chr7:88205117-88306891	12.3093	9.42514	-2.88416	-0.385161	0.4427	0.744271	no	ENSG00000075142.13	12.5026	12.2558	-0.2468	-0.0287624	0.9645	0.987767	no	ENSG00000075142.13	13.5289	2.37245	-11.1564	-2.51159	0.24785	0.452502	no
ENSG00000075151.19	EIF4G3	chr1:20806291-21176888	14.9329	13.9483	-0.9846	-0.0984069	0.6568	0.878277	no	ENSG00000075151.19	15.1367	16.5514	1.4147	0.128903	0.6277	0.866475	no	ENSG00000075151.19	18.4024	15.6315	-2.7709	-0.235436	0.40095	0.510558	no
ENSG00000075188.8	NUP37	chr12:102063354-102120124	9.66411	9.10558	-0.55853	-0.0858864	0.7699	0.925706	no	ENSG00000075188.8	9.80589	6.06656	-3.73933	-0.692768	0.0585	0.256198	no	ENSG00000075188.8	6.71432	10.2178	3.50348	0.60577	0.1104	0.452502	no
ENSG00000075213.10	SEMA3A	chr7:83955776-84492724	0.0992618	0.91347	0.814208	3.20205	0.0215	0.138437	no	ENSG00000075213.10	0.10033	1.16973	1.0694	3.54335	0.0298	0.164543	no	ENSG00000075213.10	1.27334	0.349729	-0.923611	-1.86431	0.30435	0.452502	no
ENSG00000075218.18	GTSE1	chr22:46296740-46330810	0.00402268	0.12393	0.119907	4.94522	1	1	no	ENSG00000075218.18	0.0040891	0.113188	0.109099	4.79079	1	1	no	ENSG00000075218.18	0.123022	0.0279493	-0.0950727	-2.13804	1	1	no
ENSG00000075223.13	SEMA3C	chr7:80742537-80922359	33.8044	44.3531	10.5487	0.391826	0.16525	0.460028	no	ENSG00000075223.13	34.3029	33.6058	-0.6971	-0.0296205	0.9275	0.978146	no	ENSG00000075223.13	37.1807	9.1854	-27.9953	-2.01714	0.26845	0.452502	no
ENSG00000075234.16	TTC38	chr22:46267960-46294008	4.41373	6.13575	1.72202	0.475241	0.11455	0.38132	no	ENSG00000075234.16	4.48315	4.03199	-0.45116	-0.153023	0.65085	0.877457	no	ENSG00000075234.16	4.42528	0.942196	-3.48308	-2.23167	0.2857	0.452502	no
ENSG00000075239.13	ACAT1	chr11:108008732-108147776	225.581	193.371	-32.21	-0.22227	0.41205	0.72192	no	ENSG00000075239.13	229.082	94.4392	-134.643	-1.27841	0.0008	0.0116918	yes	ENSG00000075239.13	105.815	217.378	111.563	1.03865	0.0169	0.341421	no
ENSG00000075240.16	GRAMD4	chr22:46576011-46679790	4.26412	3.08165	-1.18247	-0.468545	0.22695	0.541739	no	ENSG00000075240.16	4.31755	5.1442	0.82665	0.252733	0.5492	0.822923	no	ENSG00000075240.16	5.65098	0.988184	-4.6628	-2.51565	0.2784	0.452502	no
ENSG00000075275.16	CELSR1	chr22:46360833-46537170	0.0146947	0.109827	0.0951323	2.90186	1	1	no	ENSG00000075275.16	0.0148326	0.650117	0.635284	5.45386	0.15	0.441695	no	ENSG00000075275.16	0.702485	0.0395084	-0.662977	-4.15223	0.27385	0.452502	no
ENSG00000075290.7	WNT8B	chr10:100463040-100483744	0	0.0175749	0.0175749	inf	1	1	no	ENSG00000075290.7	0	0	0	0	1	1	no	ENSG00000075290.7	0	0.0199953	0.0199953	inf	1	1	no
ENSG00000075292.18	ZNF638	chr2:71276560-71435069	29.3536	31.4823	2.1287	0.101	0.6864	0.890356	no	ENSG00000075292.18	29.8013	27.4207	-2.3806	-0.12011	0.70305	0.902386	no	ENSG00000075292.18	30.3362	5.84681	-24.4894	-2.37532	0.24245	0.452502	no
ENSG00000075303.12	SLC25A40	chr7:87833567-87909541	3.96916	3.58808	-0.38108	-0.145619	0.71295	0.902737	no	ENSG00000075303.12	4.03083	3.02763	-1.0032	-0.412886	0.3799	0.700049	no	ENSG00000075303.12	3.33798	0.570075	-2.7679	-2.54975	0.26555	0.452502	no
ENSG00000075336.11	TIMM21	chr18:74148510-74160530	41.596	31.4926	-10.1034	-0.401431	0.18475	0.485809	no	ENSG00000075336.11	42.2101	23.3371	-18.873	-0.854965	0.01705	0.112147	no	ENSG00000075336.11	25.9693	6.95217	-19.0171	-1.90127	0.26895	0.452502	no
ENSG00000075340.22	ADD2	chr2:70607617-70768225	0.166778	0.38254	0.215762	1.19768	1	1	no	ENSG00000075340.22	0.169112	0.425413	0.256301	1.33089	1	1	no	ENSG00000075340.22	0.461076	0.0409477	-0.420128	-3.49315	1	1	no
ENSG00000075388.3	FGF4	chr11:69771015-69775403	0	0.00388056	0.00388056	inf	1	1	no	ENSG00000075388.3	0	0	0	0	1	1	no	ENSG00000075388.3	0	0.00426532	0.00426532	inf	1	1	no
ENSG00000075391.16	RASAL2	chr1:178094140-178484147	3.64307	3.51191	-0.13116	-0.0528987	0.8413	0.951593	no	ENSG00000075391.16	3.70234	3.07335	-0.62899	-0.268626	0.38085	0.701149	no	ENSG00000075391.16	3.37282	3.92845	0.55563	0.220006	0.5065	0.608243	no
ENSG00000075399.12	VPS9D1	chr16:89707133-89816657	1.5965	1.2216	-0.3749	-0.386144	0.41265	0.722059	no	ENSG00000075399.12	1.61836	1.70107	0.08271	0.071914	0.88965	0.96605	no	ENSG00000075399.12	1.87041	0.311001	-1.55941	-2.58837	0.2788	0.452502	no
ENSG00000075407.17	ZNF37A	chr10:38094335-38125544	1.99445	2.67531	0.68086	0.423717	0.1897	0.491337	no	ENSG00000075407.17	2.02485	2.5458	0.52095	0.330305	0.40075	0.717124	no	ENSG00000075407.17	2.81681	2.99008	0.17327	0.0861204	0.83215	0.883221	no
ENSG00000075413.17	MARK3	chr14:103385391-103503831	24.7364	19.0211	-5.7153	-0.37903	0.1219	0.393287	no	ENSG00000075413.17	25.0709	24.3342	-0.7367	-0.0430279	0.88665	0.965394	no	ENSG00000075413.17	26.9127	4.65858	-22.2541	-2.53032	0.2373	0.452502	no
ENSG00000075415.12	SLC25A3	chr12:98593590-98606379	586.014	373.955	-212.059	-0.648073	0.00725	0.0659933	no	ENSG00000075415.12	594.238	340.89	-253.348	-0.801736	0.0082	0.0659966	no	ENSG00000075415.12	379.015	418.985	39.97	0.144645	0.67115	0.756403	no
ENSG00000075420.12	FNDC3B	chr3:172039627-172401665	24.4243	25.2542	0.8299	0.0482077	0.90235	0.971368	no	ENSG00000075420.12	24.7586	18.7192	-6.0394	-0.40341	0.38145	0.701244	no	ENSG00000075420.12	20.8205	4.65857	-16.1619	-2.16004	0.2503	0.452502	no
ENSG00000075426.11	FOSL2	chr2:28384408-28417312	10.3173	8.56673	-1.75057	-0.268253	0.2078	0.51654	no	ENSG00000075426.11	10.4496	7.77281	-2.67679	-0.426946	0.1042	0.363478	no	ENSG00000075426.11	8.54027	2.25374	-6.28653	-1.92196	0.2987	0.452502	no
ENSG00000075429.8	CACNG5	chr17:66835116-66885486	0	0	0	0	1	1	no	ENSG00000075429.8	0	0	0	0	1	1	no	ENSG00000075429.8	0	0	0	0	1	1	no
ENSG00000075461.5	CACNG4	chr17:66964909-67033398	0	0.0141005	0.0141005	inf	1	1	no	ENSG00000075461.5	0	0	0	0	1	1	no	ENSG00000075461.5	0	0.0155783	0.0155783	inf	1	1	no
ENSG00000075539.13	FRYL	chr4:48497360-48780322	7.4637	8.08815	0.62445	0.11592	0.7708	0.926021	no	ENSG00000075539.13	7.58208	10.803	3.22092	0.510762	0.19795	0.510272	no	ENSG00000075539.13	11.9206	2.86378	-9.05682	-2.05747	0.2515	0.452502	no
ENSG00000075568.16	TMEM131	chr2:97756332-97995891	10.9716	12.7864	1.8148	0.220827	0.42905	0.733341	no	ENSG00000075568.16	11.1362	8.37401	-2.76219	-0.411271	0.15735	0.453164	no	ENSG00000075568.16	9.24144	2.64765	-6.59379	-1.80341	0.30265	0.452502	no
ENSG00000075618.17	FSCN1	chr7:5592822-5606655	1.07336	1.75289	0.67953	0.7076	0.05375	0.244264	no	ENSG00000075618.17	1.08823	3.16771	2.07948	1.54146	0.00045	0.00743292	yes	ENSG00000075618.17	3.45993	0.914518	-2.54541	-1.91966	0.2907	0.452502	no
ENSG00000075624.13	ACTB	chr7:5527150-5563784	91.2898	138.493	47.2032	0.601291	0.0146	0.106573	no	ENSG00000075624.13	92.5857	300.945	208.359	1.70064	5e-05	0.00127278	yes	ENSG00000075624.13	328.846	68.6908	-260.155	-2.25923	0.2681	0.452502	no
ENSG00000075643.5	MOCOS	chr18:36187518-36272157	0.166741	0.291268	0.124527	0.80474	1	1	no	ENSG00000075643.5	0.168927	0.374608	0.205681	1.14898	1	1	no	ENSG00000075643.5	0.408806	0.0658429	-0.342963	-2.63432	1	1	no
ENSG00000075651.15	PLD1	chr3:171600404-171810950	4.48932	2.42268	-2.06664	-0.889893	0.048	0.228053	no	ENSG00000075651.15	4.57659	3.50874	-1.06785	-0.383319	0.42385	0.735748	no	ENSG00000075651.15	3.85864	0.930808	-2.92783	-2.05154	0.2689	0.452502	no
ENSG00000075673.11	ATP12A	chr13:24680410-24712493	0	0	0	0	1	1	no	ENSG00000075673.11	0	0	0	0	1	1	no	ENSG00000075673.11	0	0	0	0	1	1	no
ENSG00000075702.16	WDR62	chr19:36054880-36105106	5.8359	4.49781	-1.33809	-0.375733	0.09845	0.349831	no	ENSG00000075702.16	5.91816	2.40969	-3.50847	-1.2963	5e-05	0.00127278	yes	ENSG00000075702.16	2.67255	0.702286	-1.97026	-1.92809	0.28015	0.452502	no
ENSG00000075711.20	DLG1	chr3:197042559-197303747	13.3561	16.9939	3.6378	0.347519	0.14875	0.436504	no	ENSG00000075711.20	13.5501	11.7735	-1.7766	-0.20276	0.47365	0.772708	no	ENSG00000075711.20	12.9504	3.86981	-9.08059	-1.74266	0.2594	0.452502	no
ENSG00000075785.12	RAB7A	chr3:128726121-128814796	57.8415	45.4899	-12.3516	-0.346558	0.0872	0.327388	no	ENSG00000075785.12	58.6887	40.4133	-18.2754	-0.538253	0.025	0.145734	no	ENSG00000075785.12	44.8527	9.76334	-35.0894	-2.19975	0.30425	0.452502	no
ENSG00000075790.10	BCAP29	chr7:107579556-107629498	23.8323	21.8024	-2.0299	-0.128436	0.73745	0.911758	no	ENSG00000075790.10	24.1818	20.6571	-3.5247	-0.227282	0.5817	0.842246	no	ENSG00000075790.10	22.9721	3.88441	-19.0877	-2.56412	0.24305	0.452502	no
ENSG00000075826.16	SEC31B	chr10:100486641-100559998	2.46087	3.39621	0.93534	0.464754	0.5112	0.795237	no	ENSG00000075826.16	2.50348	1.73513	-0.76835	-0.528893	0.54965	0.82296	no	ENSG00000075826.16	1.90511	3.79946	1.89435	0.99592	0.1833	0.452502	no
ENSG00000075856.11	SART3	chr12:108515184-108561400	7.24963	6.73644	-0.51319	-0.105921	0.65265	0.87537	no	ENSG00000075856.11	7.35406	7.17703	-0.17703	-0.0351529	0.90215	0.970135	no	ENSG00000075856.11	7.93092	7.52443	-0.40649	-0.0759058	0.7953	0.856304	no
ENSG00000075884.12	ARHGAP15	chr2:143091361-143776073	2.56783	2.26303	-0.3048	-0.182293	0.6751	0.885609	no	ENSG00000075884.12	2.60195	3.09341	0.49146	0.249608	0.6107	0.857462	no	ENSG00000075884.12	3.37148	1.06717	-2.30431	-1.6596	0.28235	0.452502	no
ENSG00000075886.10	TUBA3D	chr2:131464899-131492743	0	0	0	0	1	1	no	ENSG00000075886.10	0	0	0	0	1	1	no	ENSG00000075886.10	0	0	0	0	1	1	no
ENSG00000075891.21	PAX2	chr10:100735602-100829941	0	0	0	0	1	1	no	ENSG00000075891.21	0	0	0	0	1	1	no	ENSG00000075891.21	0	0	0	0	1	1	no
ENSG00000075914.12	EXOSC7	chr3:44915256-45036071	17.354	23.8945	6.5405	0.461412	0.305	0.625194	no	ENSG00000075914.12	17.6363	11.1599	-6.4764	-0.660221	0.2904	0.614006	no	ENSG00000075914.12	12.3346	5.79752	-6.53708	-1.0892	0.3739	0.485757	no
ENSG00000075945.12	KIFAP3	chr1:169921325-170085208	8.88872	9.70525	0.81653	0.12679	0.57405	0.83094	no	ENSG00000075945.12	9.02067	9.37428	0.35361	0.0554732	0.8357	0.949242	no	ENSG00000075945.12	10.3528	10.8745	0.5217	0.0709196	0.80405	0.863409	no
ENSG00000075975.15	MKRN2	chr3:12484431-12664226	12.5462	11.4861	-1.0601	-0.127366	0.8317	0.948211	no	ENSG00000075975.15	12.7495	8.98083	-3.76867	-0.505521	0.554	0.825281	no	ENSG00000075975.15	9.91752	2.9065	-7.01102	-1.77069	0.3356	0.455825	no
ENSG00000076003.4	MCM6	chr2:135839625-135876426	2.83001	3.01467	0.18466	0.0911893	0.73245	0.910185	no	ENSG00000076003.4	2.87044	3.36843	0.49799	0.230803	0.4598	0.760535	no	ENSG00000076003.4	3.70125	0.900153	-2.8011	-2.03977	0.29645	0.452502	no
ENSG00000076043.9	REXO2	chr11:114391442-114450279	18.2342	22.0896	3.8554	0.276723	0.3743	0.689208	no	ENSG00000076043.9	18.5166	16.9001	-1.6165	-0.131789	0.71645	0.908372	no	ENSG00000076043.9	18.7115	24.8436	6.1321	0.408945	0.3068	0.452502	no
ENSG00000076053.10	RBM7	chr11:114391442-114450279	5.39752	4.6131	-0.78442	-0.226561	0.715	0.903073	no	ENSG00000076053.10	5.48638	4.22224	-1.26414	-0.377845	0.61875	0.862519	no	ENSG00000076053.10	4.64195	5.14919	0.50724	0.149614	0.86775	0.909899	no
ENSG00000076067.11	RBMS2	chr12:56521928-56636816	1.93518	2.05156	0.11638	0.0842484	0.81535	0.943777	no	ENSG00000076067.11	1.96367	1.89366	-0.07001	-0.0523785	0.90265	0.970239	no	ENSG00000076067.11	2.09278	2.28943	0.19665	0.12957	0.79395	0.855498	no
ENSG00000076108.11	BAZ2A	chr12:56521928-56636816	4.83396	7.46129	2.62733	0.626218	0.03655	0.19222	no	ENSG00000076108.11	4.90734	7.50654	2.5992	0.613208	0.08215	0.315102	no	ENSG00000076108.11	8.23197	8.32371	0.09174	0.0159875	0.95945	0.973444	no
ENSG00000076201.14	PTPN23	chr3:47381010-47413441	2.40736	2.87042	0.46306	0.253811	0.43455	0.737758	no	ENSG00000076201.14	2.43903	3.04554	0.60651	0.320391	0.34045	0.665491	no	ENSG00000076201.14	3.3355	1.00025	-2.33525	-1.73755	0.3002	0.452502	no
ENSG00000076242.14	MLH1	chr3:36993331-37050918	20.8103	15.6639	-5.1464	-0.409854	0.06005	0.260497	no	ENSG00000076242.14	21.1107	12.7182	-8.3925	-0.731082	0.00505	0.0462205	yes	ENSG00000076242.14	14.1089	4.45729	-9.65161	-1.66237	0.2677	0.452502	no
ENSG00000076248.10	UNG	chr12:109097573-109110992	17.0112	14.0644	-2.9468	-0.274445	0.2145	0.525622	no	ENSG00000076248.10	17.2511	17.2002	-0.0509	-0.00425922	0.98675	0.99477	no	ENSG00000076248.10	18.8953	15.7092	-3.1861	-0.266417	0.3417	0.459564	no
ENSG00000076258.9	FMO4	chr1:171314207-171342084	0.549047	0.579857	0.03081	0.0787678	0.88625	0.966602	no	ENSG00000076258.9	0.559025	0.708256	0.149231	0.341357	0.60155	0.851879	no	ENSG00000076258.9	0.773112	0.647955	-0.125157	-0.254784	0.6795	0.763505	no
ENSG00000076321.10	KLHL20	chr1:173714940-173786702	8.85644	6.52387	-2.33257	-0.440999	0.1809	0.480764	no	ENSG00000076321.10	8.98554	6.5147	-2.47084	-0.463907	0.2299	0.549728	no	ENSG00000076321.10	7.25258	7.31523	0.06265	0.0124084	0.973	0.982099	no
ENSG00000076344.15	RGS11	chr16:234545-283010	0.274633	0.560497	0.285864	1.0292	0.3017	0.622041	no	ENSG00000076344.15	0.280643	0.136661	-0.143982	-1.03814	1	1	no	ENSG00000076344.15	0.150474	0.146916	-0.003558	-0.034521	1	1	no
ENSG00000076351.12	SLC46A1	chr17:28357580-28407197	1.04529	1.16658	0.12129	0.158377	0.6582	0.879357	no	ENSG00000076351.12	1.05989	2.06994	1.01005	0.965676	0.0231	0.137191	no	ENSG00000076351.12	2.27368	0.385585	-1.8881	-2.55991	0.2534	0.452502	no
ENSG00000076356.6	PLXNA2	chr1:208022241-208244320	2.27508	2.9009	0.62582	0.350579	0.1937	0.497211	no	ENSG00000076356.6	2.30656	3.10883	0.80227	0.43063	0.1605	0.456939	no	ENSG00000076356.6	3.41138	3.23936	-0.17202	-0.0746462	0.79645	0.857189	no
ENSG00000076382.16	SPAG5	chr17:28455751-28645454	0.415353	0.536795	0.121442	0.370033	1	1	no	ENSG00000076382.16	0.420503	0.540622	0.120119	0.362502	1	1	no	ENSG00000076382.16	0.591471	0.177459	-0.414012	-1.73682	0.3356	0.455825	no
ENSG00000076513.16	ANKRD13A	chr12:109999185-110073686	3.82085	4.43508	0.61423	0.215066	0.52355	0.802611	no	ENSG00000076513.16	3.88055	6.2383	2.35775	0.684892	0.07385	0.295038	no	ENSG00000076513.16	6.85083	4.96535	-1.88548	-0.464383	0.19145	0.452502	no
ENSG00000076554.15	TPD52	chr8:79918716-80231232	3.84321	3.16084	-0.68237	-0.282005	0.576	0.83242	no	ENSG00000076554.15	3.89996	7.35353	3.45357	0.914978	0.10055	0.355543	no	ENSG00000076554.15	8.1326	0.903015	-7.22959	-3.1709	0.23555	0.452502	no
ENSG00000076555.15	ACACB	chr12:109111217-109268226	26.8775	20.0061	-6.8714	-0.425958	0.105	0.363478	no	ENSG00000076555.15	27.2372	17.1725	-10.0647	-0.665474	0.0319	0.172147	no	ENSG00000076555.15	18.9542	22.3484	3.3942	0.237656	0.4732	0.577425	no
ENSG00000076604.14	TRAF4	chr17:28743983-28750958	0.241488	0.805088	0.5636	1.73719	0.0407	0.205367	no	ENSG00000076604.14	0.244286	2.49604	2.25175	3.353	0.014	0.0971215	no	ENSG00000076604.14	2.71997	0.330953	-2.38902	-3.03889	0.2413	0.452502	no
ENSG00000076641.4	PAG1	chr8:80967809-81112068	0.605927	1.17112	0.565193	0.950674	0.04165	0.208017	no	ENSG00000076641.4	0.614595	2.75517	2.14058	2.16444	5e-05	0.00127278	yes	ENSG00000076641.4	3.00299	0.686346	-2.31664	-2.12939	0.28905	0.452502	no
ENSG00000076650.6	GPATCH1	chr19:33080879-33130542	1.87044	1.56706	-0.30338	-0.255319	0.41705	0.725323	no	ENSG00000076650.6	1.89931	1.75691	-0.1424	-0.112441	0.76295	0.925841	no	ENSG00000076650.6	1.93045	0.281255	-1.64919	-2.77899	0.2722	0.452502	no
ENSG00000076662.9	ICAM3	chr19:10304802-10339823	4.94646	4.4679	-0.47856	-0.146802	0.8022	0.938424	no	ENSG00000076662.9	5.01726	4.21847	-0.79879	-0.250178	0.6886	0.896249	no	ENSG00000076662.9	4.66564	1.33146	-3.33418	-1.80907	0.27445	0.452502	no
ENSG00000076685.18	NT5C2	chr10:102918292-103193306	54.5894	57.588	2.9986	0.0771474	0.7942	0.935975	no	ENSG00000076685.18	55.4706	34.2644	-21.2062	-0.695014	0.04645	0.220794	no	ENSG00000076685.18	37.9703	64.4991	26.5288	0.76441	0.03055	0.452502	no
ENSG00000076706.14	MCAM	chr11:119308528-119321521	4.16009	10.6452	6.48511	1.35552	5e-05	0.0015003	yes	ENSG00000076706.14	4.21758	5.68595	1.46837	0.430985	0.18035	0.485947	no	ENSG00000076706.14	6.20589	11.9248	5.71891	0.942261	0.00575	0.163922	no
ENSG00000076716.8	GPC4	chrX:133300102-133415490	6.75801	5.85151	-0.9065	-0.207789	0.35755	0.674538	no	ENSG00000076716.8	6.85861	10.8553	3.99669	0.662412	0.01485	0.101115	no	ENSG00000076716.8	11.9576	1.78862	-10.169	-2.74101	5e-05	0.00452341	yes
ENSG00000076770.14	MBNL3	chrX:132203023-132489968	1.53685	1.90094	0.36409	0.306735	0.6169	0.855135	no	ENSG00000076770.14	1.56355	2.31863	0.75508	0.568449	0.35795	0.680517	no	ENSG00000076770.14	2.5646	0.420753	-2.14385	-2.60769	0.25645	0.452502	no
ENSG00000076826.9	CAMSAP3	chr19:7595901-7618304	0.00863269	0.0120925	0.00345981	0.486232	1	1	no	ENSG00000076826.9	0.00872404	0.0253203	0.0165963	1.53723	1	1	no	ENSG00000076826.9	0.028632	0	-0.028632	#NAME?	1	1	no
ENSG00000076864.19	RAP1GAP	chr1:21596214-21669363	0.0184621	0.0160387	-0.0024234	-0.203007	1	1	no	ENSG00000076864.19	0.0187305	0.00699382	-0.0117367	-1.42124	1	1	no	ENSG00000076864.19	0.00756596	0.0181866	0.0106206	1.26528	1	1	no
ENSG00000076924.11	XAB2	chr19:7619524-7629565	5.75782	4.82284	-0.93498	-0.25564	0.2984	0.619105	no	ENSG00000076924.11	5.83421	5.97384	0.13963	0.0341215	0.9062	0.97156	no	ENSG00000076924.11	6.57083	1.69009	-4.88074	-1.95897	0.3085	0.452502	no
ENSG00000076928.17	ARHGEF1	chr19:41883160-41930150	1.7911	3.84842	2.05732	1.10342	0.0004	0.00830807	yes	ENSG00000076928.17	1.81644	5.17688	3.36044	1.51097	5e-05	0.00127278	yes	ENSG00000076928.17	5.6392	2.0157	-3.6235	-1.48421	0.2689	0.452502	no
ENSG00000076944.14	STXBP2	chr19:7629736-7647873	0.375823	1.55952	1.1837	2.05298	0.00015	0.00375817	yes	ENSG00000076944.14	0.38178	3.02053	2.63875	2.98399	5e-05	0.00127278	yes	ENSG00000076944.14	3.31507	0.910054	-2.40502	-1.86501	0.2659	0.452502	no
ENSG00000076984.17	MAP2K7	chr19:7903842-7914478	9.54515	7.42532	-2.11983	-0.362314	0.11205	0.376467	no	ENSG00000076984.17	9.67595	6.98147	-2.69448	-0.470873	0.09095	0.33555	no	ENSG00000076984.17	7.70817	1.762	-5.94617	-2.12918	0.28015	0.452502	no
ENSG00000077009.13	NMRK2	chr19:3933102-3971123	76.1999	67.5063	-8.6936	-0.174768	0.65595	0.877702	no	ENSG00000077009.13	77.1457	37.1971	-39.9486	-1.0524	0.0173	0.112928	no	ENSG00000077009.13	40.9881	8.0519	-32.9362	-2.34781	0.29145	0.452502	no
ENSG00000077044.9	DGKD	chr2:233354506-233472104	9.17713	14.1074	4.93027	0.620337	0.0028	0.0337668	yes	ENSG00000077044.9	9.31538	17.1876	7.87222	0.88368	0.00195	0.022726	yes	ENSG00000077044.9	18.8226	3.52936	-15.2932	-2.41499	0.2487	0.452502	no
ENSG00000077063.10	CTTNBP2	chr7:117465783-117874139	0.522845	0.532995	0.01015	0.0277375	1	1	no	ENSG00000077063.10	0.530997	0.321271	-0.209726	-0.724912	1	1	no	ENSG00000077063.10	0.355256	0.228049	-0.127207	-0.639518	1	1	no
ENSG00000077080.9	ACTL6B	chr7:100643096-100656461	0	0	0	0	1	1	no	ENSG00000077080.9	0	0	0	0	1	1	no	ENSG00000077080.9	0	0	0	0	1	1	no
ENSG00000077092.18	RARB	chr3:25174331-25664939	1.36197	1.59485	0.23288	0.227727	0.8086	0.941646	no	ENSG00000077092.18	1.38468	1.09283	-0.29185	-0.341488	0.7307	0.912829	no	ENSG00000077092.18	1.19763	0.437365	-0.760265	-1.45327	0.37755	0.489037	no
ENSG00000077097.13	TOP2B	chr3:25174331-25664939	24.7785	21.5504	-3.2281	-0.201376	0.36435	0.680099	no	ENSG00000077097.13	25.1426	19.1877	-5.9549	-0.389958	0.13795	0.422518	no	ENSG00000077097.13	21.2838	3.89734	-17.3865	-2.44919	0.29145	0.452502	no
ENSG00000077147.14	TM9SF3	chr10:96518108-96587551	13.0066	12.4131	-0.5935	-0.0673819	0.7731	0.926107	no	ENSG00000077147.14	13.2094	11.5486	-1.6608	-0.193844	0.47645	0.775233	no	ENSG00000077147.14	12.7951	13.8733	1.0782	0.11672	0.6738	0.758734	no
ENSG00000077150.17	NFKB2	chr10:102394109-102402529	2.11203	3.8362	1.72417	0.861051	0.0111	0.0880979	no	ENSG00000077150.17	2.13872	5.17377	3.03505	1.27447	0.0008	0.0116918	yes	ENSG00000077150.17	5.65596	4.28643	-1.36953	-0.399996	0.2514	0.452502	no
ENSG00000077152.9	UBE2T	chr1:202331656-202341980	6.6784	7.97184	1.29344	0.25541	0.3978	0.710815	no	ENSG00000077152.9	6.77979	4.89651	-1.88328	-0.469487	0.18465	0.491133	no	ENSG00000077152.9	5.39614	8.93314	3.537	0.72724	0.06825	0.452502	no
ENSG00000077157.20	PPP1R12B	chr1:202348698-202710417	108.196	110.596	2.4	0.0316518	0.912	0.974348	no	ENSG00000077157.20	109.751	85.6056	-24.1454	-0.358456	0.36335	0.686692	no	ENSG00000077157.20	94.7338	124.037	29.3032	0.388816	0.30015	0.452502	no
ENSG00000077232.16	DNAJC10	chr2:182716040-182794464	7.85973	7.48781	-0.37192	-0.0699373	0.79115	0.934343	no	ENSG00000077232.16	7.98497	9.53313	1.54816	0.255663	0.4353	0.743138	no	ENSG00000077232.16	10.5513	2.00215	-8.54915	-2.39779	0.2533	0.452502	no
ENSG00000077235.17	GTF3C1	chr16:27459554-27549913	14.9165	10.2542	-4.6623	-0.540694	0.05325	0.242937	no	ENSG00000077235.17	15.1066	12.0556	-3.051	-0.32548	0.3002	0.624405	no	ENSG00000077235.17	13.3283	3.27012	-10.0582	-2.02708	0.2654	0.452502	no
ENSG00000077238.13	IL4R	chr16:27313386-27364778	1.24443	2.29201	1.04758	0.881126	0.0407	0.205367	no	ENSG00000077238.13	1.26116	3.08924	1.82808	1.2925	0.00825	0.0662268	no	ENSG00000077238.13	3.37266	1.12525	-2.24741	-1.58364	0.2728	0.452502	no
ENSG00000077254.14	USP33	chr1:77695986-77759852	10.3184	10.616	0.2976	0.0410181	0.8502	0.953972	no	ENSG00000077254.14	10.4731	9.50219	-0.97091	-0.140357	0.59395	0.848856	no	ENSG00000077254.14	10.5054	11.8678	1.3624	0.175923	0.50495	0.606801	no
ENSG00000077264.14	PAK3	chrX:110944284-111227361	0.166189	0.391493	0.225304	1.23616	1	1	no	ENSG00000077264.14	0.168195	0.471349	0.303154	1.48666	1	1	no	ENSG00000077264.14	0.528652	0.0999795	-0.428673	-2.40261	1	1	no
ENSG00000077274.8	CAPN6	chrX:111245102-111270523	0.874936	1.24781	0.372874	0.512147	0.14395	0.428128	no	ENSG00000077274.8	0.887328	1.62046	0.733132	0.868862	0.03	0.165353	no	ENSG00000077274.8	1.79376	0.604683	-1.18908	-1.56874	0.02315	0.41742	no
ENSG00000077279.16	DCX	chrX:111293779-111412375	0.0336994	0.106228	0.0725286	1.65637	1	1	no	ENSG00000077279.16	0.0340191	0.0521112	0.0180921	0.615251	1	1	no	ENSG00000077279.16	0.0575408	0.0896704	0.0321296	0.640047	1	1	no
ENSG00000077312.8	SNRPA	chr19:40691528-40765389	9.63969	6.57793	-3.06176	-0.551353	0.18345	0.483983	no	ENSG00000077312.8	9.77827	7.05109	-2.72718	-0.471734	0.34115	0.666327	no	ENSG00000077312.8	7.80838	1.74096	-6.06742	-2.16514	0.26295	0.452502	no
ENSG00000077327.15	SPAG6	chr10:22345444-22454224	0.0462198	0.0200075	-0.0262123	-1.20797	1	1	no	ENSG00000077327.15	0.0471948	0.00649435	-0.0407004	-2.86137	1	1	no	ENSG00000077327.15	0.00702205	0.0218827	0.0148606	1.63982	1	1	no
ENSG00000077348.8	EXOSC5	chr19:41262495-41440717	8.77508	7.49914	-1.27594	-0.226687	0.8205	0.944908	no	ENSG00000077348.8	8.90332	9.19983	0.29651	0.0472631	0.97385	0.990378	no	ENSG00000077348.8	10.1584	1.93075	-8.22765	-2.39544	0.3881	0.498576	no
ENSG00000077380.15	DYNC1I2	chr2:171687408-171748420	6.55469	6.49826	-0.05643	-0.0124752	0.97135	0.99198	no	ENSG00000077380.15	6.66083	7.74948	1.08865	0.218398	0.59325	0.848646	no	ENSG00000077380.15	8.5518	1.93364	-6.61816	-2.14491	0.2507	0.452502	no
ENSG00000077420.15	APBB1IP	chr10:26438202-26567803	0.301737	1.25961	0.957873	2.06161	0.0005	0.00974519	yes	ENSG00000077420.15	0.306013	2.06193	1.75592	2.75233	5e-05	0.00127278	yes	ENSG00000077420.15	2.24925	1.40791	-0.84134	-0.675891	0.17075	0.452502	no
ENSG00000077454.15	LRCH4	chr7:100572227-100608175	4.27362	5.55853	1.28491	0.379246	0.33815	0.657716	no	ENSG00000077454.15	4.32527	6.61032	2.28505	0.61193	0.1884	0.49598	no	ENSG00000077454.15	7.24821	2.00426	-5.24395	-1.85456	0.2845	0.452502	no
ENSG00000077458.12	FAM76B	chr11:95768941-95832693	2.48872	1.88533	-0.60339	-0.400588	0.549	0.818687	no	ENSG00000077458.12	2.52092	2.36097	-0.15995	-0.0945748	0.896	0.967286	no	ENSG00000077458.12	2.59847	2.10298	-0.49549	-0.305228	0.67405	0.758852	no
ENSG00000077463.14	SIRT6	chr19:4174108-4182604	1.65965	1.44999	-0.20966	-0.194836	0.60995	0.851175	no	ENSG00000077463.14	1.68146	1.44543	-0.23603	-0.218213	0.59585	0.850251	no	ENSG00000077463.14	1.58864	0.556943	-1.0317	-1.51219	0.2851	0.452502	no
ENSG00000077498.8	TYR	chr11:89177451-89295759	0	0	0	0	1	1	no	ENSG00000077498.8	0	0	0	0	1	1	no	ENSG00000077498.8	0	0	0	0	1	1	no
ENSG00000077514.8	POLD3	chr11:74491711-74669117	2.63353	2.15695	-0.47658	-0.288002	0.54885	0.818584	no	ENSG00000077514.8	2.66954	2.34094	-0.3286	-0.1895	0.7137	0.906944	no	ENSG00000077514.8	2.59157	2.41942	-0.17215	-0.0991695	0.8421	0.890942	no
ENSG00000077522.12	ACTN2	chr1:236686453-236764631	588.998	732.09	143.092	0.313758	0.36575	0.681121	no	ENSG00000077522.12	597.055	478.426	-118.629	-0.319569	0.42825	0.738993	no	ENSG00000077522.12	525.565	822.228	296.663	0.64567	0.19115	0.452502	no
ENSG00000077549.17	CAPZB	chr1:19338775-19485539	40.4248	35.7586	-4.6662	-0.176951	0.40175	0.713757	no	ENSG00000077549.17	41.008	42.2355	1.2275	0.0425508	0.86645	0.958477	no	ENSG00000077549.17	46.5735	40.0265	-6.547	-0.218553	0.42895	0.536693	no
ENSG00000077585.13	GPR137B	chr1:236142504-236281985	0.426538	1.59856	1.17202	1.90602	0.0309	0.173376	no	ENSG00000077585.13	0.432839	4.04739	3.61455	3.22509	0.0054	0.0485623	yes	ENSG00000077585.13	4.41911	1.78209	-2.63702	-1.31018	0.0327	0.452502	no
ENSG00000077616.10	NAALAD2	chr11:90131514-90192894	0.300935	0.596191	0.295256	0.986322	0.09935	0.351534	no	ENSG00000077616.10	0.305283	0.402054	0.096771	0.397243	1	1	no	ENSG00000077616.10	0.441677	0.662547	0.22087	0.585032	0.34865	0.464718	no
ENSG00000077684.15	JADE1	chr4:128809622-129116640	5.40389	4.44946	-0.95443	-0.280369	0.3274	0.648267	no	ENSG00000077684.15	5.47736	5.71277	0.23541	0.0607108	0.85795	0.956044	no	ENSG00000077684.15	6.34806	0.997071	-5.35099	-2.67055	0.24475	0.452502	no
ENSG00000077713.18	SLC25A43	chrX:119399059-119454478	0.596605	1.15419	0.557585	0.952026	0.0441	0.21683	no	ENSG00000077713.18	0.6079	1.44752	0.83962	1.25167	0.0147	0.100181	no	ENSG00000077713.18	1.59588	0.397214	-1.19867	-2.00637	0.30215	0.452502	no
ENSG00000077721.15	UBE2A	chrX:119574466-119605895	19.1554	22.0003	2.8449	0.199771	0.39505	0.708403	no	ENSG00000077721.15	19.4446	19.822	0.3774	0.0277373	0.92745	0.978146	no	ENSG00000077721.15	21.912	5.38831	-16.5237	-2.02382	0.27455	0.452502	no
ENSG00000077782.19	FGFR1	chr8:38411137-38468834	7.67204	9.07161	1.39957	0.241748	0.3847	0.698923	no	ENSG00000077782.19	7.77313	8.75702	0.98389	0.171944	0.55525	0.825663	no	ENSG00000077782.19	9.67547	2.70599	-6.96948	-1.83818	0.24975	0.452502	no
ENSG00000077800.11	FKBP6	chr7:73328163-73358637	0	0.0466489	0.0466489	inf	1	1	no	ENSG00000077800.11	0	0	0	0	1	1	no	ENSG00000077800.11	0	0.0515108	0.0515108	inf	1	1	no
ENSG00000077935.16	SMC1B	chr22:45344062-45413619	0.00209038	0	-0.00209038	#NAME?	1	1	no	ENSG00000077935.16	0.00212591	0	-0.00212591	#NAME?	1	1	no	ENSG00000077935.16	0	0	0	0	1	1	no
ENSG00000077942.17	FBLN1	chr22:45502237-45601135	7.37986	11.9065	4.52664	0.690083	0.0019	0.0254613	yes	ENSG00000077942.17	7.48852	10.8486	3.36008	0.534757	0.04415	0.214002	no	ENSG00000077942.17	12.0138	4.19916	-7.81464	-1.51652	0.28305	0.452502	no
ENSG00000077943.7	ITGA8	chr10:15513948-15720125	1.17648	0.822395	-0.354085	-0.516576	0.1862	0.487343	no	ENSG00000077943.7	1.19065	0.554281	-0.636369	-1.10306	0.0563	0.249744	no	ENSG00000077943.7	0.615874	0.920243	0.304369	0.579379	0.2785	0.452502	no
ENSG00000077984.5	CST7	chr20:24949229-24959928	0.320622	0.644719	0.324097	1.0078	0.18295	0.483588	no	ENSG00000077984.5	0.325859	2.48367	2.15781	2.93016	0.0009	0.0126745	yes	ENSG00000077984.5	2.70261	0.506162	-2.19645	-2.41668	0.01615	0.333022	no
ENSG00000078018.19	MAP2	chr2:209424057-209734118	0.699941	0.722803	0.022862	0.0463694	0.90985	0.973726	no	ENSG00000078018.19	0.71288	0.347516	-0.365364	-1.03658	0.02505	0.145916	no	ENSG00000078018.19	0.381388	0.183678	-0.19771	-1.05408	1	1	no
ENSG00000078043.15	PIAS2	chr18:46803223-47102243	19.0839	21.6214	2.5375	0.180104	0.57685	0.832986	no	ENSG00000078043.15	19.3577	14.6628	-4.6949	-0.40075	0.28175	0.605898	no	ENSG00000078043.15	16.2857	4.51113	-11.7746	-1.85204	0.25335	0.452502	no
ENSG00000078053.16	AMPH	chr7:38383703-38631567	0.914652	0.673334	-0.241318	-0.441899	0.31735	0.637578	no	ENSG00000078053.16	0.92886	0.814121	-0.114739	-0.190217	0.71345	0.906722	no	ENSG00000078053.16	0.911971	0.092484	-0.819487	-3.30171	0.25975	0.452502	no
ENSG00000078061.12	ARAF	chrX:47561099-47619853	34.0542	27.1285	-6.9257	-0.328021	0.2867	0.607702	no	ENSG00000078061.12	34.5425	20.1355	-14.407	-0.77863	0.0818	0.314383	no	ENSG00000078061.12	22.2937	4.76569	-17.528	-2.22588	0.27935	0.452502	no
ENSG00000078070.11	MCCC1	chr3:183015217-183116075	10.8392	9.04592	-1.79328	-0.260918	0.24765	0.56585	no	ENSG00000078070.11	11.009	6.19853	-4.81047	-0.828688	0.0091	0.0709883	no	ENSG00000078070.11	6.83865	1.86309	-4.97556	-1.87601	0.27725	0.452502	no
ENSG00000078081.7	LAMP3	chr3:183122212-183163839	0.00683759	0.129988	0.12315	4.24875	1	1	no	ENSG00000078081.7	0.00695218	0.22708	0.220128	5.02959	1	1	no	ENSG00000078081.7	0.249737	0.0868418	-0.162895	-1.52395	1	1	no
ENSG00000078098.13	FAP	chr2:162159761-162245151	3.81192	2.98942	-0.8225	-0.35065	0.2528	0.571452	no	ENSG00000078098.13	3.86235	4.94705	1.0847	0.357088	0.2851	0.60946	no	ENSG00000078098.13	5.47303	1.09958	-4.37345	-2.31539	0.254	0.452502	no
ENSG00000078114.18	NEBL	chr10:20779972-21175048	0.431302	0.44326	0.011958	0.0394551	1	1	no	ENSG00000078114.18	0.437309	0.203629	-0.23368	-1.10271	1	1	no	ENSG00000078114.18	0.225035	0.496179	0.271144	1.14071	1	1	no
ENSG00000078124.11	ACER3	chr11:76860866-77026797	1.25006	1.50471	0.25465	0.267488	0.497	0.785295	no	ENSG00000078124.11	1.27251	3.02623	1.75372	1.24985	0.02285	0.136334	no	ENSG00000078124.11	3.33893	1.68171	-1.65722	-0.989458	0.05075	0.452502	no
ENSG00000078140.13	UBE2K	chr4:39698043-39782792	14.673	11.9386	-2.7344	-0.29753	0.1928	0.49615	no	ENSG00000078140.13	14.9032	13.1719	-1.7313	-0.178157	0.5346	0.813962	no	ENSG00000078140.13	14.6319	2.69303	-11.9389	-2.44181	0.2741	0.452502	no
ENSG00000078142.11	PIK3C3	chr18:41955205-42087830	11.2735	10.5228	-0.7507	-0.0994094	0.828	0.947265	no	ENSG00000078142.11	11.4333	11.2496	-0.1837	-0.0233731	0.95715	0.985944	no	ENSG00000078142.11	12.4532	2.77721	-9.67599	-2.1648	0.25435	0.452502	no
ENSG00000078177.13	N4BP2	chr4:40042916-40158252	1.56277	1.38975	-0.17302	-0.169286	0.6119	0.852731	no	ENSG00000078177.13	1.58792	1.60097	0.01305	0.0118124	0.97555	0.990867	no	ENSG00000078177.13	1.77163	0.267525	-1.50411	-2.72734	0.2734	0.452502	no
ENSG00000078237.5	TIGAR	chr12:4321204-4354593	1.98344	2.26687	0.28343	0.192697	0.571	0.828032	no	ENSG00000078237.5	2.01481	3.17467	1.15986	0.655967	0.1142	0.382819	no	ENSG00000078237.5	3.5158	2.55386	-0.96194	-0.461172	0.25225	0.452502	no
ENSG00000078246.15	TULP3	chr12:2794952-2941140	2.20263	1.99825	-0.20438	-0.140495	0.81935	0.944571	no	ENSG00000078246.15	2.23559	3.00398	0.76839	0.426219	0.5544	0.825281	no	ENSG00000078246.15	3.32045	2.22927	-1.09118	-0.574804	0.43265	0.540348	no
ENSG00000078269.13	SYNJ2	chr6:157981886-158099176	1.27648	0.965159	-0.311321	-0.403334	0.16945	0.464786	no	ENSG00000078269.13	1.29851	0.705875	-0.592635	-0.879368	0.0219	0.132816	no	ENSG00000078269.13	0.778771	0.226157	-0.552614	-1.78388	0.30485	0.452502	no
ENSG00000078295.15	ADCY2	chr5:7396207-7830081	39.8291	33.2583	-6.5708	-0.260111	0.28795	0.60789	no	ENSG00000078295.15	40.4098	28.4323	-11.9775	-0.507178	0.07905	0.308643	no	ENSG00000078295.15	31.58	5.90609	-25.6739	-2.41874	0.27805	0.452502	no
ENSG00000078304.19	PPP2R5C	chr14:101761797-101927989	29.1464	29.6344	0.488	0.0239558	0.91285	0.974639	no	ENSG00000078304.19	29.5686	29.9764	0.4078	0.0197612	0.94095	0.981869	no	ENSG00000078304.19	33.1705	6.52398	-26.6465	-2.34608	0.2386	0.452502	no
ENSG00000078319.8	PMS2P1	chr7:100306627-100400099	1.2305	1.68201	0.45151	0.450945	0.6677	0.882602	no	ENSG00000078319.8	1.24798	2.2136	0.96562	0.826802	0.4355	0.743138	no	ENSG00000078319.8	2.442	0.480114	-1.96189	-2.34662	0.2808	0.452502	no
ENSG00000078328.19	RBFOX1	chr16:5239801-7713338	44.0732	34.3202	-9.753	-0.360842	0.09925	0.351426	no	ENSG00000078328.19	44.7557	37.721	-7.0347	-0.246703	0.3563	0.679371	no	ENSG00000078328.19	41.7813	7.94243	-33.8389	-2.3952	0.24015	0.452502	no
ENSG00000078369.17	GNB1	chr1:1785284-1891117	6.7043	10.8024	4.0981	0.6882	0.0023	0.0291007	yes	ENSG00000078369.17	6.80237	14.1595	7.35713	1.05766	0.00015	0.00322886	yes	ENSG00000078369.17	15.5574	12.0558	-3.5016	-0.367874	0.1894	0.452502	no
ENSG00000078399.15	HOXA9	chr7:27162434-27180261	7.11451	9.09834	1.98383	0.35484	0.49545	0.784402	no	ENSG00000078399.15	7.23719	3.97169	-3.2655	-0.865679	0.29355	0.618028	no	ENSG00000078399.15	4.39108	1.41283	-2.97825	-1.63599	0.3744	0.486204	no
ENSG00000078401.6	EDN1	chr6:12290362-12297194	0.351617	0.634615	0.282998	0.851875	0.1147	0.38132	no	ENSG00000078401.6	0.356326	0.319209	-0.037117	-0.158696	1	1	no	ENSG00000078401.6	0.349687	0.225383	-0.124304	-0.633687	1	1	no
ENSG00000078403.16	MLLT10	chr10:21513477-21743630	5.05434	5.39319	0.33885	0.0936173	0.78195	0.929329	no	ENSG00000078403.16	5.13343	5.50379	0.37036	0.100501	0.77355	0.930616	no	ENSG00000078403.16	6.07111	6.02696	-0.04415	-0.0105308	0.97755	0.984723	no
ENSG00000078487.17	ZCWPW1	chr7:100400825-100434126	1.28603	1.10727	-0.17876	-0.215922	0.78495	0.931086	no	ENSG00000078487.17	1.30457	1.29709	-0.00748	-0.00830174	0.99275	0.99662	no	ENSG00000078487.17	1.44254	0.345445	-1.09709	-2.06209	0.28935	0.452502	no
ENSG00000078549.14	ADCYAP1R1	chr7:31052460-31111479	0.315277	0.357985	0.042708	0.183281	1	1	no	ENSG00000078549.14	0.31916	0.258521	-0.060639	-0.303999	1	1	no	ENSG00000078549.14	0.285338	0.0416092	-0.243729	-2.7777	1	1	no
ENSG00000078579.8	FGF20	chr8:16992168-17002181	0	0	0	0	1	1	no	ENSG00000078579.8	0	0	0	0	1	1	no	ENSG00000078579.8	0	0	0	0	1	1	no
ENSG00000078589.12	P2RY10	chrX:78945331-78961954	0.0244227	0.615394	0.590971	4.65522	0.2476	0.565849	no	ENSG00000078589.12	0.024836	1.0538	1.02896	5.40703	0.3463	0.670799	no	ENSG00000078589.12	1.14519	0.284345	-0.860845	-2.00987	0.48505	0.588216	no
ENSG00000078596.10	ITM2A	chrX:79360383-79367667	10.3221	11.9693	1.6472	0.2136	0.4598	0.75742	no	ENSG00000078596.10	10.4735	10.7065	0.233	0.0317481	0.922	0.977049	no	ENSG00000078596.10	11.8765	5.659	-6.2175	-1.06949	0.33635	0.456211	no
ENSG00000078618.19	NRD1	chr1:51561865-51878937	84.098	68.257	-15.841	-0.301095	0.1948	0.498552	no	ENSG00000078618.19	85.3237	72.0258	-13.2979	-0.244432	0.42185	0.733762	no	ENSG00000078618.19	79.8597	76.7478	-3.1119	-0.0573427	0.8558	0.901104	no
ENSG00000078668.13	VDAC3	chr8:42391623-42405897	343.56	220.424	-123.136	-0.640283	0.0019	0.0254613	yes	ENSG00000078668.13	348.841	170.456	-178.385	-1.03317	5e-05	0.00127278	yes	ENSG00000078668.13	189.481	44.9432	-144.538	-2.07588	0.318	0.452502	no
ENSG00000078674.17	PCM1	chr8:17922839-18029944	106.576	87.5451	-19.0309	-0.283789	0.27065	0.589869	no	ENSG00000078674.17	108.227	96.9022	-11.3248	-0.159456	0.6026	0.852189	no	ENSG00000078674.17	107.015	20.317	-86.698	-2.39705	0.23985	0.452502	no
ENSG00000078687.16	TNRC6C	chr17:78004167-78142968	3.64935	4.18162	0.53227	0.196423	0.5485	0.818384	no	ENSG00000078687.16	3.70255	3.54992	-0.15263	-0.060735	0.86765	0.958639	no	ENSG00000078687.16	3.9148	1.18943	-2.72537	-1.71867	0.28535	0.452502	no
ENSG00000078699.21	CBFA2T2	chr20:33490074-33650036	2.95182	2.16602	-0.7858	-0.446561	0.1812	0.48114	no	ENSG00000078699.21	2.99016	2.63076	-0.3594	-0.184743	0.62095	0.86355	no	ENSG00000078699.21	2.9038	0.663159	-2.24064	-2.13052	0.27775	0.452502	no
ENSG00000078725.12	BRINP1	chr9:119153457-119369467	0.0662958	0.244147	0.177851	1.88076	1	1	no	ENSG00000078725.12	0.0674824	0.107212	0.0397296	0.667876	1	1	no	ENSG00000078725.12	0.117257	0.0556567	-0.0616003	-1.07505	1	1	no
ENSG00000078747.12	ITCH	chr20:34363234-34511393	12.5614	11.3399	-1.2215	-0.147595	0.52415	0.802865	no	ENSG00000078747.12	12.7445	12.9118	0.1673	0.0188241	0.9506	0.984533	no	ENSG00000078747.12	14.2974	2.28893	-12.0085	-2.64301	0.25525	0.452502	no
ENSG00000078795.16	PKD2L2	chr5:137814332-138051961	1.11555	1.50854	0.39299	0.435401	0.69275	0.89415	no	ENSG00000078795.16	1.13217	0.706073	-0.426097	-0.681196	0.60335	0.852712	no	ENSG00000078795.16	0.771566	0.170615	-0.600951	-2.17704	0.33165	0.45449	no
ENSG00000078804.12	TP53INP2	chr20:34560541-34825649	10.9453	11.776	0.8307	0.105539	0.70465	0.89974	no	ENSG00000078804.12	11.0963	7.59915	-3.49715	-0.546164	0.1242	0.399801	no	ENSG00000078804.12	8.37757	2.39529	-5.98228	-1.80633	0.28575	0.452502	no
ENSG00000078808.16	SDF4	chr1:1216907-1232031	14.2072	13.9888	-0.2184	-0.0223565	0.9297	0.979844	no	ENSG00000078808.16	14.4081	15.4506	1.0425	0.100786	0.73195	0.913116	no	ENSG00000078808.16	16.9989	15.6722	-1.3267	-0.117228	0.6848	0.768246	no
ENSG00000078814.15	MYH7B	chr20:34975402-35092871	7.72079	23.1228	15.402	1.5825	0.00015	0.00375817	yes	ENSG00000078814.15	7.83685	4.17582	-3.66103	-0.908216	0.08165	0.313884	no	ENSG00000078814.15	4.61792	5.19938	0.58146	0.171098	0.79975	0.860031	no
ENSG00000078898.6	BPIFB2	chr20:33007599-33023709	0	0	0	0	1	1	no	ENSG00000078898.6	0	0	0	0	1	1	no	ENSG00000078898.6	0	0	0	0	1	1	no
ENSG00000078900.14	TP73	chr1:3630766-3747336	0.00280499	0.0972091	0.0944041	5.11502	1	1	no	ENSG00000078900.14	0.0028506	0.0247517	0.0219011	3.11819	1	1	no	ENSG00000078900.14	0.0268488	0.108538	0.0816892	2.01527	1	1	no
ENSG00000078902.15	TOLLIP	chr11:1274370-1309654	8.64644	7.55641	-1.09003	-0.194405	0.3921	0.705864	no	ENSG00000078902.15	8.76145	8.00608	-0.75537	-0.130073	0.64445	0.874133	no	ENSG00000078902.15	8.80725	8.44848	-0.35877	-0.0600005	0.84225	0.891041	no
ENSG00000078967.12	UBE2D4	chr7:43926437-44019175	53.6264	39.0734	-14.553	-0.456756	0.07495	0.301209	no	ENSG00000078967.12	54.4047	38.6357	-15.769	-0.493799	0.1382	0.422531	no	ENSG00000078967.12	43.3037	6.6138	-36.6899	-2.71094	0.2516	0.452502	no
ENSG00000079101.16	CLUL1	chr18:596987-712676	0	0	0	0	1	1	no	ENSG00000079101.16	0	0.00762468	0.00762468	inf	1	1	no	ENSG00000079101.16	0.00828349	0	-0.00828349	#NAME?	1	1	no
ENSG00000079102.16	RUNX1T1	chr8:91954966-92103286	2.09114	4.30326	2.21212	1.04114	0.0002	0.00474469	yes	ENSG00000079102.16	2.12474	3.03875	0.91401	0.516195	0.06225	0.265924	no	ENSG00000079102.16	3.35766	1.01975	-2.33791	-1.71924	0.24715	0.452502	no
ENSG00000079112.9	CDH17	chr8:94127170-94217303	0.138839	0.0129256	-0.125913	-3.42511	1	1	no	ENSG00000079112.9	0.141084	0.0692434	-0.0718406	-1.0268	1	1	no	ENSG00000079112.9	0.0752347	0.0103252	-0.0649095	-2.86524	1	1	no
ENSG00000079134.11	THOC1	chr18:158382-268050	3.65915	4.99586	1.33671	0.449224	0.39895	0.711949	no	ENSG00000079134.11	3.71933	4.06384	0.34451	0.1278	0.83645	0.949287	no	ENSG00000079134.11	4.47501	1.24632	-3.22869	-1.84421	0.26125	0.452502	no
ENSG00000079150.17	FKBP7	chr2:178463663-178478600	2.61266	2.12596	-0.4867	-0.29741	0.5652	0.825204	no	ENSG00000079150.17	2.65022	2.67506	0.02484	0.0134611	0.98095	0.992385	no	ENSG00000079150.17	2.95642	0.531417	-2.425	-2.47594	0.266	0.452502	no
ENSG00000079156.16	OSBPL6	chr2:178194480-178402891	10.3044	6.40829	-3.89611	-0.685255	0.0036	0.040699	yes	ENSG00000079156.16	10.4438	10.386	-0.0578	-0.00800909	0.9765	0.99108	no	ENSG00000079156.16	11.5048	1.72889	-9.77591	-2.73432	0.2469	0.452502	no
ENSG00000079215.13	SLC1A3	chr5:36606354-36725195	7.32446	9.32573	2.00127	0.348495	0.19605	0.500529	no	ENSG00000079215.13	7.43801	5.55447	-1.88354	-0.421268	0.1777	0.482333	no	ENSG00000079215.13	6.07318	1.33967	-4.73351	-2.18058	0.25945	0.452502	no
ENSG00000079246.15	XRCC5	chr2:216107463-216206303	54.6904	44.2334	-10.457	-0.306153	0.12495	0.398052	no	ENSG00000079246.15	55.5281	44.1293	-11.3988	-0.33148	0.18715	0.493865	no	ENSG00000079246.15	48.8566	9.98412	-38.8725	-2.29085	0.2917	0.452502	no
ENSG00000079257.7	LXN	chr3:158644277-158692575	0.681661	1.0562	0.374539	0.631753	0.6859	0.890237	no	ENSG00000079257.7	0.691796	1.68042	0.988624	1.2804	0.4627	0.763455	no	ENSG00000079257.7	1.83965	0.446184	-1.39347	-2.04372	0.41925	0.527678	no
ENSG00000079263.18	SP140	chr2:230121369-230313215	0.123205	0.543799	0.420594	2.14201	0.00075	0.0131492	yes	ENSG00000079263.18	0.125088	0.85636	0.731272	2.77527	0.0005	0.00803583	yes	ENSG00000079263.18	0.928846	0.443467	-0.485379	-1.06661	0.4164	0.525147	no
ENSG00000079277.19	MKNK1	chr1:46538695-46616891	6.49771	8.85705	2.35934	0.446896	0.20485	0.512311	no	ENSG00000079277.19	6.59234	10.2684	3.67606	0.639354	0.10655	0.368426	no	ENSG00000079277.19	11.2675	9.91376	-1.35374	-0.184666	0.6342	0.723618	no
ENSG00000079308.16	TNS1	chr2:217799788-218002995	45.3896	53.1247	7.7351	0.22702	0.4523	0.752084	no	ENSG00000079308.16	45.9716	46.1174	0.1458	0.00456585	0.98945	0.995288	no	ENSG00000079308.16	50.7498	15.7503	-34.9995	-1.68802	0.29035	0.452502	no
ENSG00000079313.11	REXO1	chr19:1815245-1848463	1.60242	1.785	0.18258	0.155668	0.73805	0.911758	no	ENSG00000079313.11	1.62047	2.40445	0.78398	0.569295	0.2463	0.568505	no	ENSG00000079313.11	2.62003	0.694366	-1.92566	-1.91581	0.2982	0.452502	no
ENSG00000079332.14	SAR1A	chr10:70147288-70170523	36.8105	30.3266	-6.4839	-0.279534	0.186	0.487249	no	ENSG00000079332.14	37.3616	29.6366	-7.725	-0.334179	0.2148	0.531828	no	ENSG00000079332.14	33.023	33.9346	0.9116	0.0392892	0.8894	0.924487	no
ENSG00000079335.17	CDC14A	chr1:100351733-100520277	0.882823	1.29058	0.407757	0.547819	0.29295	0.612991	no	ENSG00000079335.17	0.894739	1.29827	0.403531	0.53705	0.3691	0.691018	no	ENSG00000079335.17	1.42424	1.44491	0.02067	0.0207829	0.97255	0.981834	no
ENSG00000079337.15	RAPGEF3	chr12:47706084-47837898	1.86579	2.38383	0.51804	0.353494	0.54025	0.813015	no	ENSG00000079337.15	1.89229	1.5829	-0.30939	-0.257559	0.66565	0.884884	no	ENSG00000079337.15	1.73248	2.65564	0.92316	0.616226	0.3318	0.45449	no
ENSG00000079385.21	CEACAM1	chr19:42397127-42740569	0.233709	0.210399	-0.02331	-0.151586	1	1	no	ENSG00000079385.21	0.236762	0.122665	-0.114097	-0.948719	1	1	no	ENSG00000079385.21	0.133185	0.032282	-0.100903	-2.04463	1	1	no
ENSG00000079387.13	SENP1	chr12:48042897-48146404	2.21223	2.72519	0.51296	0.300856	0.67085	0.883513	no	ENSG00000079387.13	2.2498	2.87377	0.62397	0.353149	0.722	0.910709	no	ENSG00000079387.13	3.17881	3.04964	-0.12917	-0.0598491	0.9413	0.960885	no
ENSG00000079393.20	DUSP13	chr10:75094431-75182123	174.66	96.1094	-78.5506	-0.861799	0.002	0.0263594	yes	ENSG00000079393.20	177.06	127.578	-49.482	-0.472864	0.1875	0.494452	no	ENSG00000079393.20	142.05	107.626	-34.424	-0.400371	0.33445	0.455251	no
ENSG00000079432.7	CIC	chr19:42268536-42295797	2.6635	3.67323	1.00973	0.463728	0.1997	0.504416	no	ENSG00000079432.7	2.6969	4.51273	1.81583	0.7427	0.0475	0.223997	no	ENSG00000079432.7	4.93381	1.27924	-3.65457	-1.94741	0.27855	0.452502	no
ENSG00000079435.9	LIPE	chr19:42397127-42740569	3.78841	14.2008	10.4124	1.9063	0.00475	0.0493292	yes	ENSG00000079435.9	3.84772	2.03502	-1.8127	-0.91896	0.24775	0.569836	no	ENSG00000079435.9	2.2253	5.53016	3.30486	1.31332	0.35465	0.469795	no
ENSG00000079459.12	FDFT1	chr8:11795572-11839309	65.5979	47.1195	-18.4784	-0.477326	0.01785	0.12208	no	ENSG00000079459.12	66.5442	59.9268	-6.6174	-0.151111	0.5687	0.83437	no	ENSG00000079459.12	66.7911	10.3725	-56.4186	-2.68689	0.24225	0.452502	no
ENSG00000079462.7	PAFAH1B3	chr19:42297032-42310821	4.89706	1.62758	-3.26948	-1.58918	0.00025	0.00573376	yes	ENSG00000079462.7	4.95511	4.09492	-0.86019	-0.275082	0.5257	0.808337	no	ENSG00000079462.7	4.48884	0.541168	-3.94767	-3.05219	0.25075	0.452502	no
ENSG00000079482.12	OPHN1	chrX:68042343-68433913	3.21916	1.59952	-1.61964	-1.00905	0.03275	0.179445	no	ENSG00000079482.12	3.26521	2.4294	-0.83581	-0.426575	0.44	0.746861	no	ENSG00000079482.12	2.68631	0.428747	-2.25756	-2.64743	0.28905	0.452502	no
ENSG00000079557.4	AFM	chr4:73481682-73504001	0.0103581	0	-0.0103581	#NAME?	1	1	no	ENSG00000079557.4	0.0106123	0	-0.0106123	#NAME?	1	1	no	ENSG00000079557.4	0	0	0	0	1	1	no
ENSG00000079616.12	KIF22	chr16:29790718-29805385	13.8677	9.57621	-4.29149	-0.534204	0.08385	0.319472	no	ENSG00000079616.12	14.0703	7.23341	-6.83689	-0.959908	0.01865	0.119177	no	ENSG00000079616.12	8.0517	2.98916	-5.06254	-1.42956	0.3067	0.452502	no
ENSG00000079689.13	SCGN	chr6:25652200-25701783	0	0	0	0	1	1	no	ENSG00000079689.13	0	0	0	0	1	1	no	ENSG00000079689.13	0	0	0	0	1	1	no
ENSG00000079691.16	LRRC16A	chr6:25279077-25620530	0.334541	0.779848	0.445307	1.22101	0.0096	0.079823	no	ENSG00000079691.16	0.340081	0.726908	0.386827	1.09589	0.03725	0.191789	no	ENSG00000079691.16	0.804594	0.222335	-0.582259	-1.85553	0.29985	0.452502	no
ENSG00000079739.15	PGM1	chr1:63440769-63660245	421.156	166.105	-255.051	-1.34226	5e-05	0.0015003	yes	ENSG00000079739.15	426.717	351.258	-75.459	-0.280747	0.4005	0.716926	no	ENSG00000079739.15	391.83	186.36	-205.47	-1.07213	0.00685	0.185805	no
ENSG00000079785.14	DDX1	chr2:15591177-15631111	51.7646	40.5459	-11.2187	-0.35241	0.08155	0.314417	no	ENSG00000079785.14	52.5344	36.7006	-15.8338	-0.517457	0.0439	0.213191	no	ENSG00000079785.14	40.8052	8.79861	-32.0066	-2.2134	0.2833	0.452502	no
ENSG00000079805.16	DNM2	chr19:10718078-10836318	19.1741	18.4283	-0.7458	-0.0572351	0.8481	0.953618	no	ENSG00000079805.16	19.4421	23.1252	3.6831	0.250285	0.48325	0.780798	no	ENSG00000079805.16	25.3987	4.39646	-21.0022	-2.53034	0.2406	0.452502	no
ENSG00000079819.16	EPB41L2	chr6:130839346-131063322	9.96701	14.4267	4.45969	0.533513	0.1153	0.381977	no	ENSG00000079819.16	10.1191	15.8562	5.7371	0.647961	0.07415	0.295369	no	ENSG00000079819.16	17.4796	4.45518	-13.0244	-1.97212	0.2466	0.452502	no
ENSG00000079841.18	RIMS1	chr6:71886702-72403143	0.819384	0.304284	-0.5151	-1.42912	0.0006	0.0112606	yes	ENSG00000079841.18	0.832342	0.240533	-0.591809	-1.79094	0.0007	0.0106007	yes	ENSG00000079841.18	0.269731	0.112083	-0.157648	-1.26696	1	1	no
ENSG00000079931.14	MOXD1	chr6:132296054-132401545	0.114616	0.369333	0.254717	1.68811	1	1	no	ENSG00000079931.14	0.116525	1.17874	1.06221	3.33853	0.0547	0.24546	no	ENSG00000079931.14	1.28137	0.167392	-1.11398	-2.93638	0.2632	0.452502	no
ENSG00000079950.13	STX7	chr6:132445866-132513198	11.7529	12.098	0.3451	0.0417515	0.9194	0.976232	no	ENSG00000079950.13	11.9398	11.7186	-0.2212	-0.0269726	0.95225	0.984632	no	ENSG00000079950.13	12.9673	2.48235	-10.4849	-2.38509	0.26535	0.452502	no
ENSG00000079974.17	RABL2B	chr22:50756947-50801309	0.481569	0.844337	0.362768	0.810075	0.11555	0.382138	no	ENSG00000079974.17	0.488152	0.867924	0.379772	0.830239	0.1597	0.455777	no	ENSG00000079974.17	0.95669	0.27752	-0.67917	-1.78546	0.278	0.452502	no
ENSG00000079999.13	KEAP1	chr19:10486119-10503741	49.0394	30.3655	-18.6739	-0.691509	0.0006	0.0112606	yes	ENSG00000079999.13	49.7276	34.0589	-15.6687	-0.546014	0.0323	0.173881	no	ENSG00000079999.13	37.771	7.923	-29.848	-2.25316	0.3033	0.452502	no
ENSG00000080007.7	DDX43	chr6:73368554-73452276	0.0832713	0.0130257	-0.0702456	-2.67645	1	1	no	ENSG00000080007.7	0.084361	0.0676028	-0.0167582	-0.319493	1	1	no	ENSG00000080007.7	0.0734207	0	-0.0734207	#NAME?	1	1	no
ENSG00000080031.9	PTPRH	chr19:55181247-55209506	0.0197468	0.0804378	0.060691	2.02625	1	1	no	ENSG00000080031.9	0.0201017	0.185821	0.165719	3.20852	1	1	no	ENSG00000080031.9	0.204427	0.0331382	-0.171289	-2.62502	1	1	no
ENSG00000080166.15	DCT	chr13:94436807-94479682	0.485565	0.257857	-0.227708	-0.913093	1	1	no	ENSG00000080166.15	0.491773	0.141814	-0.349959	-1.794	1	1	no	ENSG00000080166.15	0.156567	0.289608	0.133041	0.887317	1	1	no
ENSG00000080189.14	SLC35C2	chr20:46345979-46364458	4.84758	4.95014	0.10256	0.0302056	0.92415	0.977538	no	ENSG00000080189.14	4.91148	6.08696	1.17548	0.309566	0.39045	0.708199	no	ENSG00000080189.14	6.72082	1.38948	-5.33134	-2.27409	0.25775	0.452502	no
ENSG00000080200.9	CRYBG3	chr3:97822039-97972457	8.06464	8.11377	0.04913	0.00876223	0.97265	0.992723	no	ENSG00000080200.9	8.19411	7.24334	-0.95077	-0.177931	0.5418	0.818651	no	ENSG00000080200.9	8.02375	1.56318	-6.46057	-2.35979	0.29195	0.452502	no
ENSG00000080224.17	EPHA6	chr3:96814580-97752460	0.0187793	0.056639	0.0378597	1.59266	1	1	no	ENSG00000080224.17	0.0189741	0.0970794	0.0781053	2.35514	1	1	no	ENSG00000080224.17	0.110972	0	-0.110972	#NAME?	1	1	no
ENSG00000080293.9	SCTR	chr2:119439842-119525301	0.405887	0.174237	-0.23165	-1.22003	1	1	no	ENSG00000080293.9	0.412472	0.0213323	-0.39114	-4.27319	1	1	no	ENSG00000080293.9	0.0232224	0.014953	-0.0082694	-0.63508	1	1	no
ENSG00000080298.15	RFX3	chr9:3218296-3526004	1.98695	1.26521	-0.72174	-0.651176	0.16295	0.457145	no	ENSG00000080298.15	2.01302	1.27032	-0.7427	-0.664163	0.15845	0.454978	no	ENSG00000080298.15	1.40319	0.384194	-1.019	-1.86881	0.27795	0.452502	no
ENSG00000080345.17	RIF1	chr2:151409882-151734487	0	0	0	0	1	1	no	ENSG00000080345.17	0	0	0	0	1	1	no	ENSG00000080345.17	0	0	0	0	1	1	no
ENSG00000080371.5	RAB21	chr12:71754873-71800285	38.9874	36.9409	-2.0465	-0.0777913	0.8278	0.947265	no	ENSG00000080371.5	39.575	25.6875	-13.8875	-0.623521	0.16455	0.463128	no	ENSG00000080371.5	28.3714	41.5493	13.1779	0.550383	0.26495	0.452502	no
ENSG00000080493.13	SLC4A4	chr4:71187285-71572087	2.05969	2.32634	0.26665	0.175634	0.58045	0.834239	no	ENSG00000080493.13	2.08996	3.17052	1.08056	0.601243	0.12735	0.405138	no	ENSG00000080493.13	3.54989	0.621187	-2.9287	-2.51468	0.2582	0.452502	no
ENSG00000080503.19	SMARCA2	chr9:2015218-2193624	36.3514	29.2724	-7.079	-0.312469	0.25625	0.574038	no	ENSG00000080503.19	36.8788	27.6449	-9.2339	-0.415778	0.2055	0.519269	no	ENSG00000080503.19	30.6392	8.25786	-22.3813	-1.89154	0.2527	0.452502	no
ENSG00000080511.3	RDH8	chr19:10013248-10022279	0	0	0	0	1	1	no	ENSG00000080511.3	0	0	0	0	1	1	no	ENSG00000080511.3	0	0	0	0	1	1	no
ENSG00000080546.13	SESN1	chr6:108986436-109094819	91.4037	43.7929	-47.6108	-1.06156	5e-05	0.0015003	yes	ENSG00000080546.13	92.7197	41.6482	-51.0715	-1.15462	5e-05	0.00127278	yes	ENSG00000080546.13	46.6444	10.9589	-35.6855	-2.0896	0.3002	0.452502	no
ENSG00000080561.13	MID2	chrX:107825754-107935980	8.799	5.90822	-2.89078	-0.574616	0.0211	0.13679	no	ENSG00000080561.13	8.92868	6.56511	-2.36357	-0.443628	0.1661	0.465881	no	ENSG00000080561.13	7.2695	1.09267	-6.17683	-2.734	0.26835	0.452502	no
ENSG00000080572.12	PIH1D3	chrX:107206631-107244243	0	0	0	0	1	1	no	ENSG00000080572.12	0	0	0	0	1	1	no	ENSG00000080572.12	0	0	0	0	1	1	no
ENSG00000080573.6	COL5A3	chr19:9959560-10010471	0.630061	1.31325	0.683189	1.05957	0.00255	0.0313242	yes	ENSG00000080573.6	0.638317	1.32645	0.688133	1.05522	0.00725	0.0602622	no	ENSG00000080573.6	1.46016	0.484585	-0.975575	-1.59131	0.30895	0.452502	no
ENSG00000080603.16	SRCAP	chr16:30697706-30776307	5.60199	5.52373	-0.07826	-0.0202955	0.9768	0.994003	no	ENSG00000080603.16	5.66984	5.89199	0.22215	0.0554482	0.93825	0.980962	no	ENSG00000080603.16	6.44996	1.57851	-4.87145	-2.03073	0.2781	0.452502	no
ENSG00000080608.9	KIAA0020	chr9:2717501-2844241	2.93598	3.67403	0.73805	0.323519	0.2684	0.587955	no	ENSG00000080608.9	2.98242	4.61822	1.6358	0.630852	0.0775	0.30482	no	ENSG00000080608.9	5.08753	1.17536	-3.91217	-2.11387	0.28745	0.452502	no
ENSG00000080618.13	CPB2	chr13:46052805-46113332	0.0154503	0	-0.0154503	#NAME?	1	1	no	ENSG00000080618.13	0.0156099	0	-0.0156099	#NAME?	1	1	no	ENSG00000080618.13	0	0	0	0	1	1	no
ENSG00000080644.15	CHRNA3	chr15:78565519-78621295	0.00729549	0.00600114	-0.00129435	-0.281768	1	1	no	ENSG00000080644.15	0.00735174	0.0179768	0.0106251	1.28998	1	1	no	ENSG00000080644.15	0.0195018	0	-0.0195018	#NAME?	1	1	no
ENSG00000080709.14	KCNN2	chr5:114360944-114668410	3.31683	0.651481	-2.66535	-2.34801	5e-05	0.0015003	yes	ENSG00000080709.14	3.36392	0.618558	-2.74536	-2.44316	0.00015	0.00322886	yes	ENSG00000080709.14	0.679426	0.206147	-0.473279	-1.72064	0.29755	0.452502	no
ENSG00000080802.18	CNOT4	chr7:135361794-135510127	20.1758	15.019	-5.1568	-0.425838	0.0799	0.311616	no	ENSG00000080802.18	20.4847	13.6821	-6.8026	-0.582261	0.05035	0.231443	no	ENSG00000080802.18	15.2447	2.84604	-12.3987	-2.42128	0.2483	0.452502	no
ENSG00000080815.18	PSEN1	chr14:73136417-73223691	7.65866	7.86599	0.20733	0.0385351	0.87275	0.962384	no	ENSG00000080815.18	7.77544	8.85134	1.0759	0.186973	0.49895	0.789916	no	ENSG00000080815.18	9.77725	2.61561	-7.16164	-1.90228	0.25355	0.452502	no
ENSG00000080819.6	CPOX	chr3:98497603-98593723	3.38914	3.07999	-0.30915	-0.137994	0.76805	0.92518	no	ENSG00000080819.6	3.43709	2.26546	-1.17163	-0.601385	0.28995	0.613579	no	ENSG00000080819.6	2.50732	0.784906	-1.72241	-1.67555	0.30435	0.452502	no
ENSG00000080822.16	CLDND1	chr3:98497603-98593723	23.6739	17.3019	-6.372	-0.452367	0.0997	0.352034	no	ENSG00000080822.16	24.0338	17.5386	-6.4952	-0.454528	0.1573	0.453105	no	ENSG00000080822.16	19.5321	3.56892	-15.9632	-2.45229	0.2382	0.452502	no
ENSG00000080823.21	MOK	chr14:102080737-102305200	0.761976	1.19485	0.432874	0.649017	0.23	0.544312	no	ENSG00000080823.21	0.772855	1.30679	0.533935	0.757754	0.235	0.556131	no	ENSG00000080823.21	1.43316	0.279787	-1.15337	-2.3568	0.2417	0.452502	no
ENSG00000080824.18	HSP90AA1	chr14:102080737-102305200	80.3724	66.8341	-13.5383	-0.266115	0.20995	0.520181	no	ENSG00000080824.18	81.5615	64.2248	-17.3367	-0.34476	0.20115	0.513688	no	ENSG00000080824.18	71.0504	15.8859	-55.1645	-2.16109	0.3244	0.452968	no
ENSG00000080839.11	RBL1	chr20:36996348-37097178	7.27644	6.07136	-1.20508	-0.261211	0.32705	0.647828	no	ENSG00000080839.11	7.3934	3.47538	-3.91802	-1.08907	0.0049	0.045303	yes	ENSG00000080839.11	3.86546	1.49967	-2.36579	-1.36599	0.3258	0.452968	no
ENSG00000080845.17	DLGAP4	chr20:36306335-36573391	7.50855	10.8548	3.34625	0.531722	0.06225	0.266312	no	ENSG00000080845.17	7.61198	11.0293	3.41732	0.534992	0.1536	0.447696	no	ENSG00000080845.17	12.1695	2.53802	-9.63148	-2.2615	0.25465	0.452502	no
ENSG00000080854.14	IGSF9B	chr11:133908563-133956985	0.759178	0.700397	-0.058781	-0.116265	0.8636	0.958693	no	ENSG00000080854.14	0.770362	2.21742	1.44706	1.52528	0.04855	0.226669	no	ENSG00000080854.14	2.43555	0.781223	-1.65433	-1.64044	0.012	0.276127	no
ENSG00000080910.11	CFHR2	chr1:196819744-196959226	0	0.033243	0.033243	inf	1	1	no	ENSG00000080910.11	0	0	0	0	1	1	no	ENSG00000080910.11	0	0.0365919	0.0365919	inf	1	1	no
ENSG00000080947.14	CROCCP3	chr1:16460947-16499257	0.565118	0.552024	-0.013094	-0.0338204	1	1	no	ENSG00000080947.14	0.576476	0.799266	0.22279	0.471414	0.6254	0.865453	no	ENSG00000080947.14	0.869025	0.61956	-0.249465	-0.488154	0.5623	0.65991	no
ENSG00000080986.12	NDC80	chr18:2571510-2616635	0.0382137	0.169513	0.131299	2.14924	1	1	no	ENSG00000080986.12	0.0387321	0.42869	0.389958	3.46833	1	1	no	ENSG00000080986.12	0.465867	0.107719	-0.358148	-2.11264	1	1	no
ENSG00000081014.10	AP4E1	chr15:50908671-51005900	6.20887	4.38615	-1.82272	-0.501377	0.0305	0.172085	no	ENSG00000081014.10	6.30226	4.16812	-2.13414	-0.596473	0.03075	0.168407	no	ENSG00000081014.10	4.62972	1.02777	-3.60195	-2.17141	0.29295	0.452502	no
ENSG00000081019.13	RSBN1	chr1:113761831-113914086	4.05105	3.88329	-0.16776	-0.061018	0.85765	0.956729	no	ENSG00000081019.13	4.11167	3.48944	-0.62223	-0.236729	0.58935	0.846452	no	ENSG00000081019.13	3.87712	4.33999	0.46287	0.162705	0.73675	0.810604	no
ENSG00000081026.18	MAGI3	chr1:113390748-113685923	1.26118	1.66803	0.40685	0.403376	0.1993	0.503993	no	ENSG00000081026.18	1.27995	1.3076	0.02765	0.0308271	0.93195	0.979278	no	ENSG00000081026.18	1.44157	1.86281	0.42124	0.369835	0.33985	0.457981	no
ENSG00000081041.8	CXCL2	chr4:74097034-74099293	0.490668	0.268286	-0.222382	-0.870971	1	1	no	ENSG00000081041.8	0.498484	1.3472	0.848716	1.43434	0.05115	0.233731	no	ENSG00000081041.8	1.46037	0.0693608	-1.39101	-4.39607	0.24915	0.452502	no
ENSG00000081051.7	AFP	chr4:73431137-73456174	0.209295	0	-0.209295	#NAME?	1	1	no	ENSG00000081051.7	0.213629	0.140663	-0.072966	-0.602859	1	1	no	ENSG00000081051.7	0.159244	0	-0.159244	#NAME?	1	1	no
ENSG00000081052.11	COL4A4	chr2:227002710-227164113	2.0226	0.81599	-1.20661	-1.30959	5e-05	0.0015003	yes	ENSG00000081052.11	2.05011	1.69537	-0.35474	-0.2741	0.3617	0.684774	no	ENSG00000081052.11	1.88613	0.250641	-1.63549	-2.91173	0.27505	0.452502	no
ENSG00000081059.19	TCF7	chr5:134114710-134371047	0.103361	0.63872	0.535359	2.6275	5e-05	0.0015003	yes	ENSG00000081059.19	0.104984	0.429069	0.324085	2.03104	1	1	no	ENSG00000081059.19	0.466359	0.208609	-0.25775	-1.16064	1	1	no
ENSG00000081087.14	OSTM1	chr6:108041408-108165854	4.55662	5.8458	1.28918	0.359435	0.2735	0.592737	no	ENSG00000081087.14	4.62971	6.61109	1.98138	0.513968	0.12325	0.398479	no	ENSG00000081087.14	7.31509	1.54018	-5.77491	-2.24777	0.26845	0.452502	no
ENSG00000081138.13	CDH7	chr18:65750251-65890341	0	0	0	0	1	1	no	ENSG00000081138.13	0	0	0	0	1	1	no	ENSG00000081138.13	0	0	0	0	1	1	no
ENSG00000081148.11	IMPG2	chr3:101222545-101320560	0.102353	0.249024	0.146671	1.28273	1	1	no	ENSG00000081148.11	0.10413	0.251329	0.147199	1.27119	1	1	no	ENSG00000081148.11	0.274879	0.0696978	-0.205181	-1.97961	1	1	no
ENSG00000081154.11	PCNP	chr3:101574094-101594437	27.0167	22.8912	-4.1255	-0.239055	0.6217	0.857726	no	ENSG00000081154.11	27.4373	21.5441	-5.8932	-0.348849	0.6548	0.878954	no	ENSG00000081154.11	23.9548	4.46804	-19.4868	-2.4226	0.2561	0.452502	no
ENSG00000081177.18	EXD2	chr14:69183019-69359308	7.19533	4.89623	-2.2991	-0.555388	0.05275	0.241673	no	ENSG00000081177.18	7.29602	5.33108	-1.96494	-0.452681	0.2168	0.534472	no	ENSG00000081177.18	5.91788	1.12186	-4.79602	-2.39919	0.24905	0.452502	no
ENSG00000081181.7	ARG2	chr14:67619797-67695814	3.62753	2.8799	-0.74763	-0.332966	0.76935	0.925532	no	ENSG00000081181.7	3.66938	4.11369	0.44431	0.164898	0.86965	0.959548	no	ENSG00000081181.7	4.6048	1.13848	-3.46632	-2.01603	0.35725	0.471443	no
ENSG00000081189.13	MEF2C	chr5:88507545-89466398	214.781	235.7	20.919	0.134087	0.58745	0.838906	no	ENSG00000081189.13	218.146	275.493	57.347	0.336719	0.30865	0.634495	no	ENSG00000081189.13	305.135	49.6499	-255.485	-2.61958	0.2394	0.452502	no
ENSG00000081237.18	PTPRC	chr1:198638670-198757283	1.16355	3.39808	2.23453	1.54619	5e-05	0.0015003	yes	ENSG00000081237.18	1.18264	9.43574	8.2531	2.99612	5e-05	0.00127278	yes	ENSG00000081237.18	10.2758	3.78081	-6.49499	-1.44249	5e-05	0.00452341	yes
ENSG00000081248.10	CACNA1S	chr1:201031135-201112566	112.136	69.1232	-43.0128	-0.698004	0.0017	0.0234221	yes	ENSG00000081248.10	113.695	81.8482	-31.8468	-0.474149	0.1301	0.410344	no	ENSG00000081248.10	91.2128	77.4695	-13.7433	-0.235608	0.52915	0.629263	no
ENSG00000081277.11	PKP1	chr1:201283451-201332993	0.343906	0.328382	-0.015524	-0.066641	1	1	no	ENSG00000081277.11	0.348577	0.799976	0.451399	1.19848	0.0492	0.228395	no	ENSG00000081277.11	0.875956	0.366504	-0.509452	-1.25703	0.09845	0.452502	no
ENSG00000081307.12	UBA5	chr3:132558137-132874223	11.3601	10.6092	-0.7509	-0.0986553	0.76805	0.92518	no	ENSG00000081307.12	11.5272	10.9055	-0.6217	-0.0799873	0.8516	0.954162	no	ENSG00000081307.12	12.1141	1.6673	-10.4468	-2.8611	0.2389	0.452502	no
ENSG00000081320.10	STK17B	chr2:196133565-196176503	1.88523	4.06251	2.17728	1.10763	0.00085	0.0144035	yes	ENSG00000081320.10	1.9137	7.85435	5.94065	2.03713	5e-05	0.00127278	yes	ENSG00000081320.10	8.57088	1.65157	-6.91931	-2.37561	0.27375	0.452502	no
ENSG00000081377.16	CDC14B	chr9:96450200-96619830	0.589983	1.50563	0.915647	1.35162	0.0017	0.0234221	yes	ENSG00000081377.16	0.599844	1.83553	1.23569	1.61354	0.001	0.0136602	yes	ENSG00000081377.16	2.02366	0.411507	-1.61215	-2.29798	0.26115	0.452502	no
ENSG00000081386.12	ZNF510	chr9:96755864-96778129	4.24783	3.93354	-0.31429	-0.110896	0.7241	0.906399	no	ENSG00000081386.12	4.30999	3.39196	-0.91803	-0.345565	0.3237	0.649709	no	ENSG00000081386.12	3.75696	1.0756	-2.68136	-1.80442	0.29685	0.452502	no
ENSG00000081479.12	LRP2	chr2:169127108-169362685	0	0	0	0	1	1	no	ENSG00000081479.12	0	0	0	0	1	1	no	ENSG00000081479.12	0	0	0	0	1	1	no
ENSG00000081665.13	ZNF506	chr19:19757365-19836073	1.86698	3.02847	1.16149	0.697885	0.06895	0.28432	no	ENSG00000081665.13	1.89814	3.90372	2.00558	1.04026	0.0227	0.135963	no	ENSG00000081665.13	4.31195	0.955154	-3.3568	-2.17454	0.2648	0.452502	no
ENSG00000081692.12	JMJD4	chr1:227728538-227781231	2.43704	3.11397	0.67693	0.353628	0.44555	0.747079	no	ENSG00000081692.12	2.47151	3.68262	1.21111	0.575343	0.3473	0.67114	no	ENSG00000081692.12	4.05312	3.47433	-0.57879	-0.2223	0.70505	0.785055	no
ENSG00000081721.11	DUSP12	chr1:161749757-161757238	3.14084	3.28363	0.14279	0.0641398	0.87335	0.962464	no	ENSG00000081721.11	3.18655	3.39428	0.20773	0.0911119	0.83985	0.950172	no	ENSG00000081721.11	3.75136	3.67019	-0.08117	-0.0315616	0.94875	0.965844	no
ENSG00000081760.16	AACS	chr12:125065378-125143333	1.56939	1.75708	0.18769	0.162974	0.60605	0.849063	no	ENSG00000081760.16	1.59173	1.28882	-0.30291	-0.304544	0.40195	0.718109	no	ENSG00000081760.16	1.42436	1.96463	0.54027	0.463941	0.22745	0.452502	no
ENSG00000081791.8	KIAA0141	chr5:141923807-141942047	14.397	15.88	1.483	0.14144	0.6121	0.852731	no	ENSG00000081791.8	14.6183	14.4673	-0.151	-0.0149804	0.96735	0.988556	no	ENSG00000081791.8	15.9521	4.41425	-11.5379	-1.85351	0.27385	0.452502	no
ENSG00000081800.8	SLC13A1	chr7:123113530-123199986	0.00983388	0	-0.00983388	#NAME?	1	1	no	ENSG00000081800.8	0.0100744	0	-0.0100744	#NAME?	1	1	no	ENSG00000081800.8	0	0	0	0	1	1	no
ENSG00000081803.15	CADPS2	chr7:122318424-122886759	0.964554	1.13561	0.171056	0.235528	0.5515	0.819632	no	ENSG00000081803.15	0.979524	1.15709	0.177566	0.240352	0.5967	0.85038	no	ENSG00000081803.15	1.27257	0.346667	-0.925903	-1.87612	0.29465	0.452502	no
ENSG00000081818.3	PCDHB4	chr5:141100241-141249365	0.606714	0.764027	0.157313	0.332608	0.63515	0.865964	no	ENSG00000081818.3	0.615459	0.617858	0.002399	0.00561254	0.99495	0.997334	no	ENSG00000081818.3	0.683003	0.207503	-0.4755	-1.71876	0.3282	0.452968	no
ENSG00000081842.17	PCDHA6	chr5:140786135-141012347	0	0.036148	0.036148	inf	1	1	no	ENSG00000081842.17	0	0	0	0	1	1	no	ENSG00000081842.17	0	0.00625357	0.00625357	inf	1	1	no
ENSG00000081853.14	PCDHGA2	chr5:141330570-141512981	0.571842	0.423541	-0.148301	-0.433114	0.73585	0.91129	no	ENSG00000081853.14	0.581681	0.247097	-0.334584	-1.23515	0.41655	0.729963	no	ENSG00000081853.14	0.274104	0.154087	-0.120017	-0.830978	1	1	no
ENSG00000081870.11	HSPB11	chr1:53916573-53945929	3.63182	3.80273	0.17091	0.0663419	0.875	0.96301	no	ENSG00000081870.11	3.68889	3.83855	0.14966	0.0573757	0.903	0.970239	no	ENSG00000081870.11	4.21342	4.23718	0.02376	0.00811509	0.98625	0.990109	no
ENSG00000081913.13	PHLPP1	chr18:62715449-62980433	2.09364	1.81718	-0.27646	-0.20431	0.57945	0.833648	no	ENSG00000081913.13	2.11967	2.3137	0.19403	0.12636	0.75305	0.922361	no	ENSG00000081913.13	2.55606	0.424668	-2.13139	-2.58951	0.2672	0.452502	no
ENSG00000081923.10	ATP8B1	chr18:57630301-57803101	1.16607	1.36463	0.19856	0.226849	0.63325	0.865092	no	ENSG00000081923.10	1.18525	0.845783	-0.339467	-0.486831	0.43185	0.741907	no	ENSG00000081923.10	0.929531	0.292479	-0.637052	-1.66817	0.30885	0.452502	no
ENSG00000081985.10	IL12RB2	chr1:67307363-67406257	0.909279	3.51608	2.6068	1.95117	0.0097	0.0803027	no	ENSG00000081985.10	0.921399	1.71384	0.792441	0.895335	0.1611	0.45783	no	ENSG00000081985.10	1.88437	3.95315	2.06878	1.06892	0.1336	0.452502	no
ENSG00000082014.16	SMARCD3	chr7:151232488-151277896	34.635	26.6378	-7.9972	-0.378755	0.0905	0.333025	no	ENSG00000082014.16	35.1167	28.7664	-6.3503	-0.287774	0.3101	0.635534	no	ENSG00000082014.16	31.8264	7.26931	-24.5571	-2.13033	0.26785	0.452502	no
ENSG00000082068.8	WDR70	chr5:37379211-37753435	11.9607	7.45985	-4.50085	-0.681085	0.03285	0.179669	no	ENSG00000082068.8	12.1367	10.4435	-1.6932	-0.216774	0.5771	0.839046	no	ENSG00000082068.8	11.5334	1.55355	-9.97985	-2.89217	0.25805	0.452502	no
ENSG00000082074.15	FYB	chr5:39105235-39274528	0.381286	2.54789	2.1666	2.74036	5e-05	0.0015003	yes	ENSG00000082074.15	0.388141	6.20965	5.82151	3.99986	5e-05	0.00127278	yes	ENSG00000082074.15	6.75737	1.61272	-5.14465	-2.06696	0.2636	0.452502	no
ENSG00000082126.17	MPP4	chr2:201644869-201698694	0	0.10805	0.10805	inf	1	1	no	ENSG00000082126.17	0	0.0656004	0.0656004	inf	1	1	no	ENSG00000082126.17	0.071731	0.00980747	-0.0619235	-2.87064	1	1	no
ENSG00000082146.12	STRADB	chr2:201377206-201480846	32.9435	21.2131	-11.7304	-0.635041	0.21785	0.529934	no	ENSG00000082146.12	33.4369	19.3609	-14.076	-0.788291	0.1409	0.426988	no	ENSG00000082146.12	21.5742	3.21402	-18.3602	-2.74686	0.24785	0.452502	no
ENSG00000082153.17	BZW1	chr2:200678232-200827338	20.9319	22.1616	1.2297	0.0823533	0.8407	0.951498	no	ENSG00000082153.17	21.2359	28.2923	7.0564	0.413904	0.41765	0.730722	no	ENSG00000082153.17	31.2284	6.48616	-24.7422	-2.26742	0.25555	0.452502	no
ENSG00000082175.14	PGR	chr11:101029623-101209591	0.552796	0.288748	-0.264048	-0.936936	0.07155	0.291167	no	ENSG00000082175.14	0.559386	0.537818	-0.021568	-0.0567253	0.9157	0.974454	no	ENSG00000082175.14	0.600808	0.32328	-0.277528	-0.89412	0.08175	0.452502	no
ENSG00000082196.20	C1QTNF3	chr5:33986177-34124528	1.46839	2.86632	1.39793	0.964961	0.19565	0.500009	no	ENSG00000082196.20	1.4897	4.1635	2.6738	1.48278	0.0962	0.346755	no	ENSG00000082196.20	4.68808	0.740737	-3.94734	-2.66196	0.2601	0.452502	no
ENSG00000082212.11	ME2	chr18:50879048-50954257	24.9655	26.5319	1.5664	0.087791	0.76315	0.923922	no	ENSG00000082212.11	25.354	20.722	-4.632	-0.291049	0.40105	0.717246	no	ENSG00000082212.11	22.8587	5.289	-17.5697	-2.11168	0.2829	0.452502	no
ENSG00000082213.17	C5orf22	chr5:31532265-31555058	11.0124	10.3568	-0.6556	-0.0885476	0.7356	0.91129	no	ENSG00000082213.17	11.1693	8.46811	-2.70119	-0.399427	0.2391	0.56052	no	ENSG00000082213.17	9.41026	1.81273	-7.59753	-2.37607	0.26125	0.452502	no
ENSG00000082258.12	CCNT2	chr2:134735463-134959342	4.37213	4.3156	-0.05653	-0.0187772	0.94655	0.984711	no	ENSG00000082258.12	4.43778	5.62774	1.18996	0.342717	0.3231	0.648925	no	ENSG00000082258.12	6.18817	1.14978	-5.03839	-2.42815	0.25555	0.452502	no
ENSG00000082269.16	FAM135A	chr6:70412827-70561174	3.29615	3.23452	-0.06163	-0.0272336	0.93465	0.981383	no	ENSG00000082269.16	3.34622	2.89404	-0.45218	-0.209451	0.56835	0.834235	no	ENSG00000082269.16	3.20718	0.541059	-2.66612	-2.56745	0.2529	0.452502	no
ENSG00000082293.12	COL19A1	chr6:69866570-70209976	0.0838181	2.6561	2.57228	4.9859	5e-05	0.0015003	yes	ENSG00000082293.12	0.0852386	2.37866	2.29342	4.8025	5e-05	0.00127278	yes	ENSG00000082293.12	2.58227	2.00133	-0.58094	-0.36768	0.55795	0.65633	no
ENSG00000082397.15	EPB41L3	chr18:5392380-5630700	2.14387	6.08977	3.9459	1.50617	5e-05	0.0015003	yes	ENSG00000082397.15	2.18065	11.367	9.18635	2.38202	5e-05	0.00127278	yes	ENSG00000082397.15	12.4189	2.73338	-9.68552	-2.18378	0.24015	0.452502	no
ENSG00000082438.15	COBLL1	chr2:164653623-164849334	1.29386	2.80927	1.51541	1.11852	0.0012	0.0184036	yes	ENSG00000082438.15	1.31476	1.49147	0.17671	0.18194	0.64925	0.876827	no	ENSG00000082438.15	1.63712	0.730076	-0.907044	-1.16505	0.30325	0.452502	no
ENSG00000082458.11	DLG3	chrX:70444860-70505490	0.62944	0.552968	-0.076472	-0.186873	0.68585	0.890237	no	ENSG00000082458.11	0.639079	0.896345	0.257266	0.48806	0.35555	0.678359	no	ENSG00000082458.11	0.993928	0.174915	-0.819013	-2.50648	0.2827	0.452502	no
ENSG00000082482.13	KCNK2	chr1:215005774-215237093	0.619545	0.93983	0.320285	0.601189	0.3054	0.62561	no	ENSG00000082482.13	0.627364	0.447932	-0.179432	-0.486021	0.4333	0.742448	no	ENSG00000082482.13	0.498961	1.0422	0.543239	1.06264	0.1242	0.452502	no
ENSG00000082497.11	SERTAD4	chr1:210231455-210246631	0.557312	0.545194	-0.012118	-0.031716	1	1	no	ENSG00000082497.11	0.566184	0.321583	-0.244601	-0.816079	1	1	no	ENSG00000082497.11	0.356206	0.61035	0.254144	0.776924	0.2305	0.452502	no
ENSG00000082512.14	TRAF5	chr1:211326614-211374946	0.602378	1.55514	0.952762	1.36831	0.0123	0.0946053	no	ENSG00000082512.14	0.611484	2.25697	1.64549	1.884	0.0018	0.0214132	yes	ENSG00000082512.14	2.47056	1.73553	-0.73503	-0.509456	0.29075	0.452502	no
ENSG00000082515.16	MRPL22	chr5:154941069-154969411	20.0133	16.2423	-3.771	-0.301202	0.28785	0.60789	no	ENSG00000082515.16	20.3097	13.643	-6.6667	-0.574009	0.0934	0.340691	no	ENSG00000082515.16	15.12	3.60038	-11.5196	-2.07024	0.30595	0.452502	no
ENSG00000082516.8	GEMIN5	chr5:154887415-154938209	7.26399	5.18776	-2.07623	-0.485649	0.02465	0.15079	no	ENSG00000082516.8	7.37296	5.29873	-2.07423	-0.476598	0.0675	0.278586	no	ENSG00000082516.8	5.86087	1.18271	-4.67816	-2.30902	0.29015	0.452502	no
ENSG00000082556.10	OPRK1	chr8:53177570-53251697	0.0486828	0.0302199	-0.0184629	-0.687912	1	1	no	ENSG00000082556.10	0.0497438	0	-0.0497438	#NAME?	1	1	no	ENSG00000082556.10	0	0.0108199	0.0108199	inf	1	1	no
ENSG00000082641.15	NFE2L1	chr17:48048328-48061487	259.251	256.981	-2.27	-0.0126848	0.9607	0.989748	no	ENSG00000082641.15	263.058	256.442	-6.616	-0.0367497	0.90615	0.97156	no	ENSG00000082641.15	284.068	59.8423	-224.226	-2.247	0.2477	0.452502	no
ENSG00000082684.14	SEMA5B	chr3:122909192-123028605	0.0822219	0.273315	0.191093	1.73297	1	1	no	ENSG00000082684.14	0.0831734	0.490755	0.407582	2.56081	1	1	no	ENSG00000082684.14	0.537016	0.187683	-0.349333	-1.51667	1	1	no
ENSG00000082701.14	GSK3B	chr3:119821322-120094417	15.3244	16.123	0.7986	0.0732915	0.76575	0.924526	no	ENSG00000082701.14	15.5422	14.5503	-0.9919	-0.095139	0.7672	0.927725	no	ENSG00000082701.14	16.0877	3.39754	-12.6902	-2.2434	0.2779	0.452502	no
ENSG00000082781.11	ITGB5	chr3:124761947-124901418	8.32881	6.6878	-1.64101	-0.316578	0.27635	0.596506	no	ENSG00000082781.11	8.45169	10.2766	1.82491	0.282051	0.3824	0.702065	no	ENSG00000082781.11	11.3946	2.34929	-9.04531	-2.27805	0.25425	0.452502	no
ENSG00000082805.19	ERC1	chr12:912076-1495933	4.01892	5.54977	1.53085	0.465621	0.1619	0.455125	no	ENSG00000082805.19	4.07579	6.32227	2.24648	0.633363	0.07625	0.301128	no	ENSG00000082805.19	6.95596	6.20576	-0.7502	-0.164643	0.67965	0.763618	no
ENSG00000082898.16	XPO1	chr2:61471187-61538626	28.7905	28.0207	-0.7698	-0.0390989	0.8503	0.953972	no	ENSG00000082898.16	29.2319	30.736	1.5041	0.0723873	0.7829	0.932682	no	ENSG00000082898.16	33.9983	6.28283	-27.7155	-2.43598	0.24605	0.452502	no
ENSG00000082929.8	LINC01587	chr4:5524568-5527801	0	0.0827546	0.0827546	inf	1	1	no	ENSG00000082929.8	0	0.170411	0.170411	inf	1	1	no	ENSG00000082929.8	0.18482	0	-0.18482	#NAME?	1	1	no
ENSG00000082996.19	RNF13	chr3:149761104-150225190	30.6378	27.7829	-2.8549	-0.141114	0.81735	0.944345	no	ENSG00000082996.19	31.0952	24.8637	-6.2315	-0.322649	0.6152	0.860183	no	ENSG00000082996.19	27.5702	6.03584	-21.5344	-2.19148	0.25015	0.452502	no
ENSG00000083067.22	TRPM3	chr9:70494675-71446904	0.111224	0.130025	0.018801	0.225314	1	1	no	ENSG00000083067.22	0.112561	0.0212927	-0.0912683	-2.40228	1	1	no	ENSG00000083067.22	0.023647	0.0391918	0.0155448	0.728892	1	1	no
ENSG00000083093.9	PALB2	chr16:23603159-23641310	2.32652	2.17353	-0.15299	-0.0981307	0.7634	0.923991	no	ENSG00000083093.9	2.36013	2.34572	-0.01441	-0.00883902	0.98075	0.992355	no	ENSG00000083093.9	2.60168	0.488343	-2.11334	-2.41348	0.2798	0.452502	no
ENSG00000083097.14	DOPEY1	chr6:83067665-83198932	5.75969	6.89741	1.13772	0.260064	0.51835	0.799353	no	ENSG00000083097.14	5.85068	5.01387	-0.83681	-0.222679	0.64275	0.872532	no	ENSG00000083097.14	5.55573	1.45133	-4.1044	-1.9366	0.2868	0.452502	no
ENSG00000083099.10	LYRM2	chr6:89433169-89638753	15.5855	11.7963	-3.7892	-0.401873	0.092	0.33602	no	ENSG00000083099.10	15.8224	13.2963	-2.5261	-0.250941	0.3708	0.692608	no	ENSG00000083099.10	14.73	2.62586	-12.1041	-2.4879	0.25345	0.452502	no
ENSG00000083123.14	BCKDHB	chr6:80106646-80346270	8.98265	10.0499	1.06725	0.161966	0.57915	0.833482	no	ENSG00000083123.14	9.12989	5.01812	-4.11177	-0.86345	0.0256	0.148116	no	ENSG00000083123.14	5.52249	1.65597	-3.86652	-1.73764	0.2975	0.452502	no
ENSG00000083168.9	KAT6A	chr8:41929478-42051990	10.7135	10.68	-0.0335	-0.00451695	0.9877	0.996306	no	ENSG00000083168.9	10.8643	10.4135	-0.4508	-0.0611395	0.8584	0.956175	no	ENSG00000083168.9	11.5166	1.92786	-9.58874	-2.57865	0.24755	0.452502	no
ENSG00000083223.17	ZCCHC6	chr9:86287732-86354454	4.84995	4.3751	-0.47485	-0.148654	0.5188	0.799353	no	ENSG00000083223.17	4.92251	5.72992	0.80741	0.219121	0.445	0.748806	no	ENSG00000083223.17	6.31448	1.30076	-5.01372	-2.27931	0.2657	0.452502	no
ENSG00000083290.19	ULK2	chr17:19770828-19867936	10.5246	9.71422	-0.81038	-0.115594	0.72255	0.905753	no	ENSG00000083290.19	10.678	5.80841	-4.86959	-0.878426	0.0294	0.163033	no	ENSG00000083290.19	6.43105	1.35395	-5.0771	-2.24788	0.25935	0.452502	no
ENSG00000083307.10	GRHL2	chr8:101461176-101670298	0	0.00462314	0.00462314	inf	1	1	no	ENSG00000083307.10	0	0	0	0	1	1	no	ENSG00000083307.10	0	0	0	0	1	1	no
ENSG00000083312.17	TNPO1	chr5:72794404-72916733	18.7191	17.823	-0.8961	-0.0707723	0.76445	0.924464	no	ENSG00000083312.17	19.0095	20.4423	1.4328	0.104841	0.7193	0.909493	no	ENSG00000083312.17	22.5688	4.84956	-17.7192	-2.2184	0.25215	0.452502	no
ENSG00000083444.16	PLOD1	chr1:11934204-11975538	9.25096	5.72389	-3.52707	-0.692607	0.00475	0.0493292	yes	ENSG00000083444.16	9.37393	9.61346	0.23953	0.0364017	0.8948	0.967205	no	ENSG00000083444.16	10.6093	6.3877	-4.2216	-0.731962	0.0152	0.321915	no
ENSG00000083454.21	P2RX5	chr17:3662895-3696404	3.7042	9.144	5.4398	1.30366	0.0103	0.0840327	no	ENSG00000083454.21	3.75714	5.20074	1.4436	0.469083	0.5157	0.802079	no	ENSG00000083454.21	5.69194	2.26154	-3.4304	-1.33162	0.35265	0.468295	no
ENSG00000083457.11	ITGAE	chr17:3714627-3801243	19.0816	26.561	7.4794	0.477124	0.0884	0.329935	no	ENSG00000083457.11	19.3767	15.8711	-3.5056	-0.287922	0.4182	0.730941	no	ENSG00000083457.11	17.5757	4.63277	-12.9429	-1.92364	0.3082	0.452502	no
ENSG00000083520.14	DIS3	chr13:72727748-73016461	5.00896	5.39475	0.38579	0.107044	0.6966	0.896288	no	ENSG00000083520.14	5.0906	4.45982	-0.63078	-0.190851	0.6006	0.851129	no	ENSG00000083520.14	4.9174	6.04887	1.13147	0.298768	0.4391	0.546162	no
ENSG00000083535.15	PIBF1	chr13:72727748-73016461	3.2785	3.42159	0.14309	0.0616309	0.8772	0.963765	no	ENSG00000083535.15	3.33238	4.06087	0.72849	0.285236	0.5292	0.810529	no	ENSG00000083535.15	4.47226	3.842	-0.63026	-0.219145	0.6407	0.72928	no
ENSG00000083544.13	TDRD3	chr13:60396456-60573878	17.6396	16.1792	-1.4604	-0.124678	0.657	0.878323	no	ENSG00000083544.13	17.921	13.554	-4.367	-0.402926	0.2528	0.574535	no	ENSG00000083544.13	15.0363	18.1585	3.1222	0.272196	0.4282	0.536141	no
ENSG00000083622.8	AC000111.6	chr7:117465783-117874139	0	0	0	0	1	1	no	ENSG00000083622.8	0	0	0	0	1	1	no	ENSG00000083622.8	0	0	0	0	1	1	no
ENSG00000083635.7	NUFIP1	chr13:44939248-45083125	1.34234	0.822888	-0.519452	-0.705982	0.2596	0.577679	no	ENSG00000083635.7	1.36253	0.726394	-0.636136	-0.907468	0.297	0.621171	no	ENSG00000083635.7	0.805748	0.921265	0.115517	0.193287	0.84485	0.892939	no
ENSG00000083642.18	PDS5B	chr13:32586426-32778019	6.04828	6.18037	0.13209	0.0311685	0.9245	0.977538	no	ENSG00000083642.18	6.13835	6.08237	-0.05598	-0.0132181	0.9701	0.989372	no	ENSG00000083642.18	6.73088	6.92424	0.19336	0.0408602	0.90595	0.935971	no
ENSG00000083720.12	OXCT1	chr5:41730064-41872241	16.1374	27.741	11.6036	0.781617	0.00045	0.00893118	yes	ENSG00000083720.12	16.418	8.14525	-8.27275	-1.01125	0.0006	0.00939899	yes	ENSG00000083720.12	8.87306	5.88221	-2.99085	-0.593073	0.41355	0.52231	no
ENSG00000083750.12	RRAGB	chrX:55717738-55758774	5.08357	5.0713	-0.01227	-0.00348526	0.99275	0.997744	no	ENSG00000083750.12	5.16266	3.58166	-1.581	-0.527486	0.1529	0.446497	no	ENSG00000083750.12	3.95113	1.19964	-2.75149	-1.71966	0.29015	0.452502	no
ENSG00000083782.7	EPYC	chr12:90963678-91005026	0	0	0	0	1	1	no	ENSG00000083782.7	0	0.144359	0.144359	inf	1	1	no	ENSG00000083782.7	0.156684	0	-0.156684	#NAME?	1	1	no
ENSG00000083799.17	CYLD	chr16:50740909-50803338	11.723	22.5456	10.8226	0.9435	0.0001	0.00267778	yes	ENSG00000083799.17	11.9022	23.1986	11.2964	0.962812	0.00095	0.0131278	yes	ENSG00000083799.17	25.4374	7.98725	-17.4502	-1.67118	0.27555	0.452502	no
ENSG00000083807.9	SLC27A5	chr19:58467044-58512413	1.27707	1.04641	-0.23066	-0.287383	0.7873	0.932112	no	ENSG00000083807.9	1.29658	1.33143	0.03485	0.0382571	0.9737	0.990378	no	ENSG00000083807.9	1.46387	0.284725	-1.17915	-2.36215	0.2931	0.452502	no
ENSG00000083812.11	ZNF324	chr19:58467044-58512413	1.15777	1.05543	-0.10234	-0.133517	0.8138	0.943388	no	ENSG00000083812.11	1.17292	1.01356	-0.15936	-0.210675	0.71205	0.906143	no	ENSG00000083812.11	1.11217	0.415576	-0.696594	-1.42019	0.3249	0.452968	no
ENSG00000083814.12	ZNF671	chr19:57681968-57758159	4.04775	2.02021	-2.02754	-1.00262	0.03195	0.17672	no	ENSG00000083814.12	4.10896	2.44965	-1.65931	-0.7462	0.1902	0.498899	no	ENSG00000083814.12	2.72406	0.5089	-2.21516	-2.42031	0.2809	0.452502	no
ENSG00000083817.8	ZNF416	chr19:57571565-57593777	1.573	1.61651	0.04351	0.0393619	0.92005	0.976277	no	ENSG00000083817.8	1.5973	1.22159	-0.37571	-0.386879	0.40775	0.722384	no	ENSG00000083817.8	1.35072	0.2987	-1.05202	-2.17695	0.28325	0.452502	no
ENSG00000083828.15	ZNF586	chr19:57769654-57916610	4.80806	3.12241	-1.68565	-0.622798	0.23005	0.544312	no	ENSG00000083828.15	4.87581	4.53045	-0.34536	-0.105989	0.8653	0.95825	no	ENSG00000083828.15	5.00109	0.901679	-4.09941	-2.47156	0.2651	0.452502	no
ENSG00000083838.15	ZNF446	chr19:58467044-58512413	0.6754	0.795548	0.120148	0.236206	0.71815	0.90431	no	ENSG00000083838.15	0.684642	1.00766	0.323018	0.557582	0.43345	0.742448	no	ENSG00000083838.15	1.10915	0.296896	-0.812254	-1.90143	0.29685	0.452502	no
ENSG00000083844.10	ZNF264	chr19:57191499-57222846	3.55164	4.0309	0.47926	0.182618	0.58775	0.839019	no	ENSG00000083844.10	3.59953	4.31922	0.71969	0.26296	0.4864	0.782693	no	ENSG00000083844.10	4.7668	1.57322	-3.19358	-1.5993	0.30425	0.452502	no
ENSG00000083845.8	RPS5	chr19:58386399-58394806	312.611	197.487	-115.124	-0.66261	0.00155	0.021953	yes	ENSG00000083845.8	316.989	231.381	-85.608	-0.454159	0.08365	0.318644	no	ENSG00000083845.8	256.815	45.6282	-211.187	-2.49274	0.31845	0.452502	no
ENSG00000083857.13	FAT1	chr4:186587782-186726722	1.70197	5.90667	4.2047	1.79514	5e-05	0.0015003	yes	ENSG00000083857.13	1.726	7.88042	6.15442	2.19084	5e-05	0.00127278	yes	ENSG00000083857.13	8.59815	2.76216	-5.83599	-1.63823	0.2835	0.452502	no
ENSG00000083896.12	YTHDC1	chr4:68310386-68350089	0	0	0	0	1	1	no	ENSG00000083896.12	0	0	0	0	1	1	no	ENSG00000083896.12	0	0	0	0	1	1	no
ENSG00000083937.8	CHMP2B	chr3:87227270-87255548	14.571	10.6109	-3.9601	-0.457555	0.0439	0.216373	no	ENSG00000083937.8	14.7932	11.5109	-3.2823	-0.361939	0.20225	0.515263	no	ENSG00000083937.8	12.8344	2.00071	-10.8337	-2.68143	0.28135	0.452502	no
ENSG00000084070.11	SMAP2	chr1:40344849-40423326	2.78992	4.04032	1.2504	0.534248	0.06335	0.268972	no	ENSG00000084070.11	2.83174	7.53973	4.70799	1.41283	5e-05	0.00127278	yes	ENSG00000084070.11	8.24018	4.50922	-3.73096	-0.869797	0.0124	0.281673	no
ENSG00000084072.16	PPIE	chr1:39692181-39788861	12.0994	9.39172	-2.70768	-0.365473	0.1786	0.477661	no	ENSG00000084072.16	12.2719	9.94856	-2.32334	-0.302802	0.35195	0.674567	no	ENSG00000084072.16	11.0252	10.5172	-0.508	-0.0680593	0.84755	0.894833	no
ENSG00000084073.8	ZMPSTE24	chr1:40258106-40294184	7.29889	7.68599	0.3871	0.0745537	0.7579	0.921434	no	ENSG00000084073.8	7.41912	5.59868	-1.82044	-0.406161	0.1703	0.471731	no	ENSG00000084073.8	6.22052	8.61327	2.39275	0.469526	0.11965	0.452502	no
ENSG00000084090.13	STARD7	chr2:96184858-96242621	133.915	84.151	-49.764	-0.670263	0.0007	0.0125479	yes	ENSG00000084090.13	135.83	76.4342	-59.3958	-0.829511	0.00155	0.0191761	yes	ENSG00000084090.13	84.8585	22.5052	-62.3533	-1.9148	0.3338	0.454999	no
ENSG00000084092.6	NOA1	chr4:56963369-57205510	7.44807	5.3501	-2.09797	-0.477299	0.462	0.759396	no	ENSG00000084092.6	7.5555	6.83826	-0.71724	-0.143897	0.85505	0.954354	no	ENSG00000084092.6	7.56365	1.18225	-6.3814	-2.67755	0.28295	0.452502	no
ENSG00000084093.15	REST	chr4:56907875-56935844	7.9316	7.04258	-0.88902	-0.171509	0.44295	0.74428	no	ENSG00000084093.15	8.05309	9.38191	1.32882	0.220338	0.40635	0.72139	no	ENSG00000084093.15	10.4131	1.69735	-8.71575	-2.61704	0.25485	0.452502	no
ENSG00000084110.10	HAL	chr12:95972661-95996365	0.120771	0.134071	0.0133	0.150732	1	1	no	ENSG00000084110.10	0.122224	0.152198	0.029974	0.316419	1	1	no	ENSG00000084110.10	0.165815	0.151146	-0.014669	-0.133634	1	1	no
ENSG00000084112.14	SSH1	chr12:108778143-108857590	4.5035	4.29274	-0.21076	-0.0691461	0.83735	0.950398	no	ENSG00000084112.14	4.56307	6.37741	1.81434	0.482965	0.2449	0.567158	no	ENSG00000084112.14	7.10554	4.79958	-2.30596	-0.566036	0.1627	0.452502	no
ENSG00000084207.15	GSTP1	chr11:67583594-67586660	84.7761	57.6389	-27.1372	-0.556614	0.0068	0.0636133	no	ENSG00000084207.15	85.9613	58.4253	-27.536	-0.557093	0.0317	0.171246	no	ENSG00000084207.15	64.8003	64.4651	-0.3352	-0.0074813	0.98035	0.986641	no
ENSG00000084234.16	APLP2	chr11:130069836-130144811	15.5742	17.2753	1.7011	0.14955	0.45135	0.751244	no	ENSG00000084234.16	15.8041	22.9831	7.179	0.540278	0.0251	0.146042	no	ENSG00000084234.16	25.3088	19.3549	-5.9539	-0.38694	0.1401	0.452502	no
ENSG00000084444.13	KIAA1467	chr12:13044283-13142521	0.818793	0.764665	-0.054128	-0.0986711	0.79905	0.937774	no	ENSG00000084444.13	0.830555	0.997614	0.167059	0.264405	0.55305	0.825003	no	ENSG00000084444.13	1.10548	0.851606	-0.253874	-0.376414	0.42275	0.531059	no
ENSG00000084453.16	SLCO1A2	chr12:21264599-21419594	0	0	0	0	1	1	no	ENSG00000084453.16	0	0.00175798	0.00175798	inf	1	1	no	ENSG00000084453.16	0.00190007	0	-0.00190007	#NAME?	1	1	no
ENSG00000084463.7	WBP11	chr12:14784578-14803540	9.37289	8.27817	-1.09472	-0.179183	0.40775	0.718949	no	ENSG00000084463.7	9.51772	6.49063	-3.02709	-0.552257	0.0473	0.223667	no	ENSG00000084463.7	7.17912	9.2844	2.10528	0.371001	0.1975	0.452502	no
ENSG00000084623.11	EIF3I	chr1:32200385-32231604	67.0812	43.4644	-23.6168	-0.626076	0.0145	0.1062	no	ENSG00000084623.11	68.0458	48.3259	-19.7199	-0.493709	0.1276	0.405759	no	ENSG00000084623.11	53.5447	48.6295	-4.9152	-0.138911	0.695	0.776295	no
ENSG00000084628.9	NKAIN1	chr1:31179744-31239554	8.70065	2.46031	-6.24034	-1.82229	0.0003	0.00661089	yes	ENSG00000084628.9	8.80147	5.08032	-3.72115	-0.792826	0.0254	0.14729	no	ENSG00000084628.9	5.64954	2.75666	-2.89288	-1.03521	0.03395	0.452502	no
ENSG00000084636.17	COL16A1	chr1:31617685-31704319	1.72694	2.58673	0.85979	0.582916	0.14165	0.424447	no	ENSG00000084636.17	1.74877	2.3112	0.56243	0.402303	0.3447	0.669543	no	ENSG00000084636.17	2.54509	2.88516	0.34007	0.180934	0.6382	0.726857	no
ENSG00000084652.15	TXLNA	chr1:32179685-32198285	5.23333	5.35168	0.11835	0.0322622	0.8834	0.965615	no	ENSG00000084652.15	5.30699	6.34351	1.03652	0.257387	0.34295	0.667989	no	ENSG00000084652.15	6.99135	5.99691	-0.99444	-0.221352	0.4402	0.547226	no
ENSG00000084674.13	APOB	chr2:21001428-21044073	0.177095	0.275452	0.098357	0.637276	1	1	no	ENSG00000084674.13	0.180987	0.0342801	-0.146707	-2.40044	1	1	no	ENSG00000084674.13	0.0378239	0.0144465	-0.0233774	-1.38858	1	1	no
ENSG00000084676.15	NCOA1	chr2:24491913-24770702	16.5367	17.9698	1.4331	0.119903	0.58585	0.837796	no	ENSG00000084676.15	16.7814	16.036	-0.7454	-0.0655518	0.80345	0.939091	no	ENSG00000084676.15	17.6423	4.5513	-13.091	-1.95469	0.26615	0.452502	no
ENSG00000084693.15	AGBL5	chr2:27042363-27071773	2.19726	2.96667	0.76941	0.433135	0.4815	0.773683	no	ENSG00000084693.15	2.23255	2.75585	0.5233	0.303805	0.6566	0.879816	no	ENSG00000084693.15	3.03668	0.884208	-2.15247	-1.78004	0.29075	0.452502	no
ENSG00000084710.13	EFR3B	chr2:25042129-25159137	2.3948	2.9074	0.5126	0.279825	0.23865	0.554804	no	ENSG00000084710.13	2.43141	1.98895	-0.44246	-0.289784	0.32675	0.652699	no	ENSG00000084710.13	2.17385	0.598662	-1.57519	-1.86044	0.30995	0.452502	no
ENSG00000084731.13	KIF3C	chr2:25926595-25982749	0.31964	0.574359	0.254719	0.845505	0.05995	0.260361	no	ENSG00000084731.13	0.324048	0.564286	0.240238	0.800217	0.12025	0.39322	no	ENSG00000084731.13	0.620428	0.166388	-0.45404	-1.89871	0.30995	0.452502	no
ENSG00000084733.10	RAB10	chr2:26034106-26137454	118.942	66.6078	-52.3342	-0.836492	0.0008	0.0137871	yes	ENSG00000084733.10	120.521	98.0996	-22.4214	-0.296967	0.32385	0.649757	no	ENSG00000084733.10	109.918	14.7254	-95.1926	-2.90005	0.2724	0.452502	no
ENSG00000084734.8	GCKR	chr2:27496841-27523684	0	0.0160352	0.0160352	inf	1	1	no	ENSG00000084734.8	0	0.0323441	0.0323441	inf	1	1	no	ENSG00000084734.8	0.0350849	0	-0.0350849	#NAME?	1	1	no
ENSG00000084754.10	HADHA	chr2:26190634-26290468	128.017	122.15	-5.867	-0.0676822	0.8591	0.957276	no	ENSG00000084754.10	129.962	72.1544	-57.8076	-0.848935	0.0631	0.268214	no	ENSG00000084754.10	79.652	24.8446	-54.8074	-1.68078	0.33025	0.453916	no
ENSG00000084764.10	MAPRE3	chr2:26847746-27027196	9.25446	11.7605	2.50604	0.345731	0.14495	0.429923	no	ENSG00000084764.10	9.3794	13.1458	3.7664	0.487031	0.0859	0.324183	no	ENSG00000084764.10	14.4851	3.62795	-10.8572	-1.99735	0.2845	0.452502	no
ENSG00000084774.13	CAD	chr2:27217389-27243943	0.813886	2.2001	1.38621	1.43467	0.00455	0.0479075	yes	ENSG00000084774.13	0.824596	2.4065	1.5819	1.54518	0.00025	0.00473013	yes	ENSG00000084774.13	2.62662	0.406821	-2.2198	-2.69074	0.25455	0.452502	no
ENSG00000085063.14	CD59	chr11:33698260-33736445	259.47	215.774	-43.696	-0.266045	0.20255	0.508737	no	ENSG00000085063.14	263.576	170.778	-92.798	-0.626096	0.0205	0.126759	no	ENSG00000085063.14	190.213	241.677	51.464	0.345462	0.2551	0.452502	no
ENSG00000085117.11	CD82	chr11:44564426-44620363	3.71675	5.21982	1.50307	0.489957	0.2857	0.606513	no	ENSG00000085117.11	3.77513	9.26003	5.4849	1.29449	0.0191	0.121152	no	ENSG00000085117.11	10.1355	5.82531	-4.31019	-0.79901	0.16835	0.452502	no
ENSG00000085185.15	BCORL1	chrX:129981106-130058083	0.443257	0.742898	0.299641	0.745021	0.153	0.442813	no	ENSG00000085185.15	0.449491	1.00087	0.551379	1.15488	0.04525	0.217091	no	ENSG00000085185.15	1.11212	0.242639	-0.869481	-2.19642	0.2839	0.452502	no
ENSG00000085224.20	ATRX	chrX:77504877-77786269	23.7906	20.9851	-2.8055	-0.181027	0.53985	0.812821	no	ENSG00000085224.20	24.1619	23.5549	-0.607	-0.0367059	0.91185	0.972887	no	ENSG00000085224.20	26.0689	4.43701	-21.6319	-2.55467	0.2377	0.452502	no
ENSG00000085231.13	AK6	chr5:69350983-69414801	0	0	0	0	1	1	no	ENSG00000085231.13	0	0	0	0	1	1	no	ENSG00000085231.13	0	0	0	0	1	1	no
ENSG00000085265.10	FCN1	chr9:134905889-134917963	0.610905	2.09157	1.48066	1.77557	0.00565	0.0556677	no	ENSG00000085265.10	0.622439	4.25261	3.63017	2.77235	0.0001	0.00233439	yes	ENSG00000085265.10	4.62785	1.40681	-3.22104	-1.71792	0.31745	0.452502	no
ENSG00000085274.15	MYNN	chr3:169772830-169789716	9.60659	6.21117	-3.39542	-0.62916	0.0114	0.0894965	no	ENSG00000085274.15	9.74913	6.63749	-3.11164	-0.554635	0.0615	0.26432	no	ENSG00000085274.15	7.38924	1.21027	-6.17897	-2.6101	0.25695	0.452502	no
ENSG00000085276.17	MECOM	chr3:169083498-169663618	1.3181	1.1687	-0.1494	-0.173547	0.75665	0.920973	no	ENSG00000085276.17	1.33642	0.784647	-0.551773	-0.768254	0.24415	0.566438	no	ENSG00000085276.17	0.86338	0.271356	-0.592024	-1.66981	0.2907	0.452502	no
ENSG00000085365.17	SCAMP1	chr5:78360582-78479071	11.3047	9.653	-1.6517	-0.227868	0.40735	0.718744	no	ENSG00000085365.17	11.4799	8.50187	-2.97803	-0.433262	0.19285	0.502989	no	ENSG00000085365.17	9.4594	2.05782	-7.40158	-2.20063	0.2669	0.452502	no
ENSG00000085377.13	PREP	chr6:105277564-105403084	23.5647	15.5837	-7.981	-0.596584	0.00705	0.0646378	no	ENSG00000085377.13	23.8926	23.8892	-0.0034	-0.000202703	0.99945	0.999744	no	ENSG00000085377.13	26.5268	3.56533	-22.9615	-2.89534	0.2825	0.452502	no
ENSG00000085382.11	HACE1	chr6:104728092-104859919	1.94472	1.96512	0.0204	0.0150543	0.9637	0.990245	no	ENSG00000085382.11	1.97406	1.84794	-0.12612	-0.0952435	0.80235	0.938551	no	ENSG00000085382.11	2.03841	0.490759	-1.54765	-2.05436	0.2703	0.452502	no
ENSG00000085415.15	SEH1L	chr18:12947132-12991173	6.08633	3.86358	-2.22275	-0.655635	0.0345	0.185028	no	ENSG00000085415.15	6.17107	5.33515	-0.83592	-0.209992	0.5639	0.83103	no	ENSG00000085415.15	5.87605	1.00629	-4.86976	-2.5458	0.25475	0.452502	no
ENSG00000085433.15	WDR47	chr1:108970213-109042113	13.9672	6.51988	-7.44732	-1.09912	0.00045	0.00893118	yes	ENSG00000085433.15	14.1637	8.69064	-5.47306	-0.704661	0.064	0.270636	no	ENSG00000085433.15	9.73193	7.32222	-2.40971	-0.410445	0.3357	0.455842	no
ENSG00000085449.14	WDFY1	chr2:223855715-223945387	6.5706	6.41555	-0.15505	-0.0344524	0.88525	0.96636	no	ENSG00000085449.14	6.6675	7.18243	0.51493	0.107326	0.6834	0.894157	no	ENSG00000085449.14	7.93382	2.02312	-5.9107	-1.97144	0.2873	0.452502	no
ENSG00000085465.12	OVGP1	chr1:111414313-111427777	0.146014	0.249305	0.103291	0.771808	1	1	no	ENSG00000085465.12	0.147546	0.306124	0.158578	1.05295	1	1	no	ENSG00000085465.12	0.341828	0.278253	-0.063575	-0.296877	1	1	no
ENSG00000085491.15	SLC25A24	chr1:108134035-108202743	4.93525	3.73259	-1.20266	-0.402948	0.1588	0.450245	no	ENSG00000085491.15	5.00428	7.2363	2.23202	0.532091	0.0986	0.35162	no	ENSG00000085491.15	7.99965	4.16824	-3.83141	-0.940499	0.00655	0.180801	no
ENSG00000085511.19	MAP3K4	chr6:160990317-161117385	8.36528	7.8152	-0.55008	-0.0981318	0.71485	0.903073	no	ENSG00000085511.19	8.48744	6.0883	-2.39914	-0.479289	0.0947	0.343088	no	ENSG00000085511.19	6.72977	1.4974	-5.23237	-2.1681	0.2525	0.452502	no
ENSG00000085514.15	PILRA	chr7:100306627-100400099	0.637289	1.03099	0.393701	0.694013	0.5461	0.816959	no	ENSG00000085514.15	0.649365	3.01778	2.36842	2.21639	0.04515	0.216745	no	ENSG00000085514.15	3.28324	0.682602	-2.60064	-2.266	0.28575	0.452502	no
ENSG00000085552.16	IGSF9	chr1:159927038-159945604	0	0.042113	0.042113	inf	1	1	no	ENSG00000085552.16	0	0	0	0	1	1	no	ENSG00000085552.16	0	0.0471608	0.0471608	inf	1	1	no
ENSG00000085563.14	ABCB1	chr7:87503632-87832296	0.351188	0.458908	0.10772	0.38596	1	1	no	ENSG00000085563.14	0.358461	0.345424	-0.013037	-0.0534474	1	1	no	ENSG00000085563.14	0.381349	0.0545262	-0.326823	-2.80609	1	1	no
ENSG00000085644.13	ZNF213	chr16:3110459-3142805	1.33787	1.0553	-0.28257	-0.342278	0.4893	0.780266	no	ENSG00000085644.13	1.35709	1.30967	-0.04742	-0.0513132	0.9281	0.978146	no	ENSG00000085644.13	1.43445	0.358054	-1.0764	-2.00225	0.2884	0.452502	no
ENSG00000085662.13	AKR1B1	chr7:134442349-134459284	56.4648	50.6394	-5.8254	-0.157092	0.43965	0.741362	no	ENSG00000085662.13	57.2871	46.6446	-10.6425	-0.296501	0.241	0.562673	no	ENSG00000085662.13	51.7516	10.9632	-40.7884	-2.23893	0.29435	0.452502	no
ENSG00000085719.11	CPNE3	chr8:86333273-86765023	12.1852	10.9149	-1.2703	-0.15883	0.74535	0.914389	no	ENSG00000085719.11	12.3777	11.5204	-0.8573	-0.103547	0.8482	0.952983	no	ENSG00000085719.11	12.815	2.38521	-10.4298	-2.42565	0.25385	0.452502	no
ENSG00000085721.12	RRN3	chr16:14974590-15154564	0.00518533	0.0381553	0.03297	2.87938	1	1	no	ENSG00000085721.12	0.00527303	0.00698549	0.00171246	0.40573	1	1	no	ENSG00000085721.12	0.00756216	0	-0.00756216	#NAME?	1	1	no
ENSG00000085733.15	CTTN	chr11:70270699-70436584	10.6511	16.7283	6.0772	0.651292	0.02805	0.163738	no	ENSG00000085733.15	10.8076	15.4441	4.6365	0.515009	0.1567	0.452362	no	ENSG00000085733.15	16.9974	18.7043	1.7069	0.138062	0.711	0.789826	no
ENSG00000085741.12	WNT11	chr11:76186324-76216425	2.68577	3.03061	0.34484	0.17427	0.68425	0.889314	no	ENSG00000085741.12	2.72383	2.09759	-0.62624	-0.376902	0.5043	0.794324	no	ENSG00000085741.12	2.31588	3.39061	1.07473	0.549984	0.33685	0.45655	no
ENSG00000085760.14	MTIF2	chr2:55236594-55269347	21.387	15.2988	-6.0882	-0.483319	0.02665	0.158615	no	ENSG00000085760.14	21.712	14.0691	-7.6429	-0.625964	0.01915	0.121221	no	ENSG00000085760.14	15.6307	3.18264	-12.4481	-2.29609	0.2607	0.452502	no
ENSG00000085788.13	DDHD2	chr8:38225217-38382272	19.0436	17.263	-1.7806	-0.14162	0.68005	0.887175	no	ENSG00000085788.13	19.3344	17.411	-1.9234	-0.151168	0.70195	0.901583	no	ENSG00000085788.13	19.3365	4.27696	-15.0595	-2.17667	0.24285	0.452502	no
ENSG00000085831.15	TTC39A	chr1:51287257-51345116	1.45164	1.54324	0.0916	0.088276	0.8241	0.945967	no	ENSG00000085831.15	1.4718	1.58194	0.11014	0.104108	0.86845	0.959112	no	ENSG00000085831.15	1.75153	1.73438	-0.01715	-0.0141989	0.9793	0.985978	no
ENSG00000085832.16	EPS15	chr1:51354262-51561629	37.3483	29.3892	-7.9591	-0.345758	0.0786	0.308767	no	ENSG00000085832.16	37.8953	28.2142	-9.6811	-0.425597	0.08685	0.326574	no	ENSG00000085832.16	31.3067	33.0039	1.6972	0.0761626	0.7709	0.837798	no
ENSG00000085840.12	ORC1	chr1:52372828-52404459	0.0703576	0.0352114	-0.0351462	-0.998662	1	1	no	ENSG00000085840.12	0.0715327	0.104109	0.0325763	0.541423	1	1	no	ENSG00000085840.12	0.113803	0.0393665	-0.0744365	-1.53149	1	1	no
ENSG00000085871.8	MGST2	chr4:139665767-140154184	44.061	37.9378	-6.1232	-0.215867	0.39645	0.709596	no	ENSG00000085871.8	44.7354	27.9171	-16.8183	-0.680268	0.03615	0.187876	no	ENSG00000085871.8	30.9587	7.42113	-23.5376	-2.06063	0.2875	0.452502	no
ENSG00000085872.14	CHERP	chr19:16479056-16660442	1.49714	2.08054	0.5834	0.474749	0.47155	0.766382	no	ENSG00000085872.14	1.51597	2.52219	1.00622	0.734435	0.308	0.633814	no	ENSG00000085872.14	2.76611	0.592385	-2.17373	-2.22325	0.29725	0.452502	no
ENSG00000085978.21	ATG16L1	chr2:233210050-233295674	6.56276	4.80965	-1.75311	-0.448371	0.3424	0.661575	no	ENSG00000085978.21	6.65631	5.90537	-0.75094	-0.172694	0.7606	0.925312	no	ENSG00000085978.21	6.5169	1.1773	-5.3396	-2.4687	0.2474	0.452502	no
ENSG00000085982.13	USP40	chr2:233475519-233566782	4.18981	4.52908	0.33927	0.112334	0.7136	0.902958	no	ENSG00000085982.13	4.25124	4.80737	0.55613	0.177365	0.5972	0.850459	no	ENSG00000085982.13	5.31026	1.28861	-4.02165	-2.04297	0.263	0.452502	no
ENSG00000085998.13	POMGNT1	chr1:46188681-46221261	17.4043	17.5058	0.1015	0.00838446	0.96805	0.991333	no	ENSG00000085998.13	17.6493	16.3383	-1.311	-0.111352	0.6592	0.88142	no	ENSG00000085998.13	18.0168	19.5861	1.5693	0.120487	0.6632	0.749069	no
ENSG00000085999.11	RAD54L	chr1:46247687-46303608	0	0	0	0	1	1	no	ENSG00000085999.11	0	0.362771	0.362771	inf	1	1	no	ENSG00000085999.11	0.39284	0	-0.39284	#NAME?	1	1	no
ENSG00000086015.20	MAST2	chr1:45786986-46036124	31.695	23.8324	-7.8626	-0.411331	0.0723	0.293747	no	ENSG00000086015.20	32.1232	32.7099	0.5867	0.0261119	0.92835	0.978146	no	ENSG00000086015.20	36.1291	26.7124	-9.4167	-0.435651	0.16115	0.452502	no
ENSG00000086061.15	DNAJA1	chr9:33025210-33039907	13.0995	12.0548	-1.0447	-0.119905	0.5837	0.836282	no	ENSG00000086061.15	13.2892	15.9038	2.6146	0.259122	0.3351	0.661355	no	ENSG00000086061.15	17.5339	4.0603	-13.4736	-2.11049	0.3034	0.452502	no
ENSG00000086062.12	B4GALT1	chr9:33104081-33179983	4.86167	4.57732	-0.28435	-0.0869486	0.71775	0.90431	no	ENSG00000086062.12	4.93254	7.76985	2.83731	0.655554	0.0217	0.132017	no	ENSG00000086062.12	8.57497	1.46651	-7.10846	-2.54774	0.2906	0.452502	no
ENSG00000086065.13	CHMP5	chr9:33264878-33282069	14.343	13.9496	-0.3934	-0.0401212	0.8639	0.958815	no	ENSG00000086065.13	14.5618	13.8346	-0.7272	-0.0739043	0.7974	0.937334	no	ENSG00000086065.13	15.2601	3.62108	-11.639	-2.07527	0.3177	0.452502	no
[truncated: 58,795 more rows]
