# Supplementary material for: Transcriptional profiling identifies differential expression of long non-coding RNAs in Jo-1 associated and inclusion body myositis
Source: Sci Rep. 2017 Aug 14;7:8024. doi: 10.1038/s41598-017-08603-9 (PMC5556005; doi:10.1038/s41598-017-08603-9)
Supplement: Supplementary file 3 — Supplemental Table 2 [file 41598_2017_8603_MOESM3_ESM.xls]

## Sheet: Supplemental Table 2 - Gencode 
gene_id	gene	locus	Strand	New Gene Designation	Control	IBM	Absolute Change (FPKM)	log2(fold_change)	p_value (Control vs IBM)	q_value (Control vs IBM)	significant (Control vs IBM)	Control	Jo-1	Absolute Change (FPKM)	log2(fold_change)	p_value (Control vs Jo1)	q_value (Control vs Jo1)	significant (Control vs Jo1)	Jo-1 (FPKM)	IBM (FPKM)	Absolute Change (FPKM)	log2(fold_change)	p_value (Jo1 vs IBM)	q_value (Jo1 vs IBM)	significant (Jo1 vs IBM)	Control Mean
ENSG00000163597	SNHG16	chr17:76557765-76586956	+	Antisense	112.085	92.2576	-19.8274	-0.28085	0.19075	0.493047	no	113.758	88.6851	-25.0729	-0.359202	0.1727	0.475178	no	98.4022	13.1753	-85.2269	-2.90085	0.2895	0.452502	no
ENSG00000166770	ZNF667-AS1	chr19:56439324-56500666	+	Antisense	2.36335	2.95377	0.59042	0.321728	0.54	0.812891	no	2.40043	2.5598	0.15937	0.092737	0.8729	0.959768	no	2.80834	0.856227	-1.95211	-1.71365	0.28865	0.452502	no
ENSG00000170919	TPT1-AS1	chr13:45333470-45420371	+	Antisense	1.28602	2.85491	1.56889	1.15053	0.0758	0.30302	no	1.30626	3.16405	1.85779	1.27633	0.13565	0.419304	no	3.4576	3.18237	-0.27523	-0.119668	0.87255	0.913315	no
ENSG00000175061	LRRC75A-AS1	chr17:16438821-16492153	+	Antisense	164.97	130.411	-34.559	-0.339139	0.1108	0.374174	no	167.449	135.803	-31.646	-0.302206	0.2552	0.576687	no	149.806	28.1336	-121.672	-2.41273	0.24335	0.452502	no
ENSG00000177337	DLGAP1-AS1	chr18:3496031-4455335	+	Antisense	1.07213	1.83817	0.76604	0.777787	0.2699	0.589286	no	1.08327	1.90599	0.82272	0.815148	0.3028	0.626948	no	2.09162	0.754596	-1.33702	-1.47084	0.33305	0.454714	no
ENSG00000177406	RP11-218M22.1	chr12:564295-663779	+	Antisense	2.66155	3.14266	0.48111	0.23972	0.57075	0.8279	no	2.69949	3.36508	0.66559	0.31795	0.4864	0.782693	no	3.7313	3.51761	-0.21369	-0.0850854	0.8523	0.898515	no
ENSG00000177788	RP5-1061H20.4	chr1:229258280-229305894	-	Antisense	1.91581	1.82892	-0.08689	-0.0669589	0.96475	0.990405	no	1.94362	0.768264	-1.17536	-1.33907	0.38765	0.705842	no	0.84349	2.03951	1.19602	1.27378	0.41285	0.521553	no
ENSG00000179523	EIF3J-AS1	chr15:44427233-44536923	-	Antisense	5.09744	3.92136	-1.17608	-0.378416	0.5944	0.842492	no	5.16686	2.96003	-2.20683	-0.803677	0.29545	0.619688	no	3.28502	0.746485	-2.53853	-2.13772	0.2832	0.452502	no
ENSG00000179743	FLJ37453	chr1:15834473-15940460	-	Antisense	2.97893	2.00666	-0.97227	-0.569997	0.57455	0.831274	no	3.0179	2.51663	-0.50127	-0.262053	0.79755	0.937334	no	2.79591	2.24456	-0.55135	-0.31689	0.8545	0.90028	no
ENSG00000180769	WDFY3-AS2	chr4:84669609-85011277	+	Antisense	0.798441	1.54403	0.745589	0.951445	0.4017	0.713757	no	0.813655	0.420889	-0.392766	-0.950976	0.42095	0.733098	no	0.464105	0.360388	-0.103717	-0.364899	1	1	no
ENSG00000182109	RP11-69E11.4	chr1:39491645-39558707	-	Antisense	1.13434	0.915846	-0.218494	-0.308672	0.6868	0.890407	no	1.14904	1.0653	-0.08374	-0.109168	0.89485	0.967205	no	1.17403	1.02296	-0.15107	-0.198725	0.81655	0.871748	no
ENSG00000186615	KTN1-AS1	chr14:55499277-55701526	-	Antisense	1.28569	0.980544	-0.305146	-0.390891	0.70485	0.89974	no	1.30532	0.870374	-0.434946	-0.584691	0.61905	0.862519	no	0.956585	0.18577	-0.770815	-2.36437	0.3186	0.452502	no
ENSG00000188242	PP7080	chr5:441497-473098	-	Antisense	6.87793	5.40378	-1.47415	-0.348005	0.58485	0.837155	no	6.9727	5.51046	-1.46224	-0.339545	0.66535	0.884827	no	6.09064	1.19686	-4.89378	-2.34734	0.27525	0.452502	no
ENSG00000189223	PAX8-AS1	chr2:113211521-113278950	+	Antisense	1.62979	1.98676	0.35697	0.285733	0.5867	0.838545	no	1.65495	3.42012	1.76517	1.04726	0.0657	0.274302	no	3.75946	0.783065	-2.9764	-2.26332	0.2503	0.452502	no
ENSG00000189316	RP11-797H7.5	chr7:64870171-64930966	-	Antisense	4.29288	1.39475	-2.89813	-1.62193	0.10605	0.365115	no	4.35041	3.18175	-1.16866	-0.451334	0.53445	0.813822	no	3.49132	0.631106	-2.86021	-2.46782	0.2707	0.452502	no
ENSG00000196810	CTBP1-AS2	chr4:1210119-1288291	+	Antisense	2.14279	2.36569	0.2229	0.142768	0.85165	0.954499	no	2.17372	2.78355	0.60983	0.356759	0.6542	0.87874	no	3.06267	0.742259	-2.32041	-2.04479	0.291	0.452502	no
ENSG00000196951	SCOC-AS1	chr4:140257285-140385726	-	Antisense	0.966369	1.19281	0.226441	0.303718	0.8461	0.952976	no	0.980684	0.246633	-0.734051	-1.99142	0.19265	0.502553	no	0.270503	0.270942	0.000439	0.00234156	1	1	no
ENSG00000197085	NPSR1-AS1	chr7:34346511-34878332	-	Antisense	1.11085	0.223466	-0.887384	-2.31354	0.002	0.0263594	yes	1.12792	0.327599	-0.800321	-1.78366	0.14495	0.433422	no	0.372903	0.00207854	-0.370824	-7.48708	1	1	no
ENSG00000197182	MIRLET7BHG	chr22:46049477-46113928	+	Antisense	0.411854	1.68278	1.27093	2.03064	0.0158	0.112361	no	0.417862	1.71854	1.30068	2.04008	0.0399	0.200693	no	1.87444	0.632353	-1.24209	-1.56765	0.38025	0.491355	no
ENSG00000203280	CTA-221G9.12	chr22:24952729-25197448	-	Antisense	3.8377	8.68023	4.84253	1.17749	0.2657	0.584825	no	3.89266	9.17217	5.27951	1.23651	0.2558	0.577369	no	10.1324	1.91169	-8.22071	-2.40605	0.35665	0.471049	no
ENSG00000203506	RBMS3-AS2	chr3:29264193-30010391	-	Antisense	2.93481	0.956282	-1.97853	-1.61776	0.0597	0.259572	no	2.97726	0.469262	-2.508	-2.66552	0.0059	0.05212	no	0.51618	0.246357	-0.269823	-1.06712	1	1	no
ENSG00000203808	BVES-AS1	chr6:105096821-105179995	+	Antisense	4.67372	3.57012	-1.1036	-0.388597	0.71045	0.902153	no	4.73677	4.52974	-0.20703	-0.0644763	0.94785	0.984027	no	5.04855	0.744361	-4.30419	-2.76179	0.26785	0.452502	no
ENSG00000203886	CYP17A1-AS1	chr10:102830530-102837533	+	Antisense	2.57088	1.36483	-1.20605	-0.913544	0.14105	0.423317	no	2.60392	1.51461	-1.08931	-0.781738	0.2378	0.559251	no	1.69432	1.53753	-0.15679	-0.140094	0.8327	0.883505	no
ENSG00000203993	ARRDC1-AS1	chr9:137605653-137618906	-	Antisense	4.75769	3.97172	-0.78597	-0.260497	0.5166	0.798853	no	4.82388	4.12907	-0.69481	-0.224376	0.6306	0.867923	no	4.55867	1.0631	-3.49557	-2.10033	0.2857	0.452502	no
ENSG00000204685	STARD7-AS1	chr2:96184858-96242621	+	Antisense	2.21253	2.16395	-0.04858	-0.0320331	0.9772	0.994143	no	2.24395	2.3006	0.05665	0.0359724	0.97325	0.990292	no	2.5384	0.301399	-2.237	-3.07417	0.2722	0.452502	no
ENSG00000205885	C1RL-AS1	chr12:7080208-7122501	+	Antisense	0.0621516	0.208254	0.146102	1.74448	1	1	no	0.0630929	1.08429	1.0212	4.10313	0.0102	0.077423	no	1.17813	0.232112	-0.946018	-2.34361	0.0692	0.452502	no
ENSG00000213742	ZNF337-AS1	chr20:25612934-25696841	+	Antisense	0.882162	0.879966	-0.002196	-0.00359493	0.99715	0.998829	no	0.893731	1.17376	0.280029	0.39322	0.6888	0.896249	no	1.30013	0.381027	-0.919103	-1.77069	0.3326	0.454683	no
ENSG00000213904	LIPE-AS1	chr19:42397127-42740569	+	Antisense	2.75842	2.62629	-0.13213	-0.0708196	0.95525	0.987712	no	2.80437	2.23364	-0.57073	-0.32828	0.8189	0.944856	no	2.4377	0.64751	-1.79019	-1.91254	0.36495	0.477299	no
ENSG00000214106	PAXIP1-AS2	chr7:154928497-155003084	+	Antisense	1.20866	1.00131	-0.20735	-0.271513	0.72805	0.908671	no	1.22763	0.972576	-0.255054	-0.335995	0.70255	0.902055	no	1.07208	0.383637	-0.688443	-1.48259	0.3527	0.468322	no
ENSG00000214708	AC090616.2	chr17:32141225-32253374	-	Antisense	0.843211	0.785813	-0.057398	-0.101708	0.95655	0.988383	no	0.854276	1.00331	0.149034	0.231994	0.91765	0.975027	no	1.12045	0.402859	-0.717591	-1.47573	0.5697	0.666396	no
ENSG00000215067	ALOX12-AS1	chr17:6853860-7019659	-	Antisense	2.15304	3.19661	1.04357	0.570169	0.47105	0.765898	no	2.18535	3.44643	1.26108	0.657238	0.42895	0.739706	no	3.80548	0.677872	-3.12761	-2.48899	0.2636	0.452502	no
ENSG00000215256	DHRS4-AS1	chr14:23938730-24006408	-	Antisense	3.78833	2.86748	-0.92085	-0.401778	0.3306	0.651376	no	3.84536	3.00038	-0.84498	-0.357972	0.46635	0.765804	no	3.33498	3.20239	-0.13259	-0.0585297	0.90545	0.935578	no
ENSG00000216895	AC009403.2	chr7:155611230-155781485	-	Antisense	1.02114	0.94995	-0.07119	-0.104263	0.90825	0.973272	no	1.03661	1.3373	0.30069	0.367444	0.71025	0.905332	no	1.46834	0.234061	-1.23428	-2.64923	0.2747	0.452502	no
ENSG00000218018	RP4-800J21.3	chr20:57384159-57409333	-	Antisense	0.805938	1.17366	0.367722	0.542269	0.7707	0.925974	no	0.81937	1.01557	0.1962	0.309702	0.86555	0.95825	no	1.12599	0.304629	-0.821361	-1.88607	0.44505	0.551503	no
ENSG00000219665	CTD-2006C1.2	chr19:11987616-12052967	+	Antisense	1.92777	3.01142	1.08365	0.643513	0.4126	0.722059	no	1.95678	1.9273	-0.02948	-0.0219039	0.97875	0.991557	no	2.11794	0.823181	-1.29476	-1.36338	0.3505	0.466509	no
ENSG00000221817	PPP3CB-AS1	chr10:73436427-73625953	+	Antisense	0.389048	1.15861	0.769562	1.57437	0.0365	0.192157	no	0.393996	1.28176	0.887764	1.70188	0.0626	0.26683	no	1.40761	1.29336	-0.11425	-0.122123	0.9006	0.931664	no
ENSG00000221990	EXOC3-AS1	chr5:441497-473098	-	Antisense	1.58319	2.81353	1.23034	0.829546	0.3504	0.667686	no	1.60663	2.11811	0.51148	0.398733	0.8543	0.954162	no	2.32474	0.677166	-1.64757	-1.77949	0.4072	0.516479	no
ENSG00000222020	AC062017.1	chr2:239048167-239402364	+	Antisense	1.39816	0.934991	-0.463169	-0.580502	0.66635	0.88208	no	1.41226	1.52032	0.10806	0.106366	0.9413	0.982036	no	1.65711	0.488243	-1.16887	-1.76299	0.36195	0.474963	no
ENSG00000223482	NUTM2A-AS1	chr10:87203874-87342612	-	Antisense	3.64202	4.30767	0.66565	0.242166	0.60645	0.8491	no	3.69607	6.16562	2.46955	0.738254	0.1728	0.475306	no	6.79824	4.85336	-1.94488	-0.486175	0.39245	0.502597	no
ENSG00000223774	RP11-307B6.3	chr1:201893841-201946588	+	Antisense	0.784999	1.04788	0.262881	0.416711	0.75075	0.917322	no	0.797217	1.07442	0.277203	0.430511	0.75725	0.923923	no	1.17818	1.16909	-0.00909	-0.0111707	0.9944	0.996055	no
ENSG00000223797	ENTPD3-AS1	chr3:40313801-40453329	-	Antisense	4.43551	4.79607	0.36056	0.112754	0.76645	0.924526	no	4.50122	3.28745	-1.21377	-0.453349	0.29855	0.623066	no	3.6609	1.2255	-2.4354	-1.57882	0.31105	0.452502	no
ENSG00000223969	AC002456.2	chr7:90335222-91210590	-	Antisense	1.42477	0.765426	-0.659344	-0.896397	0.4898	0.780339	no	1.44377	0.509266	-0.934504	-1.50335	0.24655	0.568766	no	0.562534	0.18608	-0.376454	-1.59601	1	1	no
ENSG00000224023	FLJ37035	chr10:125683228-125764143	-	Antisense	3.19351	2.81352	-0.37999	-0.182766	0.863	0.958517	no	3.23641	2.08154	-1.15487	-0.636742	0.55335	0.825147	no	2.34644	3.15792	0.81148	0.428501	0.70985	0.788829	no
ENSG00000224032	EPB41L4A-AS1	chr5:112142440-112419316	+	Antisense	7.82027	5.81962	-2.00065	-0.426293	0.5909	0.840696	no	7.94005	7.77572	-0.16433	-0.0301701	0.97195	0.990169	no	8.60436	1.77811	-6.82625	-2.27472	0.2893	0.452502	no
ENSG00000224043	CCNT2-AS1	chr2:134735463-134959342	-	Antisense	1.01066	0.883859	-0.126801	-0.193414	0.877	0.963765	no	1.02712	0.757438	-0.269682	-0.439403	0.78165	0.932581	no	0.832656	0.236983	-0.595673	-1.81294	0.34415	0.461629	no
ENSG00000224152	AC009506.1	chr2:159318978-159617082	+	Antisense	4.34336	3.28376	-1.0596	-0.403462	0.57335	0.830402	no	4.40469	2.92655	-1.47814	-0.58984	0.62685	0.866325	no	3.248	0.775411	-2.47259	-2.06652	0.53585	0.635348	no
ENSG00000224165	DNAJC27-AS1	chr2:24943635-25039694	+	Antisense	3.72207	3.56297	-0.1591	-0.0630235	0.9672	0.991333	no	3.78012	2.08809	-1.69203	-0.85625	0.59315	0.848646	no	2.3133	1.12512	-1.18818	-1.03987	0.59595	0.689067	no
ENSG00000224281	SLC25A5-AS1	chrX:119466033-119471319	-	Antisense	0.963624	1.02888	0.065256	0.0945278	0.91365	0.974694	no	0.977893	0.686872	-0.291021	-0.509637	0.65105	0.877461	no	0.77234	0.153377	-0.618963	-2.33215	0.3391	0.45764	no
ENSG00000224361	AC011239.1	chr2:23385216-23708611	-	Antisense	1.92789	1.51795	-0.40994	-0.344892	0.7303	0.909461	no	1.95039	3.01154	1.06115	0.626735	0.5904	0.846857	no	3.33553	0.818792	-2.51674	-2.02635	0.33615	0.456058	no
ENSG00000224597	SVIL-AS1	chr10:29409401-29736781	+	Antisense	20.6323	17.6553	-2.977	-0.224802	0.76515	0.924526	no	20.9279	18.1454	-2.7825	-0.20582	0.78505	0.933387	no	20.1988	19.7341	-0.4647	-0.0335803	0.96365	0.97625	no
ENSG00000224660	SH3BP5-AS1	chr3:15254183-15341368	+	Antisense	0.981012	1.5546	0.573588	0.664201	0.4174	0.725433	no	0.996585	0.96528	-0.031305	-0.0460461	0.95635	0.985926	no	1.06797	0.207914	-0.860056	-2.36081	0.30225	0.452502	no
ENSG00000224699	LAMTOR5-AS1	chr1:110347115-110443817	+	Antisense	1.4047	2.60058	1.19588	0.888574	0.00885	0.0754038	no	1.42312	1.89785	0.47473	0.415313	0.2602	0.582627	no	2.08831	2.89518	0.80687	0.471321	0.23335	0.452502	no
ENSG00000224846	RP1-90J20.8	chr6:2987966-3028869	-	Antisense	1.36614	0.410926	-0.955214	-1.73315	0.2911	0.611056	no	1.38372	0.264502	-1.11922	-2.3872	0.17335	0.476289	no	0.286882	0	-0.286882	#NAME?	1	1	no
ENSG00000224870	RP4-758J18.2	chr1:1399521-1407313	+	Antisense	2.23291	2.39364	0.16073	0.100276	0.90495	0.971671	no	2.26872	3.48884	1.22012	0.620869	0.55385	0.825281	no	3.83898	2.67737	-1.16161	-0.519904	0.5726	0.669346	no
ENSG00000224884	AC034187.2	chr3:7952804-8611924	-	Antisense	1.53012	0.227457	-1.30266	-2.74998	0.22925	0.543842	no	1.55004	0.0860475	-1.46399	-4.17103	0.1621	0.459744	no	0.0960056	0	-0.0960056	#NAME?	1	1	no
ENSG00000225138	CTD-2228K2.7	chr5:473235-524332	+	Antisense	0.607091	2.90701	2.29992	2.25955	0.00165	0.0229624	yes	0.617353	1.37648	0.759127	1.15682	0.084	0.319349	no	1.50909	0.387806	-1.12128	-1.96027	0.29115	0.452502	no
ENSG00000225377	NRSN2-AS1	chr20:320312-359660	-	Antisense	0.920738	0.848026	-0.072712	-0.118682	0.9041	0.971568	no	0.934992	1.20345	0.268458	0.364154	0.68845	0.896249	no	1.31818	0.196744	-1.12144	-2.74416	0.2271	0.452502	no
ENSG00000225472	RP11-120J1.1	chr9:14081842-14398983	+	Antisense	0.792781	1.10426	0.311479	0.478088	0.64485	0.870994	no	0.806767	0.615585	-0.191182	-0.390193	0.7288	0.912359	no	0.682851	0.31628	-0.366571	-1.11037	0.44085	0.547816	no
ENSG00000225484	NUTM2B-AS1	chr10:79660890-79827602	-	Antisense	2.04141	3.56167	1.52026	0.802984	0.09815	0.349077	no	2.07043	3.97871	1.90828	0.942373	0.0762	0.301008	no	4.371	3.97938	-0.39162	-0.13542	0.8012	0.861117	no
ENSG00000226051	ZNF503-AS1	chr10:75269818-75411842	+	Antisense	0.866168	2.11142	1.24525	1.28549	0.05075	0.235999	no	0.87995	0.492949	-0.387001	-0.835984	0.29375	0.618049	no	0.542428	2.37424	1.83181	2.12996	0.0223	0.408685	no
ENSG00000226419	SLC16A1-AS1	chr1:112911846-112999496	+	Antisense	0.445532	1.26928	0.823748	1.51041	0.1607	0.453852	no	0.451985	1.18427	0.732285	1.38965	0.16155	0.458688	no	1.3062	1.41175	0.10555	0.112108	0.9208	0.945943	no
ENSG00000226688	ENTPD1-AS1	chr10:95711778-96090238	-	Antisense	4.42834	4.42075	-0.00759	-0.00247521	0.9967	0.998673	no	4.48568	4.99248	0.5068	0.15443	0.84055	0.950547	no	5.55617	4.96204	-0.59413	-0.163158	0.8352	0.885484	no
ENSG00000226752	PSMD5-AS1	chr9:120815495-120854385	+	Antisense	2.95476	4.43481	1.48005	0.585828	0.25525	0.572897	no	2.99562	3.94051	0.94489	0.395529	0.46995	0.769104	no	4.33667	1.53743	-2.79924	-1.49606	0.27845	0.452502	no
ENSG00000227071	FOCAD-AS1	chr9:20658308-20995955	-	Antisense	0.361887	0.870371	0.508484	1.26609	0.33625	0.655953	no	0.366854	1.04476	0.677906	1.50989	1	1	no	1.17862	0.165497	-1.01312	-2.83222	0.2566	0.452502	no
ENSG00000227354	RBM26-AS1	chr13:79311823-79424328	+	Antisense	0.788237	1.57128	0.783043	0.995236	0.31735	0.637578	no	0.799498	0.827124	0.027626	0.0490091	0.96045	0.987175	no	0.910126	1.75261	0.842484	0.94537	0.2956	0.452502	no
ENSG00000227591	RP1-28O10.1	chr1:209661363-209734950	-	Antisense	6.70242	5.59343	-1.10899	-0.260949	0.8902	0.967757	no	6.79411	3.73176	-3.06235	-0.864429	0.61995	0.863245	no	4.15457	6.31374	2.15917	0.603795	0.7328	0.807794	no
ENSG00000227946	AC007383.3	chr2:205989087-206086564	+	Antisense	3.81224	2.55565	-1.25659	-0.576949	0.6586	0.879357	no	3.8659	2.83872	-1.02718	-0.445562	0.779	0.932125	no	3.12774	0.852437	-2.2753	-1.87546	0.41215	0.521089	no
ENSG00000228439	TSTD3	chr6:99432378-99531918	+	Antisense	2.01389	2.99828	0.98439	0.574152	0.47525	0.768775	no	2.04124	2.8417	0.80046	0.477304	0.57105	0.835442	no	3.13575	0.885533	-2.25022	-1.82419	0.30715	0.452502	no
ENSG00000228606	RP11-574F21.2	chr1:160215714-160286348	+	Antisense	0.948594	0.83083	-0.117764	-0.191238	0.8889	0.967452	no	0.961132	1.15839	0.197258	0.269316	0.8365	0.949287	no	1.28361	0.924971	-0.358639	-0.472721	0.7353	0.80958	no
ENSG00000228624	RP3-399L15.3	chr6:113933027-114471705	+	Antisense	0.549151	0.922757	0.373606	0.748749	0.12735	0.401986	no	0.557489	1.70004	1.14255	1.60855	0.0073	0.0605802	no	1.8514	0.334389	-1.51701	-2.46902	0.2477	0.452502	no
ENSG00000229043	AC091729.9	chr7:1152070-1165267	+	Antisense	2.22122	2.39833	0.17711	0.110676	0.84835	0.953629	no	2.24882	1.70546	-0.54336	-0.399011	0.5585	0.827548	no	1.88187	0.364784	-1.51709	-2.36706	0.27265	0.452502	no
ENSG00000229444	RP11-184I16.4	chr1:43650157-43931165	-	Antisense	45.0738	27.0173	-18.0565	-0.738403	0.3514	0.668417	no	45.7908	22.3397	-23.4511	-1.03545	0.3097	0.635369	no	24.5987	30.3313	5.7326	0.302224	0.7711	0.837798	no
ENSG00000229589	ACVR2B-AS1	chr3:38451026-38493142	-	Antisense	2.72252	2.43851	-0.28401	-0.158942	0.8266	0.947019	no	2.7665	2.45181	-0.31469	-0.174215	0.8235	0.946046	no	2.70433	0.615795	-2.08853	-2.13475	0.32005	0.452502	no
ENSG00000229847	EMX2OS	chr10:117425193-117549546	-	Antisense	1.15177	2.12211	0.97034	0.881648	0.04165	0.208017	no	1.17101	0.573685	-0.597325	-1.02942	0.0311	0.169544	no	0.643539	2.37892	1.73538	1.88621	0.00025	0.0163713	yes
ENSG00000229956	ZRANB2-AS2	chr1:71081323-72282734	+	Antisense	1.02162	0.607564	-0.414056	-0.749743	0.06675	0.278501	no	1.03621	0.533782	-0.502428	-0.956993	0.0193	0.121871	no	0.595538	0.676292	0.080754	0.183453	1	1	no
ENSG00000229980	TOB1-AS1	chr17:50862222-50910232	+	Antisense	5.23313	2.29724	-2.93589	-1.18777	0.3232	0.643238	no	5.29619	3.75886	-1.53733	-0.494663	0.67235	0.888817	no	4.19297	0.452638	-3.74033	-3.21154	0.25845	0.452502	no
ENSG00000230082	PRRT3-AS1	chr3:9945541-9954787	+	Antisense	1.76684	3.89449	2.12765	1.14026	0.05885	0.257276	no	1.79071	3.84006	2.04935	1.10059	0.1104	0.375035	no	4.19979	1.34713	-2.85266	-1.64043	0.29295	0.452502	no
ENSG00000230148	HOXB-AS1	chr17:48540893-48606414	+	Antisense	1.61461	2.81813	1.20352	0.803554	0.50095	0.788342	no	1.64378	2.10066	0.45688	0.353826	0.7787	0.932091	no	2.31161	0.838487	-1.47312	-1.46304	0.401	0.51058	no
ENSG00000230442	RP11-390E23.3	chr7:123567009-123639481	-	Antisense	2.18391	1.32913	-0.85478	-0.716429	0.6737	0.884767	no	2.2165	0.741076	-1.47542	-1.58059	0.3774	0.69877	no	0.836537	0.0446388	-0.791898	-4.22806	0.27905	0.452502	no
ENSG00000230479	AP000695.6	chr21:36430359-36576569	+	Antisense	1.28153	1.24191	-0.03962	-0.0453047	0.9475	0.984982	no	1.29943	2.67921	1.37978	1.04393	0.12765	0.405759	no	2.9605	0.253764	-2.70674	-3.54428	0.224	0.452502	no
ENSG00000230487	PSMG3-AS1	chr7:1567329-1589626	+	Antisense	0.964013	1.05051	0.086497	0.123969	0.8317	0.948211	no	0.979874	1.38765	0.407776	0.501975	0.45525	0.757706	no	1.53767	0.353327	-1.18434	-2.12166	0.2916	0.452502	no
ENSG00000230613	HM13-AS1	chr20:31514427-31577923	-	Antisense	1.0257	0.366498	-0.659202	-1.48473	0.50825	0.79415	no	1.03971	0.490993	-0.548717	-1.08241	0.65465	0.878905	no	0.55197	0.100802	-0.451168	-2.45307	1	1	no
ENSG00000230798	FOXD3-AS1	chr1:63320883-63325126	-	Antisense	2.09558	0.592374	-1.50321	-1.82277	0.0184	0.124551	no	2.12062	0.803728	-1.31689	-1.39971	0.0662	0.27535	no	0.89292	0.667025	-0.225895	-0.42079	0.5923	0.686114	no
ENSG00000231013	AC013275.2	chr2:119439842-119525301	+	Antisense	1.27234	0.613929	-0.658411	-1.05134	0.17205	0.468362	no	1.2966	1.38705	0.09045	0.0972827	0.9113	0.972887	no	1.5404	0.118873	-1.42153	-3.69582	0.2652	0.452502	no
ENSG00000231310	TBL1XR1-AS1	chr3:177019354-177197396	+	Antisense	0.0278717	0.0362839	0.0084122	0.380525	1	1	no	0.0281045	1.0642	1.0361	5.24283	0.1166	0.386098	no	1.21031	0	-1.21031	#NAME?	0.10255	0.452502	no
ENSG00000231365	RP11-418J17.1	chr1:119031215-119327303	+	Antisense	1.54324	3.15822	1.61498	1.03315	0.2532	0.571648	no	1.56649	2.89855	1.33206	0.887793	0.39185	0.709068	no	3.17569	3.54158	0.36589	0.157326	0.87505	0.915163	no
ENSG00000231628	RP3-355L5.4	chr6:105277564-105403084	+	Antisense	1.5787	0.818261	-0.760439	-0.948102	0.6826	0.888375	no	1.59974	1.03229	-0.56745	-0.631998	0.7466	0.920625	no	1.1637	0.116628	-1.04707	-3.31874	0.24765	0.452502	no
ENSG00000231663	RP5-827C21.4	chr1:234372185-234384049	-	Antisense	1.67552	1.73871	0.06319	0.0534033	0.9754	0.993593	no	1.70621	1.81376	0.10755	0.0881957	0.96225	0.987634	no	2.00947	1.93961	-0.06986	-0.0510526	0.9754	0.983506	no
ENSG00000231721	LINC-PINT	chr7:130941759-131497694	-	Antisense	10.9238	10.8064	-0.1174	-0.0155869	0.9832	0.995521	no	11.0979	9.32003	-1.77787	-0.251884	0.7497	0.921393	no	10.269	2.47099	-7.79801	-2.05513	0.26235	0.452502	no
ENSG00000231856	RP11-327P2.5	chr13:51767992-51845175	+	Antisense	1.03838	1.24601	0.20763	0.262986	0.70025	0.897789	no	1.05263	1.04808	-0.00455	-0.00624983	0.994	0.996705	no	1.16729	1.39692	0.22963	0.259078	0.7796	0.844688	no
ENSG00000231889	TRAF3IP2-AS1	chr6:111299027-111606278	+	Antisense	1.43255	2.15336	0.72081	0.588011	0.3487	0.667065	no	1.45174	2.11732	0.66558	0.544462	0.42235	0.734379	no	2.3268	0.677429	-1.64937	-1.7802	0.288	0.452502	no
ENSG00000232098	CTD-2619J13.14	chr19:58401503-58418327	-	Antisense	1.08769	0.9493	-0.13839	-0.196337	0.82985	0.947753	no	1.10546	0.774298	-0.331162	-0.513689	0.6511	0.877461	no	0.845812	0.495458	-0.350354	-0.771574	0.61925	0.709924	no
ENSG00000232160	RAP2C-AS1	chrX:132203023-132489968	+	Antisense	1.20558	1.59807	0.39249	0.406604	0.60505	0.84868	no	1.22473	1.23141	0.00668	0.0078532	0.994	0.996705	no	1.36454	0.182273	-1.18227	-2.90425	0.3357	0.455842	no
ENSG00000232295	RP11-154D6.1	chr6:71221456-71420769	-	Antisense	1.04594	0.928861	-0.117079	-0.171266	0.73755	0.911758	no	1.06201	0.174364	-0.887646	-2.60663	5e-05	0.00127278	yes	0.199436	0.231567	0.032131	0.215501	1	1	no
ENSG00000233016	SNHG7	chr9:136712569-136728184	-	Antisense	7.53948	5.9782	-1.56128	-0.334754	0.51235	0.795644	no	7.64824	7.0579	-0.59034	-0.115889	0.8232	0.945912	no	7.8062	1.72828	-6.07792	-2.17529	0.2919	0.452502	no
ENSG00000233098	CCDC144NL-AS1	chr17:20814619-21043760	+	Antisense	0.186904	0.465664	0.27876	1.31699	1	1	no	0.189079	1.02487	0.835791	2.43838	0.01445	0.0992203	no	1.11411	0.251215	-0.862895	-2.14889	0.27485	0.452502	no
ENSG00000233184	RP11-421L21.3	chr1:100989622-101087268	+	Antisense	1.65343	1.13125	-0.52218	-0.547547	0.55365	0.821356	no	1.67763	1.27179	-0.40584	-0.399568	0.6939	0.898026	no	1.40582	1.26979	-0.13603	-0.146822	0.8842	0.921398	no
ENSG00000233237	LINC00472	chr6:71221456-71420769	-	Antisense	2.3138	1.84222	-0.47158	-0.328821	0.70165	0.89823	no	2.34066	1.90775	-0.43291	-0.295041	0.7224	0.910763	no	2.1187	0.345152	-1.77355	-2.61788	0.27345	0.452502	no
ENSG00000233429	HOTAIRM1	chr7:27092992-27100265	+	Antisense	0.432176	1.49015	1.05797	1.78576	0.00905	0.0764642	no	0.437203	3.82708	3.38988	3.12987	0.0003	0.00544965	yes	4.16691	0.797168	-3.36974	-2.38602	0.27605	0.452502	no
ENSG00000233818	AP000695.4	chr21:36430359-36576569	+	Antisense	1.13286	1.02228	-0.11058	-0.148177	0.8774	0.963765	no	1.15057	1.94447	0.7939	0.757027	0.5003	0.791245	no	2.16286	0.213769	-1.94909	-3.33881	0.24965	0.452502	no
ENSG00000233937	CTC-338M12.4	chr5:181236908-181272307	+	Antisense	1.31237	1.56898	0.25661	0.257647	0.7536	0.918734	no	1.3297	2.10549	0.77579	0.663064	0.4733	0.772626	no	2.33257	0.353519	-1.97905	-2.72206	0.26245	0.452502	no
ENSG00000234171	RNASEH1-AS1	chr2:3531812-3561745	+	Antisense	2.55221	2.66826	0.11605	0.064151	0.93525	0.981605	no	2.59281	3.16246	0.56965	0.286529	0.7922	0.936514	no	3.4784	0.767596	-2.7108	-2.18	0.3132	0.452502	no
ENSG00000234281	LANCL1-AS1	chr2:210324758-210477652	+	Antisense	27.5549	9.19193	-18.363	-1.58387	0.0557	0.249393	no	27.9228	37.4934	9.5706	0.42519	0.63235	0.868368	no	42.1073	2.69691	-39.4104	-3.96469	0.24065	0.452502	no
ENSG00000234456	MAGI2-AS3	chr7:78017056-79471208	+	Antisense	5.59979	6.72607	1.12628	0.264391	0.49235	0.782104	no	5.69542	5.27824	-0.41718	-0.109746	0.8036	0.939091	no	5.87732	1.60611	-4.27121	-1.87159	0.25045	0.452502	no
ENSG00000234608	MAPKAPK5-AS1	chr12:111839763-111902238	-	Antisense	14.5264	8.9431	-5.5833	-0.699833	0.25375	0.571867	no	14.7499	8.08118	-6.66872	-0.868064	0.2678	0.591514	no	8.9764	10.0128	1.0364	0.157634	0.83555	0.885629	no
ENSG00000234684	SDCBP2-AS1	chr20:1309908-1393172	+	Antisense	1.13348	1.45029	0.31681	0.355578	0.6774	0.886035	no	1.14874	1.20266	0.05392	0.0661791	0.94965	0.984533	no	1.31872	0.490152	-0.828568	-1.42784	0.4087	0.51794	no
ENSG00000234741	GAS5	chr1:173863247-173903549	-	Antisense	12.8675	15.7014	2.8339	0.287158	0.5334	0.807751	no	13.0463	22.2768	9.2305	0.771896	0.1696	0.471426	no	24.4836	17.5912	-6.8924	-0.476957	0.4006	0.510237	no
ENSG00000234899	SOX9-AS1	chr17:72021850-72237203	-	Antisense	9.71505	6.63829	-3.07676	-0.54941	0.18745	0.488845	no	9.8607	2.67268	-7.18802	-1.8834	0.00065	0.00999012	yes	2.95803	1.14933	-1.8087	-1.36384	0.29555	0.452502	no
ENSG00000235106	LINC00094	chr9:134025438-134068535	+	Antisense	0.867829	1.23874	0.370911	0.513392	0.5346	0.808369	no	0.879889	1.94525	1.06536	1.14457	0.27235	0.595942	no	2.12416	0.422679	-1.70148	-2.32926	0.2988	0.452502	no
ENSG00000235257	ITGA9-AS1	chr3:37452114-37861780	-	Antisense	0.701395	1.43587	0.734475	1.03362	0.0797	0.311156	no	0.71249	0.926256	0.213766	0.378541	0.52105	0.805299	no	1.01238	0.468525	-0.543855	-1.11156	0.3502	0.466268	no
ENSG00000235531	MSC-AS1	chr8:71828166-72118393	+	Antisense	0.796995	1.20263	0.405635	0.593552	0.3488	0.667065	no	0.807279	1.3749	0.567621	0.768182	0.2189	0.537764	no	1.50713	0.353633	-1.1535	-2.09148	0.2653	0.452502	no
ENSG00000235652	RP11-545I5.3	chr6:145793501-145964423	+	Antisense	2.23026	2.82327	0.59301	0.340154	0.62885	0.86234	no	2.26423	5.31491	3.05068	1.23102	0.1205	0.393871	no	5.81388	0.913248	-4.90063	-2.67042	0.25605	0.452502	no
ENSG00000235703	LINC00894	chrX:149929526-150224580	+	Antisense	0.587349	0.890086	0.302737	0.599727	0.42405	0.730303	no	0.594193	1.23834	0.644147	1.0594	0.2251	0.544185	no	1.35	0.288089	-1.06191	-2.22837	0.30595	0.452502	no
ENSG00000235706	DICER1-AS1	chr14:95086227-95179933	+	Antisense	6.96399	5.40234	-1.56165	-0.366328	0.7017	0.89823	no	7.05914	5.42314	-1.636	-0.380365	0.7303	0.912812	no	6.05501	1.06995	-4.98506	-2.50059	0.28395	0.452502	no
ENSG00000235831	BHLHE40-AS1	chr3:4896808-4985323	-	Antisense	0.36975	0.314922	-0.054828	-0.231554	1	1	no	0.375721	1.0895	0.713779	1.53593	0.24475	0.567065	no	1.19038	0.18713	-1.00325	-2.66931	0.2849	0.452502	no
ENSG00000235872	RP11-335O4.3	chr12:67648337-67670919	-	Antisense	0.0492064	0.359639	0.310433	2.86963	1	1	no	0.0497075	1.01876	0.969052	4.3572	0.28135	0.605458	no	1.10788	0.398957	-0.708923	-1.4735	0.52715	0.6276	no
ENSG00000235904	RBMS3-AS3	chr3:29264193-30010391	-	Antisense	3.55506	2.10575	-1.44931	-0.755538	0.6448	0.870994	no	3.60583	2.71806	-0.88777	-0.407751	0.8203	0.945087	no	3.03606	0.379486	-2.65657	-3.00008	0.4164	0.525147	no
ENSG00000235919	ASH1L-AS1	chr1:155335267-155563944	+	Antisense	1.14817	1.00375	-0.14442	-0.193927	0.8489	0.95367	no	1.16473	1.00459	-0.16014	-0.213384	0.85275	0.954162	no	1.10067	1.12147	0.0208	0.0270107	0.98305	0.988061	no
ENSG00000235954	TTC28-AS1	chr22:27851668-28679865	+	Antisense	4.11677	4.42145	0.30468	0.103006	0.81415	0.94352	no	4.17426	3.82103	-0.35323	-0.127561	0.80625	0.94081	no	4.25009	1.31699	-2.9331	-1.69025	0.27415	0.452502	no
ENSG00000235978	AC018816.3	chr3:4493347-4887293	-	Antisense	0.520878	1.75339	1.23251	1.75113	0.0766	0.304934	no	0.529902	0.778954	0.249052	0.555812	0.53385	0.813456	no	0.850151	0.527615	-0.322536	-0.688235	0.55235	0.651162	no
ENSG00000236404	VLDLR-AS1	chr9:2422701-2660053	-	Antisense	0.450614	2.1578	1.70719	2.2596	0.0346	0.185368	no	0.456607	0.847365	0.390758	0.892031	0.34275	0.667767	no	0.938767	0.34962	-0.589147	-1.42498	0.37455	0.486278	no
ENSG00000236581	STARD13-AS	chr13:33103134-33350630	+	Antisense	0.228922	0.562164	0.333242	1.29614	1	1	no	0.232616	1.13654	0.903924	2.28862	5e-05	0.00127278	yes	1.23333	0.620283	-0.613047	-0.991565	0.0293	0.452502	no
ENSG00000236618	PITPNA-AS1	chr17:1516930-1562816	+	Antisense	12.95	14.029	1.079	0.115455	0.79165	0.934506	no	13.1383	12.2589	-0.8794	-0.0999463	0.8546	0.954221	no	13.5803	3.3263	-10.254	-2.02953	0.2965	0.452502	no
ENSG00000236753	MKLN1-AS	chr7:130941759-131497694	-	Antisense	1.20117	0.933149	-0.268021	-0.364263	0.6701	0.883467	no	1.21928	1.33898	0.1197	0.135103	0.8817	0.963545	no	1.47587	0.219286	-1.25658	-2.75068	0.2637	0.452502	no
ENSG00000236859	NIFK-AS1	chr2:121649649-121736923	+	Antisense	1.60909	1.96725	0.35816	0.289934	0.71185	0.902247	no	1.63435	1.45638	-0.17797	-0.166329	0.8635	0.957596	no	1.61396	0.851305	-0.762655	-0.922855	0.4878	0.59059	no
ENSG00000237036	ZEB1-AS1	chr10:31187882-31529814	-	Antisense	0.823203	1.24748	0.424277	0.599698	0.4236	0.729942	no	0.835824	1.23145	0.395626	0.55909	0.48425	0.781434	no	1.36078	1.39058	0.0298	0.0312467	0.97315	0.982187	no
ENSG00000237133	AC020594.5	chr2:33436323-33564750	-	Antisense	0.430413	0.79509	0.364677	0.885398	0.6755	0.885719	no	0.437117	1.93918	1.50206	2.14936	0.39345	0.7108	no	2.10528	0.185066	-1.92021	-3.5079	0.2012	0.452502	no
ENSG00000237380	HOXD-AS2	chr2:176121610-176173102	-	Antisense	3.11107	3.23255	0.12148	0.0552583	0.94235	0.983921	no	3.16899	0.305601	-2.86339	-3.3743	0.06045	0.261556	no	0.338006	0.658009	0.320003	0.961058	1	1	no
ENSG00000237499	RP11-356I2.4	chr6:137823672-137883312	-	Antisense	0.664207	2.31679	1.65258	1.80242	0.08865	0.330462	no	0.674507	2.57076	1.89625	1.93029	0.11175	0.377891	no	2.80273	0.641774	-2.16096	-2.1267	0.32395	0.452934	no
ENSG00000237512	UNC5B-AS1	chr10:71212569-71302864	-	Antisense	0.207001	1.44092	1.23392	2.79928	0.1055	0.364295	no	0.211639	0.370039	0.1584	0.806074	1	1	no	0.404022	1.61857	1.21455	2.00222	0.2791	0.452502	no
ENSG00000237742	RP11-624M8.1	chr6:125578557-125761269	-	Antisense	3.52808	2.62446	-0.90362	-0.426866	0.57845	0.833264	no	3.58006	2.05793	-1.52213	-0.798792	0.48615	0.782542	no	2.28548	0.70803	-1.57745	-1.69061	0.41185	0.52092	no
ENSG00000238142	RP11-108M9.4	chr1:16739937-16972979	-	Antisense	6.09777	4.77255	-1.32522	-0.353522	0.668	0.882691	no	6.18133	5.26976	-0.91157	-0.230179	0.80795	0.94081	no	5.8524	5.362	-0.4904	-0.126257	0.9238	0.948091	no
ENSG00000239213	NCK1-AS1	chr3:136818646-136862054	-	Antisense	1.83089	1.56848	-0.26241	-0.223176	0.7287	0.908947	no	1.86146	1.7923	-0.06916	-0.0546223	0.9403	0.981769	no	1.97081	0.465532	-1.50528	-2.08183	0.2769	0.452502	no
ENSG00000239219	RP11-379K17.4	chr3:169939352-169998373	-	Antisense	9.09458	7.73184	-1.36274	-0.234195	0.48845	0.779661	no	9.2314	6.87309	-2.35831	-0.425591	0.3371	0.663061	no	7.6862	1.27599	-6.41021	-2.59066	0.2758	0.452502	no
ENSG00000240401	AC012358.8	chr2:55282318-55419921	+	Antisense	1.74359	1.89714	0.15355	0.121763	0.7978	0.937538	no	1.77352	1.6309	-0.14262	-0.120948	0.8108	0.941732	no	1.79317	0.286841	-1.50633	-2.64419	0.2402	0.452502	no
ENSG00000240990	HOXA11-AS	chr7:27181509-27193448	+	Antisense	1.15661	0.597282	-0.559328	-0.953423	0.25685	0.574507	no	1.17199	2.31332	1.14133	0.981009	0.21215	0.52814	no	2.56359	0.318623	-2.24497	-3.00824	0.25675	0.452502	no
ENSG00000241764	AC002467.7	chr7:107742816-107761667	-	Antisense	1.14583	0.793086	-0.352744	-0.53085	0.72805	0.908671	no	1.16075	1.10462	-0.05613	-0.0715042	0.9643	0.987767	no	1.22586	0.316942	-0.908918	-1.95151	0.36855	0.480601	no
ENSG00000241990	PRR34-AS1	chr22:46049477-46113928	+	Antisense	33.4988	26.8929	-6.6059	-0.316887	0.40945	0.71994	no	33.9786	27.1507	-6.8279	-0.32364	0.52085	0.805234	no	30.2741	6.04763	-24.2265	-2.32364	0.2863	0.452502	no
ENSG00000243926	TIPARP-AS1	chr3:156671861-156706770	-	Antisense	0.488411	1.20215	0.713739	1.29945	0.4041	0.715838	no	0.495931	1.29055	0.794619	1.37978	0.35715	0.680261	no	1.43372	0.326918	-1.1068	-2.13276	0.33275	0.454683	no
ENSG00000244513	CTD-2013N24.2	chr3:68975213-69080408	+	Antisense	0.404627	1.25219	0.847563	1.62979	0.01835	0.124379	no	0.410748	0.440465	0.029717	0.100773	1	1	no	0.483229	0.304259	-0.17897	-0.667407	1	1	no
ENSG00000244879	GABPB1-AS1	chr15:50275391-50372202	+	Antisense	1.76245	3.16482	1.40237	0.844543	0.2886	0.608416	no	1.78787	2.72665	0.93878	0.608882	0.4689	0.768686	no	2.99547	1.12072	-1.87475	-1.41836	0.3408	0.458787	no
ENSG00000245105	A2M-AS1	chr12:9065176-9116229	+	Antisense	0.607707	1.04383	0.436123	0.78044	0.6329	0.865092	no	0.61718	1.00841	0.39123	0.708315	0.636	0.869429	no	1.09857	1.1654	0.06683	0.0852028	0.9532	0.969113	no
ENSG00000245281	CTD-2547L16.1	chr8:18056424-18096394	+	Antisense	1.79227	0.948094	-0.844176	-0.918684	0.28135	0.601484	no	1.82007	1.20469	-0.61538	-0.595329	0.48555	0.782307	no	1.33032	0.14641	-1.18391	-3.18369	0.25525	0.452502	no
ENSG00000245552	RP11-712B9.2	chr11:95150538-95234104	+	Antisense	0.116933	1.10976	0.992827	3.2465	0.00045	0.00893118	yes	0.119796	0.488548	0.368752	2.02792	1	1	no	0.544136	1.23998	0.695844	1.18827	0.2442	0.452502	no
ENSG00000245849	RAD51-AS1	chr15:40686723-40732339	-	Antisense	0.656978	1.76044	1.10346	1.42202	0.0485	0.229687	no	0.665868	1.20938	0.543512	0.860954	0.2921	0.616253	no	1.31812	0.66182	-0.6563	-0.993967	0.4468	0.553233	no
ENSG00000245910	SNHG6	chr8:66870748-66926398	-	Antisense	84.6617	57.2837	-27.378	-0.563584	0.01925	0.128698	no	85.986	62.1936	-23.7924	-0.467337	0.1237	0.399188	no	69.3421	9.5532	-59.7889	-2.85968	0.2652	0.452502	no
ENSG00000246022	ALDH1L1-AS2	chr3:126103561-126210169	+	Antisense	2.84147	0.777809	-2.06366	-1.86915	0.1873	0.488845	no	2.88573	0.384537	-2.50119	-2.90774	0.11005	0.374504	no	0.425601	0.184877	-0.240724	-1.20294	1	1	no
ENSG00000246225	RP11-17A1.3	chr11:22813798-22945393	+	Antisense	2.59464	1.94035	-0.65429	-0.419219	0.71115	0.902153	no	2.63783	0.505304	-2.13253	-2.38413	0.2271	0.54653	no	0.571414	2.18744	1.61603	1.93663	0.2779	0.452502	no
ENSG00000246263	UBR5-AS1	chr8:102239393-102412841	+	Antisense	0.363443	0.814607	0.451164	1.16438	0.35005	0.667522	no	0.369136	1.01269	0.643554	1.45596	0.2248	0.5438	no	1.11202	0.178196	-0.933824	-2.64164	0.25685	0.452502	no
ENSG00000246273	SBF2-AS1	chr11:9754769-10294207	+	Antisense	0.938141	1.39256	0.454419	0.569866	0.3738	0.689022	no	0.954664	0.716168	-0.238496	-0.414694	0.6889	0.896249	no	0.785178	1.56093	0.775752	0.991317	0.3548	0.469914	no
ENSG00000246560	RP11-10L12.4	chr4:102794382-102868896	+	Antisense	2.90878	2.12652	-0.78226	-0.451918	0.8017	0.938317	no	2.95621	1.67653	-1.27968	-0.818268	0.6398	0.870513	no	1.87099	0.455143	-1.41585	-2.03941	0.3739	0.485757	no
ENSG00000246695	RASSF8-AS1	chr12:25939328-26079892	-	Antisense	6.22764	6.02627	-0.20137	-0.0474194	0.9416	0.983698	no	6.31871	5.3193	-0.99941	-0.248393	0.72255	0.910763	no	5.89573	6.75954	0.86381	0.197254	0.7832	0.84765	no
ENSG00000247092	SNHG10	chr14:95532296-95544724	-	Antisense	1.60387	4.51512	2.91125	1.49321	0.1533	0.443319	no	1.62743	2.79627	1.16884	0.78091	0.41915	0.731857	no	3.09151	0.30353	-2.78798	-3.3484	0.2674	0.452502	no
ENSG00000247121	CTD-2260A17.2	chr5:96814027-97037515	-	Antisense	0.869651	1.51108	0.641429	0.797067	0.45305	0.752836	no	0.881019	1.71633	0.835311	0.962084	0.4425	0.747906	no	1.93932	0.22963	-1.70969	-3.07817	0.2778	0.452502	no
ENSG00000247271	ZBED5-AS1	chr11:10809296-10906802	+	Antisense	8.19659	6.84675	-1.34984	-0.259605	0.6839	0.889076	no	8.32004	7.35639	-0.96365	-0.177593	0.82465	0.946359	no	8.18494	7.65261	-0.53233	-0.0970211	0.89285	0.926842	no
ENSG00000247809	NR2F2-AS1	chr15:95990581-96340263	-	Antisense	1.03014	1.15318	0.12304	0.162777	0.7681	0.92518	no	1.04617	0.827635	-0.218535	-0.338049	0.56075	0.828429	no	0.901644	0.461344	-0.4403	-0.966714	0.3765	0.488324	no
ENSG00000247828	TMEM161B-AS1	chr5:88189632-88498697	+	Antisense	17.8907	11.9527	-5.938	-0.581874	0.1803	0.480178	no	18.1655	7.70624	-10.4593	-1.23711	0.07065	0.286769	no	8.60496	3.12643	-5.47853	-1.46065	0.3282	0.452968	no
ENSG00000248008	NRAV	chr12:120469849-120498493	-	Antisense	2.11029	1.79154	-0.31875	-0.236239	0.66155	0.880385	no	2.14093	3.03575	0.89482	0.503814	0.44445	0.748806	no	3.37346	2.00459	-1.36887	-0.750926	0.27175	0.452502	no
ENSG00000248049	UBA6-AS1	chr4:67701279-68129880	+	Antisense	0.505159	0.646017	0.140858	0.354834	0.6274	0.861588	no	0.513704	1.15731	0.643606	1.17176	0.15935	0.455735	no	1.26689	0.162955	-1.10394	-2.95875	0.2597	0.452502	no
ENSG00000248092	NNT-AS1	chr5:43571593-43707405	-	Antisense	16.2372	15.7314	-0.5058	-0.0456608	0.94685	0.984711	no	16.4849	10.0107	-6.4742	-0.719603	0.3686	0.690824	no	11.1312	3.10099	-8.03021	-1.84381	0.29905	0.452502	no
ENSG00000248275	TRIM52-AS1	chr5:181236908-181272307	+	Antisense	30.6841	19.583	-11.1011	-0.647891	0.638	0.867357	no	31.1364	22.9596	-8.1768	-0.439503	0.82405	0.946129	no	25.6987	3.42568	-22.273	-2.90723	0.31215	0.452502	no
ENSG00000248309	MEF2C-AS1	chr5:88507545-89466398	+	Antisense	5.48356	10.2796	4.79604	0.906593	0.18375	0.484354	no	5.57989	4.26642	-1.31347	-0.38721	0.5412	0.818455	no	4.73869	2.52497	-2.21372	-0.908221	0.3924	0.502574	no
ENSG00000248636	RP11-768F21.1	chr12:119334711-119681630	-	Antisense	2.0886	1.9111	-0.1775	-0.128127	0.93365	0.981252	no	2.11551	1.89682	-0.21869	-0.157417	0.916	0.97448	no	2.10627	2.16463	0.05836	0.0394327	0.9795	0.986116	no
ENSG00000248932	RP11-319G6.1	chr3:139389814-139678017	+	Antisense	2.38858	1.69691	-0.69167	-0.493242	0.59715	0.843429	no	2.42138	1.67761	-0.74377	-0.52942	0.61455	0.859748	no	1.86046	0.511661	-1.3488	-1.8624	0.31815	0.452502	no
ENSG00000249042	CTD-2015H6.3	chr5:80482292-80542563	-	Antisense	1.09708	0.500284	-0.596796	-1.13285	0.12775	0.402654	no	1.11256	0.907572	-0.204988	-0.293796	0.71995	0.909676	no	0.995788	0.231003	-0.764785	-2.10793	0.2591	0.452502	no
ENSG00000249087	ZNF436-AS1	chr1:23359447-23371839	+	Antisense	1.41431	1.95344	0.53913	0.465917	0.6553	0.877529	no	1.43262	2.351	0.91838	0.714622	0.5134	0.800914	no	2.56557	2.18658	-0.37899	-0.230598	0.82595	0.878487	no
ENSG00000249116	CTD-2194D22.3	chr5:1877412-1887236	+	Antisense	2.89906	1.27984	-1.61922	-1.17963	0.14575	0.431285	no	2.9267	3.83721	0.91051	0.390781	0.6131	0.859195	no	4.21468	0.0687385	-4.14594	-5.93816	0.03695	0.452502	no
ENSG00000249249	AC010226.4	chr5:115578641-115632992	+	Antisense	13.4512	8.06483	-5.38637	-0.738018	0.39985	0.712466	no	13.6381	7.58271	-6.05539	-0.846858	0.477	0.775801	no	8.45877	1.75852	-6.70025	-2.26608	0.3239	0.452934	no
ENSG00000249592	RP11-440L14.1	chr4:705747-781849	-	Antisense	0.915028	2.1278	1.21277	1.21747	0.25205	0.57109	no	0.926937	1.5863	0.659363	0.775124	0.46195	0.762705	no	1.74428	0.989286	-0.754994	-0.818168	0.54385	0.643176	no
ENSG00000249673	NOP14-AS1	chr4:2934898-2963385	+	Antisense	1.09666	1.38355	0.28689	0.335256	0.6933	0.894328	no	1.11148	1.23816	0.12668	0.155721	0.8701	0.959634	no	1.36904	0.481381	-0.887659	-1.50792	0.38245	0.493139	no
ENSG00000250012	RP11-124N2.1	chr3:126006354-126101561	+	Antisense	1.07298	0.475171	-0.597809	-1.17511	0.4146	0.723382	no	1.08651	0.755639	-0.330871	-0.523929	0.7558	0.92321	no	0.849584	0.181144	-0.66844	-2.22962	0.31855	0.452502	no
ENSG00000250222	CTC-338M12.5	chr5:181191923-181205293	+	Antisense	4.35107	5.16933	0.81826	0.24861	0.8729	0.962384	no	4.43316	2.91771	-1.51545	-0.603496	0.73105	0.913046	no	3.2075	2.17562	-1.03188	-0.560022	0.67255	0.757546	no
ENSG00000250451	HOXC-AS1	chr12:53981508-54056030	-	Antisense	4.91532	1.7414	-3.17392	-1.49704	0.44825	0.748793	no	4.97473	4.03588	-0.93885	-0.301733	0.88205	0.963545	no	4.5065	1.94397	-2.56253	-1.213	0.55395	0.652704	no
ENSG00000250742	RP11-834C11.4	chr12:54126097-54132843	+	Antisense	0.411884	0.656256	0.244372	0.67202	0.2469	0.564816	no	0.418782	1.38549	0.966708	1.72613	0.0157	0.105647	no	1.5212	0.732873	-0.788327	-1.05358	0.06155	0.452502	no
ENSG00000250988	SNHG21	chr15:82750563-82806070	+	Antisense	2.22637	2.13166	-0.09471	-0.0627109	0.9511	0.986615	no	2.26016	3.26855	1.00839	0.532225	0.60915	0.856506	no	3.60867	0.604657	-3.00401	-2.57728	0.2702	0.452502	no
ENSG00000251257	CTD-2263F21.1	chr5:38258408-38469604	-	Antisense	2.83709	11.0179	8.18081	1.95737	0.1914	0.494306	no	2.89829	5.91282	3.01453	1.02865	0.6458	0.874678	no	6.43015	2.34455	-4.0856	-1.45554	0.59785	0.690652	no
ENSG00000251364	CTD-2516F10.2	chr11:7238777-7512515	-	Antisense	0.62533	0.687151	0.061821	0.13601	0.8425	0.951691	no	0.635587	1.25725	0.621663	0.984107	0.2111	0.527007	no	1.3831	0.760956	-0.622144	-0.862017	0.30605	0.452502	no
ENSG00000251562	MALAT1	chr11:65497761-65506516	+	Antisense	298.435	743.303	444.868	1.31653	0.0011	0.017343	yes	302.743	960.893	658.15	1.66628	0.00035	0.00606601	yes	1055.34	828.359	-226.981	-0.349373	0.45335	0.558806	no
ENSG00000253187	HOXA10-AS	chr7:27162434-27180261	+	Antisense	1.07702	0.979128	-0.097892	-0.137477	0.8943	0.968733	no	1.0931	1.62391	0.53081	0.571049	0.5801	0.841025	no	1.80862	0.244455	-1.56417	-2.88724	0.2667	0.452502	no
ENSG00000253320	AZIN1-AS1	chr8:102826356-102977876	+	Antisense	1.97928	2.6802	0.70092	0.437365	0.4213	0.728048	no	2.00895	3.91089	1.90194	0.961058	0.10185	0.358502	no	4.30854	1.06398	-3.24456	-2.01773	0.2654	0.452502	no
ENSG00000253389	RP11-930P14.1	chr8:41653219-41896762	+	Antisense	4.72685	2.36624	-2.36061	-0.998285	0.3882	0.701922	no	4.78911	3.2213	-1.56781	-0.572115	0.7009	0.901271	no	3.6407	0.889988	-2.75071	-2.03236	0.36255	0.475323	no
ENSG00000253661	ZFHX4-AS1	chr8:76403997-76867285	-	Antisense	1.69374	2.00324	0.3095	0.242122	0.8137	0.943388	no	1.71953	1.08454	-0.63499	-0.664924	0.54195	0.818656	no	1.20426	0.430152	-0.774108	-1.48523	0.3997	0.509464	no
ENSG00000254473	RP11-522I20.3	chr9:83659962-83713378	+	Antisense	5.19162	3.10797	-2.08365	-0.740213	0.72415	0.906399	no	5.26714	3.90515	-1.36199	-0.431642	0.85905	0.956423	no	4.33261	0.74598	-3.58663	-2.53803	0.45255	0.558365	no
ENSG00000254531	FLJ20021	chr4:101023408-101348883	+	Antisense	2.1141	1.48118	-0.63292	-0.513295	0.7148	0.903073	no	2.14569	2.33932	0.19363	0.124648	0.92495	0.97787	no	2.57715	0.732928	-1.84422	-1.81403	0.38625	0.496893	no
ENSG00000254614	AP003068.23	chr11:65177605-65212006	-	Antisense	5.3307	3.7117	-1.619	-0.522246	0.44795	0.748704	no	5.40483	4.8561	-0.54873	-0.154449	0.8604	0.956763	no	5.27762	4.15585	-1.12177	-0.344743	0.74125	0.814584	no
ENSG00000254635	WAC-AS1	chr10:28522651-28623112	-	Antisense	3.04191	3.06248	0.02057	0.00972101	0.9879	0.996306	no	3.08598	2.93159	-0.15439	-0.0740434	0.9402	0.981769	no	3.23744	3.43327	0.19583	0.0847304	0.92095	0.945973	no
ENSG00000254682	RP11-660L16.2	chr11:71428192-71452868	+	Antisense	2.52096	2.48061	-0.04035	-0.0232771	0.9755	0.993628	no	2.56144	1.62062	-0.94082	-0.660411	0.48235	0.78032	no	1.80075	2.76739	0.96664	0.619927	0.54145	0.641016	no
ENSG00000254860	TMEM9B-AS1	chr11:8947293-8977527	+	Antisense	2.70569	1.85962	-0.84607	-0.540985	0.63125	0.863749	no	2.73197	1.13271	-1.59926	-1.27016	0.3274	0.653238	no	1.24567	2.08169	0.83602	0.740828	0.69255	0.774388	no
ENSG00000255650	FAM222A-AS1	chr12:109714227-109773508	-	Antisense	1.3377	0.621438	-0.716262	-1.10607	0.19085	0.493137	no	1.3565	0.344608	-1.01189	-1.97686	0.1242	0.399801	no	0.386518	0.697223	0.310705	0.851083	0.544	0.643305	no
ENSG00000255857	PXN-AS1	chr12:120201290-120265771	+	Antisense	1.87587	1.26825	-0.60762	-0.564724	0.5271	0.804734	no	1.90136	1.21034	-0.69102	-0.651623	0.49565	0.788323	no	1.33536	1.42483	0.08947	0.0935627	0.92295	0.947343	no
ENSG00000256751	PLBD1-AS1	chr12:14503660-14757963	+	Antisense	1.61031	2.28457	0.67426	0.504588	0.77575	0.927272	no	1.6348	1.31851	-0.31629	-0.310211	0.8792	0.962741	no	1.43987	2.55728	1.11741	0.828675	0.69815	0.779202	no
ENSG00000256940	RP11-783K16.5	chr11:64244479-64249494	+	Antisense	1.05945	3.30411	2.24466	1.64095	0.3886	0.702234	no	1.07193	3.8432	2.77127	1.8421	0.34955	0.672729	no	4.18944	3.67941	-0.51003	-0.187282	0.918	0.943996	no
ENSG00000257261	RP11-96H19.1	chr12:46383678-46876159	+	Antisense	9.03026	5.67902	-3.35124	-0.669125	0.55745	0.822836	no	9.15029	7.52446	-1.62583	-0.282228	0.85465	0.954221	no	8.50869	6.39205	-2.11664	-0.412659	0.7842	0.848263	no
ENSG00000257303	RP11-977G19.11	chr12:56271698-56334053	+	Antisense	10.923	7.99592	-2.92708	-0.450037	0.6793	0.886904	no	11.0966	5.6555	-5.4411	-0.97239	0.4097	0.724098	no	6.24686	8.94721	2.70035	0.518308	0.6355	0.724678	no
ENSG00000257551	HLX-AS1	chr1:220832762-220885059	-	Antisense	1.09637	1.41081	0.31444	0.363791	0.70105	0.898156	no	1.1103	0.731304	-0.378996	-0.602413	0.693	0.897752	no	0.811476	1.58615	0.774674	0.966907	0.527	0.627469	no
ENSG00000257913	RP11-386G11.5	chr12:48995148-49059774	+	Antisense	0.277347	1.01518	0.737833	1.87197	0.06545	0.274814	no	0.28088	1.44963	1.16875	2.36766	0.03355	0.178376	no	1.5868	1.13434	-0.45246	-0.484266	0.6253	0.715759	no
ENSG00000258056	RP11-644F5.11	chr12:55725322-55730852	+	Antisense	4.49667	3.54004	-0.95663	-0.345092	0.73735	0.911758	no	4.56018	3.09282	-1.46736	-0.560166	0.7862	0.934108	no	3.43454	3.97519	0.54065	0.210906	0.8629	0.906514	no
ENSG00000258057	BCDIN3D-AS1	chr12:49791145-49843129	+	Antisense	0.698668	1.1462	0.447532	0.714186	0.3584	0.67547	no	0.708488	0.911306	0.202818	0.363192	0.7391	0.916591	no	0.995998	1.28259	0.286592	0.364845	0.73565	0.809908	no
ENSG00000258422	RP11-486O13.2	chr14:70044216-70230187	+	Antisense	2.23666	1.88252	-0.35414	-0.248679	0.8404	0.951343	no	2.26328	1.38329	-0.87999	-0.71031	0.5369	0.815546	no	1.52634	0.485244	-1.0411	-1.6533	0.3096	0.452502	no
ENSG00000258561	RP11-72M17.1	chr14:66212809-67181803	-	Antisense	0	0.53251	0.53251	inf	1	1	no	0	1.45059	1.45059	inf	0.02415	0.141902	no	1.60725	0.258853	-1.3484	-2.63438	0.30685	0.452502	no
ENSG00000258603	RP3-414A15.10	chr14:73610554-73633941	-	Antisense	4.03194	2.6512	-1.38074	-0.604831	0.2553	0.572897	no	4.09414	1.26939	-2.82475	-1.68943	0.045	0.216226	no	1.41568	0.636802	-0.778878	-1.15258	0.36025	0.473486	no
ENSG00000259001	RPPH1	chr14:20343047-20357905	-	Antisense	2041.41	1306.27	-735.14	-0.644108	0.38865	0.702234	no	2070.3	2503.14	432.84	0.273896	0.7613	0.925508	no	2767.16	1461.99	-1305.17	-0.920475	0.57975	0.675735	no
ENSG00000259065	RP5-1021I20.1	chr14:73715121-73803270	+	Antisense	8.00265	5.08558	-2.91707	-0.654066	0.5363	0.810052	no	8.11392	3.90336	-4.21056	-1.05568	0.4007	0.717118	no	4.32947	0.965475	-3.364	-2.16488	0.3576	0.471667	no
ENSG00000259291	RP11-617F23.1	chr15:90001391-90082207	-	Antisense	34.7553	34.8437	0.0884	0.00366517	0.98745	0.996306	no	35.2574	17.2714	-17.986	-1.02954	0.0011	0.01474	yes	19.1254	4.63624	-14.4892	-2.04446	0.2951	0.452502	no
ENSG00000259319	RP11-293M10.6	chr14:75423682-75474111	-	Antisense	1.59484	0.914761	-0.680079	-0.801942	0.2075	0.51654	no	1.61661	1.46255	-0.15406	-0.144484	0.8185	0.944856	no	1.63362	0.166112	-1.46751	-3.29784	0.2651	0.452502	no
ENSG00000259520	CTD-2651B20.3	chr15:45251579-45279251	-	Antisense	0.344373	1.02036	0.675987	1.56703	0.1286	0.404168	no	0.351522	0.595297	0.243775	0.759995	0.4797	0.778312	no	0.65965	0.101711	-0.557939	-2.69722	0.22315	0.452502	no
ENSG00000259881	RP11-830F9.5	chr16:88874857-88977204	+	Antisense	0.704716	1.23975	0.535034	0.814932	0.13425	0.413788	no	0.713134	1.17662	0.463486	0.722408	0.2143	0.531015	no	1.31016	0.661327	-0.648833	-0.986304	0.3808	0.491684	no
ENSG00000259972	AC009120.6	chr16:74296774-74369826	-	Antisense	0.522017	1.70972	1.1877	1.71159	0.06505	0.273588	no	0.530229	1.75111	1.22088	1.72358	0.11475	0.383831	no	1.91852	0.577848	-1.34067	-1.73123	0.3642	0.476636	no
ENSG00000260083	MIR762HG	chr16:30833625-30895220	+	Antisense	2.19148	2.22858	0.0371	0.0242181	0.977	0.994089	no	2.22562	2.64784	0.42222	0.250609	0.79565	0.936986	no	2.95476	0.587506	-2.36725	-2.33036	0.2794	0.452502	no
ENSG00000260267	RP11-452L6.5	chr16:31456710-31467166	-	Antisense	0.723832	1.18547	0.461638	0.711726	0.2006	0.505596	no	0.735178	1.23122	0.496042	0.743918	0.26495	0.588184	no	1.34878	0.497167	-0.851613	-1.43985	0.32635	0.452968	no
ENSG00000260630	SNAI3-AS1	chr16:88663297-88687186	+	Antisense	2.67474	3.05339	0.37865	0.191014	0.8457	0.952976	no	2.71643	4.01455	1.29812	0.563529	0.5484	0.822511	no	4.37969	1.04004	-3.33965	-2.07419	0.28425	0.452502	no
ENSG00000261253	AC137932.6	chr16:89267626-89490561	+	Antisense	2.84627	1.88083	-0.96544	-0.597703	0.6524	0.87537	no	2.88522	2.47748	-0.40774	-0.21981	0.88215	0.963545	no	2.75373	0.656807	-2.09692	-2.06784	0.35605	0.47068	no
ENSG00000261616	RP11-6O2.3	chr15:99136322-99251223	+	Antisense	9.14836	3.82425	-5.32411	-1.25834	0.0007	0.0125479	yes	9.26517	6.25133	-3.01384	-0.567653	0.156	0.451039	no	7.0141	0.510917	-6.50318	-3.7791	0.26125	0.452502	no
ENSG00000262050	RP11-74E22.3	chr17:2689385-2712833	+	Antisense	1.35984	0.673199	-0.686641	-1.01434	0.55305	0.821058	no	1.37711	0.840895	-0.536215	-0.711648	0.66715	0.885395	no	0.917976	0.0469048	-0.871071	-4.29065	0.0548	0.452502	no
ENSG00000263072	ZNF213-AS1	chr16:3110459-3142805	-	Antisense	3.57796	3.82928	0.25132	0.0979343	0.883	0.965609	no	3.63095	4.29918	0.66823	0.243713	0.74775	0.920825	no	4.7654	0.832828	-3.93257	-2.51651	0.2537	0.452502	no
ENSG00000263214	ZNF205-AS1	chr16:3110459-3142805	-	Antisense	1.53666	1.72875	0.19209	0.169933	0.81095	0.942559	no	1.5596	1.33586	-0.22374	-0.223405	0.7738	0.930616	no	1.47403	0.351495	-1.12254	-2.06818	0.3056	0.452502	no
ENSG00000264247	LINC00909	chr18:74591773-75065671	-	Antisense	5.76209	4.67605	-1.08604	-0.301302	0.6033	0.847825	no	5.83488	3.9087	-1.92618	-0.578015	0.4403	0.746879	no	4.34926	0.726697	-3.62256	-2.58134	0.2749	0.452502	no
ENSG00000265142	MIR133A1HG	chr18:21704956-21870957	-	Antisense	112.235	113.097	0.862	0.0110404	0.98115	0.995222	no	114.008	140.835	26.827	0.304874	0.6244	0.864464	no	157.482	17.7289	-139.753	-3.15102	0.2462	0.452502	no
ENSG00000265401	RP11-138I1.4	chr17:16380797-16382745	-	Antisense	2.24833	1.1843	-1.06403	-0.924822	0.46825	0.763633	no	2.28427	0.923199	-1.36107	-1.30702	0.3589	0.68114	no	1.02817	0.208553	-0.819617	-2.3016	0.19015	0.452502	no
ENSG00000265751	RP11-296E23.1	chr18:21242241-21525567	-	Antisense	21.2808	18.4583	-2.8225	-0.205286	0.61805	0.85548	no	21.5446	31.9851	10.4405	0.570074	0.25575	0.57734	no	35.9673	3.07828	-32.889	-3.54649	0.26755	0.452502	no
ENSG00000266053	NDUFV2-AS1	chr18:9102629-9285985	-	Antisense	2.11609	1.92853	-0.18756	-0.133898	0.9087	0.973387	no	2.14064	2.05996	-0.08068	-0.0554298	0.9638	0.987767	no	2.27938	0.564231	-1.71515	-2.01428	0.3153	0.452502	no
ENSG00000266441	RP11-91I8.3	chr18:6727052-6915716	-	Antisense	0.977135	5.84688	4.86974	2.58104	0.19355	0.497153	no	0.989726	3.46242	2.47269	1.80668	0.43075	0.741588	no	3.81786	3.38434	-0.43352	-0.173892	0.84345	0.892122	no
ENSG00000266962	RP11-400F19.6	chr17:42536171-42566277	-	Antisense	2.27566	1.7857	-0.48996	-0.349792	0.5275	0.804734	no	2.30599	2.25878	-0.04721	-0.0298455	0.95935	0.986789	no	2.48265	0.510175	-1.97247	-2.28282	0.2836	0.452502	no
ENSG00000267106	ZNF561-AS1	chr19:9604679-9675086	+	Antisense	1.14709	0.932691	-0.214399	-0.298503	0.7125	0.902532	no	1.16495	1.6271	0.46215	0.482037	0.56015	0.828376	no	1.78599	0.159394	-1.6266	-3.48606	0.2562	0.452502	no
ENSG00000267322	SNHG22	chr18:49782166-50195093	+	Antisense	19.1254	32.1485	13.0231	0.74926	0.44675	0.747603	no	19.395	30.5383	11.1433	0.654939	0.62745	0.866475	no	33.4605	10.8719	-22.5886	-1.62186	0.3731	0.485039	no
ENSG00000267365	KCNJ2-AS1	chr17:70166960-70180048	-	Antisense	1.83601	2.22252	0.38651	0.27562	0.75565	0.92032	no	1.86225	1.76585	-0.0964	-0.0766826	0.95055	0.984533	no	1.95539	0.572553	-1.38284	-1.77198	0.5539	0.652695	no
ENSG00000267390	RP11-635N19.1	chr18:63327725-63381629	+	Antisense	5.54407	2.67643	-2.86764	-1.05063	0.19625	0.500531	no	5.62498	3.97514	-1.64984	-0.500842	0.52285	0.806634	no	4.4004	1.22356	-3.17684	-1.84655	0.312	0.452502	no
ENSG00000267417	CTC-239J10.1	chr19:12995607-13098796	-	Antisense	1.0884	0.89365	-0.19475	-0.284426	0.8496	0.953834	no	1.10579	0.263285	-0.842505	-2.07038	0.28585	0.609884	no	0.294372	0.0856527	-0.208719	-1.78107	1	1	no
ENSG00000267532	MIR497HG	chr17:6853860-7019659	-	Antisense	0.805096	1.90443	1.09933	1.24213	0.423	0.729653	no	0.816293	1.03304	0.216747	0.339738	0.8216	0.94528	no	1.13929	0.698709	-0.440581	-0.705368	0.6614	0.747568	no
ENSG00000267871	CTC-444N24.6	chr19:57267219-57294469	-	Antisense	1.1247	0.939281	-0.185419	-0.259916	0.8504	0.953999	no	1.14139	0.63998	-0.50141	-0.8347	0.6019	0.851978	no	0.708096	0.170731	-0.537365	-2.05222	0.35035	0.466388	no
ENSG00000268061	NAPA-AS1	chr19:47484281-47515240	+	Antisense	1.19142	0.661648	-0.529772	-0.848548	0.54405	0.815753	no	1.20812	0.772825	-0.435295	-0.644551	0.65345	0.878468	no	0.853861	0.335705	-0.518156	-1.3468	0.427	0.535152	no
ENSG00000268858	RP4-591C20.9	chr20:63861211-63864293	-	Antisense	0.602498	1.09484	0.492342	0.861685	0.0411	0.206425	no	0.610737	1.13485	0.524113	0.893882	0.05115	0.233731	no	1.24282	0.302076	-0.940744	-2.04063	0.27695	0.452502	no
ENSG00000269293	ZSCAN16-AS1	chr6:28121794-28139678	-	Antisense	4.95304	3.772	-1.18104	-0.392986	0.2553	0.572897	no	5.02786	3.84509	-1.18277	-0.386926	0.33685	0.66278	no	4.29607	0.715365	-3.58071	-2.58627	0.27825	0.452502	no
ENSG00000269968	RP5-940J5.9	chr12:6533926-6538374	-	Antisense	8.45507	3.35089	-5.10418	-1.33527	0.255	0.572816	no	8.57694	3.8674	-4.70954	-1.1491	0.3439	0.668913	no	4.35982	3.77306	-0.58676	-0.208534	0.8595	0.903784	no
ENSG00000270112	RP11-742D12.2	chr18:46667820-46764408	+	Antisense	1.81051	1.60298	-0.20753	-0.175645	0.88	0.965184	no	1.84446	0.681102	-1.16336	-1.43725	0.36495	0.688024	no	0.737975	0.165549	-0.572426	-2.15631	0.39765	0.507471	no
ENSG00000270135	RP11-362K14.7	chr3:169793427-169812986	+	Antisense	0.67805	0.665082	-0.012968	-0.027859	0.9522	0.986983	no	0.690086	1.25077	0.560684	0.857973	0.58635	0.844888	no	1.40289	0.250341	-1.15255	-2.48644	0.22455	0.452502	no
ENSG00000270175	RP11-793H13.11	chr12:53500161-53506431	-	Antisense	2.46526	2.62777	0.16251	0.0920975	0.892	0.968327	no	2.49845	2.91437	0.41592	0.222147	0.79125	0.936364	no	3.22238	2.93917	-0.28321	-0.132717	0.85255	0.898718	no
ENSG00000270605	RP5-1092A3.4	chr1:28236108-28247568	-	Antisense	0.845433	1.40696	0.561527	0.734821	0.69815	0.896634	no	0.857942	0.693831	-0.164111	-0.306295	0.86265	0.957189	no	0.766443	1.55704	0.790597	1.02256	0.5922	0.686049	no
ENSG00000270820	RP11-355B11.2	chr2:61471187-61538626	+	Antisense	2.49988	2.60195	0.10207	0.0577342	0.94155	0.983698	no	2.52975	3.01363	0.48388	0.252509	0.77865	0.932091	no	3.30392	0.767079	-2.53684	-2.10673	0.2741	0.452502	no
ENSG00000270959	LPP-AS2	chr3:188151205-188890671	-	Antisense	0.350129	1.07597	0.725841	1.61967	0.38815	0.701915	no	0.356153	0.578996	0.222843	0.701054	0.645	0.87418	no	0.636733	0.251443	-0.38529	-1.34046	0.51405	0.61528	no
ENSG00000271122	RP11-379H18.1	chr7:35632658-35699413	+	Antisense	2.2962	2.24235	-0.05385	-0.0342413	0.9185	0.975898	no	2.32984	2.29011	-0.03973	-0.0248165	0.95215	0.984632	no	2.53129	0.540424	-1.99087	-2.22771	0.2956	0.452502	no
ENSG00000271380	RP11-307C12.12	chr1:154957025-154974395	+	Antisense	1.09744	1.16076	0.06332	0.0809289	0.9644	0.990405	no	1.11004	0.966954	-0.143086	-0.199099	0.9245	0.97787	no	1.07514	1.2952	0.22006	0.268655	0.8874	0.922837	no
ENSG00000271848	RP11-464F9.21	chr10:73644880-73730487	+	Antisense	0.620491	0.719055	0.098564	0.212693	0.85765	0.956729	no	0.630012	1.06971	0.439698	0.763766	0.55715	0.826672	no	1.18609	0.802733	-0.383357	-0.563221	0.6325	0.722205	no
ENSG00000271937	RP11-424N24.2	chr3:44337940-44409451	-	Antisense	0.657912	0.933998	0.276086	0.505524	0.75575	0.92032	no	0.665554	1.09762	0.432066	0.721755	0.68995	0.896512	no	1.21377	0.376383	-0.837387	-1.68922	0.35645	0.470983	no
ENSG00000271976	RP11-884K10.7	chr3:53846579-53865800	-	Antisense	1.49966	1.57507	0.07541	0.0707762	0.8691	0.960724	no	1.5216	1.38034	-0.14126	-0.140566	0.7727	0.930378	no	1.52417	0.282572	-1.2416	-2.43134	0.26895	0.452502	no
ENSG00000272106	RP11-345P4.9	chr1:1613757-1630610	-	Antisense	6.80214	6.0242	-0.77794	-0.175217	0.74255	0.913909	no	6.89601	5.77869	-1.11732	-0.255019	0.71985	0.909676	no	6.45138	6.72132	0.26994	0.0591378	0.93795	0.958528	no
ENSG00000272146	ARF4-AS1	chr3:57571362-57600927	+	Antisense	2.21735	0.942303	-1.27505	-1.23457	0.3573	0.67415	no	2.24526	0.66439	-1.58087	-1.75678	0.25725	0.579037	no	0.720675	0.277521	-0.443154	-1.37675	0.4533	0.558806	no
ENSG00000272277	RP1-40E16.12	chr6:3063990-3115187	-	Antisense	0.740532	0.673898	-0.066634	-0.136031	0.9211	0.976444	no	0.752964	1.31324	0.560276	0.802483	0.75	0.921469	no	1.46804	0.392738	-1.0753	-1.90225	0.4516	0.557676	no
ENSG00000272288	RP11-140K17.3	chr6:34587287-34697470	+	Antisense	6.23786	4.8549	-1.38296	-0.361611	0.7504	0.917189	no	6.33819	5.09374	-1.24445	-0.315346	0.7838	0.932857	no	5.64107	1.5695	-4.07157	-1.84566	0.32755	0.452968	no
ENSG00000272369	RP11-446N19.1	chr12:46383678-46876159	+	Antisense	5.69927	5.4233	-0.27597	-0.0716044	0.9531	0.98719	no	5.78178	5.00075	-0.78103	-0.209369	0.8835	0.964107	no	5.65304	6.12224	0.4692	0.115032	0.94465	0.963037	no
ENSG00000272606	RP11-554J4.1	chr2:55547291-55618880	+	Antisense	1.43086	1.30226	-0.1286	-0.135856	0.9383	0.9827	no	1.45195	1.84322	0.39127	0.344236	0.8396	0.950154	no	2.04684	0.331976	-1.71486	-2.62424	0.259	0.452502	no
ENSG00000272677	RP11-127B20.3	chr4:82352497-82384027	+	Antisense	1.52202	1.06279	-0.45923	-0.51813	0.6918	0.893228	no	1.5405	0.788695	-0.751805	-0.965855	0.515	0.801788	no	0.877601	0.580068	-0.297533	-0.597343	0.605	0.697162	no
ENSG00000272758	RP11-299J3.8	chr3:122416206-122514945	+	Antisense	3.21243	3.46304	0.25061	0.108373	0.9167	0.975381	no	3.25746	2.72319	-0.53427	-0.258451	0.8101	0.941434	no	2.99862	1.03453	-1.96409	-1.53532	0.34595	0.463012	no
ENSG00000272760	RP11-5C23.1	chr7:154928497-155003084	+	Antisense	1.00841	0.734961	-0.273449	-0.456339	0.79965	0.937936	no	1.02635	1.00237	-0.02398	-0.0340998	0.9832	0.993305	no	1.1137	0.238419	-0.875281	-2.2238	0.40695	0.516266	no
ENSG00000272829	XXbac-B135H6.18	chr22:20965107-20999038	-	Antisense	0.794691	1.591	0.796309	1.00147	0.6232	0.858676	no	0.805408	0.915603	0.110195	0.185003	0.9192	0.97547	no	1.01152	0.610652	-0.400868	-0.728096	0.5587	0.656916	no
ENSG00000272831	RP11-792A8.4	chr7:66628880-66844826	-	Antisense	3.91969	3.71797	-0.20172	-0.0762239	0.9291	0.979559	no	3.98336	5.03161	1.04825	0.337035	0.8643	0.957865	no	5.54553	1.47076	-4.07477	-1.91476	0.5248	0.625325	no
ENSG00000272894	RP5-1159O4.1	chr7:7552461-7608929	-	Antisense	3.58284	0.655354	-2.92749	-2.45076	0.05485	0.247191	no	3.63408	4.31883	0.68475	0.249049	0.84855	0.952983	no	4.77843	0.0490222	-4.72941	-6.60696	0.2486	0.452502	no
ENSG00000272990	RP11-305K5.1	chr3:156037700-156539138	-	Antisense	1.46199	1.77427	0.31228	0.279289	0.8292	0.947753	no	1.48694	2.17366	0.68672	0.547778	0.6892	0.896249	no	2.44004	0.282928	-2.15711	-3.10839	0.2188	0.452502	no
ENSG00000273080	RP11-301O19.1	chr2:86143931-86196049	+	Antisense	0.628979	0.745414	0.116435	0.245031	0.88835	0.96721	no	0.636978	1.00163	0.364652	0.653033	0.69985	0.900605	no	1.11838	0.425219	-0.693161	-1.39513	0.4011	0.510666	no
ENSG00000273149	RP11-290D2.6	chr13:45333470-45420371	+	Antisense	3.4131	1.08641	-2.32669	-1.65151	0.2541	0.571895	no	3.46665	1.20034	-2.26631	-1.5301	0.24705	0.569326	no	1.3404	1.21745	-0.12295	-0.138801	0.92445	0.948448	no
ENSG00000273237	CTB-119C2.1	chr7:26152239-26187125	-	Antisense	2.5236	1.88414	-0.63946	-0.421574	0.419	0.72614	no	2.56294	3.50442	0.94148	0.451376	0.48775	0.783488	no	3.92582	0.379785	-3.54603	-3.36974	0.25275	0.452502	no
ENSG00000273271	AP000254.8	chr21:31659621-31668931	-	Antisense	1.27843	1.0703	-0.20813	-0.256361	0.8609	0.95775	no	1.30134	1.58209	0.28075	0.281833	0.8657	0.95825	no	1.73837	0.15474	-1.58363	-3.48981	0.1627	0.452502	no
ENSG00000273338	RP11-386I14.4	chr1:77979174-78138449	-	Antisense	1.84519	0	-1.84519	#NAME?	1	1	no	1.87683	0	-1.87683	#NAME?	1	1	no	0	0	0	0	1	1	no
ENSG00000273391	RP11-634H22.1	chr7:139339456-139423457	-	Antisense	1.32732	0.953562	-0.373758	-0.47712	0.7565	0.920973	no	1.34625	1.24272	-0.10353	-0.115439	0.94275	0.982314	no	1.38897	0.0441369	-1.34483	-4.97588	0.05065	0.452502	no
ENSG00000273486	RP11-731C17.2	chr3:136818646-136862054	-	Antisense	1.62652	1.22204	-0.40448	-0.412494	0.47665	0.769972	no	1.65112	1.51024	-0.14088	-0.128671	0.8238	0.946123	no	1.66913	0.253237	-1.41589	-2.72054	0.2645	0.452502	no
ENSG00000275120	RP11-182J1.17	chr15:84599433-84627796	-	Antisense	1.16791	1.27313	0.10522	0.12444	0.9283	0.979441	no	1.18478	0.711343	-0.473437	-0.735996	0.77125	0.929488	no	0.797846	0.211756	-0.58609	-1.91371	0.4479	0.554244	no
ENSG00000275178	RP11-4B16.3	chr18:76974689-77133683	+	Antisense	3.1627	1.74662	-1.41608	-0.856589	0.6582	0.879357	no	3.20799	0.628582	-2.57941	-2.3515	0.2744	0.59748	no	0.694343	0.121458	-0.572885	-2.51519	0.12975	0.452502	no
ENSG00000275441	RP11-666O2.2	chr16:28553708-28591790	-	Antisense	1.47035	1.24724	-0.22311	-0.237418	0.8632	0.958652	no	1.48806	0.682768	-0.805292	-1.12396	0.59245	0.848143	no	0.758752	0.527586	-0.231166	-0.524222	0.56575	0.663064	no
ENSG00000276075	CTD-2012K14.8	chr16:67517861-67546788	-	Antisense	1.24143	1.96099	0.71956	0.659577	0.64015	0.868928	no	1.25928	1.638	0.37872	0.379339	0.8223	0.945663	no	1.80287	0.398168	-1.4047	-2.17884	0.3603	0.473512	no
ENSG00000276278	RP11-182J1.3	chr15:84599433-84627796	-	Antisense	1.69363	1.71602	0.02239	0.0189496	0.97235	0.992483	no	1.71964	1.32174	-0.3979	-0.379674	0.5688	0.834392	no	1.47231	0.339367	-1.13294	-2.11717	0.2679	0.452502	no
ENSG00000277449	CEBPB-AS1	chr20:50184597-50192689	-	Antisense	1.25239	1.33462	0.08223	0.0917446	0.9219	0.976693	no	1.27069	0.788202	-0.482488	-0.688972	0.59185	0.847448	no	0.874198	0.246646	-0.627552	-1.82552	0.3197	0.452502	no
ENSG00000278291	RP11-172H24.4	chr13:20699306-20723098	-	Antisense	2.23657	5.11227	2.8757	1.19268	0.08125	0.314138	no	2.27346	1.06365	-1.20981	-1.09587	0.1847	0.491133	no	1.1741	5.73124	4.55714	2.28729	0.00735	0.196641	no
ENSG00000278834	RP11-458J1.1	chr17:40624961-40665181	+	Antisense	2.35252	2.79266	0.44014	0.247429	0.78265	0.929929	no	2.38793	2.7563	0.36837	0.206973	0.8479	0.952983	no	3.04012	0.868063	-2.17206	-1.80826	0.32605	0.452968	no
ENSG00000280739	EIF1B-AS1	chr3:39808913-40312424	-	Antisense	1.02934	0.872076	-0.157264	-0.239195	0.7978	0.937539	no	1.04744	0.722983	-0.324457	-0.534836	0.58185	0.842246	no	0.792805	0.215943	-0.576862	-1.87631	0.32775	0.452968	no
ENSG00000281357	ARRDC3-AS1	chr5:91368723-91439085	+	Antisense	0.082397	0.7486	0.666203	3.18353	0.0504	0.235164	no	0.0832001	1.3823	1.2991	4.05435	0.07795	0.306201	no	1.50323	0.327787	-1.17544	-2.19724	0.32595	0.452968	no
ENSG00000281508	CDR1-AS	chrX:140782404-140784871	+	Antisense	8.94132	36.7394	27.7981	2.03877	5e-05	0.0015003	yes	9.1097	6.53803	-2.57167	-0.478547	0.19055	0.499178	no	7.29147	9.17936	1.88789	0.332184	0.5456	0.644759	no
XLOC_000669	Novel	chr1:201113952-201127184	+	Antisense	0.201039	0.66422	0.463181	1.72419	1	1	no	0.20595	1.08167	0.87572	2.3929	0.2716	0.595429	no	1.17628	0.737225	-0.439055	-0.674057	0.7804	0.845366	no
XLOC_000720	Novel	chr1:205789092-205891308	+	Antisense	1.45993	0.639534	-0.820396	-1.1908	0.29535	0.615215	no	1.47671	1.79811	0.3214	0.284095	0.83195	0.94866	no	2.00966	0.71573	-1.29393	-1.48946	0.15355	0.452502	no
XLOC_000906	Novel	chr1:247297411-247335080	+	Antisense	1.3132	1.22798	-0.08522	-0.0967911	0.86955	0.960942	no	1.3303	1.44142	0.11112	0.115736	0.87735	0.961927	no	1.59698	1.37392	-0.22306	-0.217052	0.78735	0.851082	no
XLOC_001112	Novel	chr1:50960744-50974633	-	Antisense	0.253097	0.482213	0.229116	0.92998	1	1	no	0.256079	1.17945	0.923371	2.20346	0.46415	0.764625	no	1.29344	0.539906	-0.753534	-1.26043	0.6507	0.737658	no
XLOC_001467	Novel	chr1:150045557-150145327	-	Antisense	1.61106	1.97396	0.3629	0.293081	0.5977	0.843469	no	1.63513	0.94304	-0.69209	-0.794013	0.34525	0.669687	no	1.04382	2.2137	1.16988	1.08458	0.1931	0.452502	no
XLOC_002034	Novel	chr10:69403902-69416867	+	Antisense	0.546733	0.686512	0.139779	0.328448	0.63685	0.866764	no	0.55427	1.07606	0.52179	0.957105	0.1488	0.439583	no	1.1771	0.768718	-0.408382	-0.614714	0.4076	0.516839	no
XLOC_002677	Novel	chr11:10510414-10541230	+	Antisense	0.409786	1.20863	0.798844	1.56043	0.4568	0.754771	no	0.418076	0.539504	0.121428	0.367868	0.87835	0.962409	no	0.590344	1.35386	0.763516	1.19745	0.61725	0.708513	no
XLOC_002764	Novel	chr11:65653595-65665545	+	Antisense	3.40546	1.85329	-1.55217	-0.877764	0.504	0.790765	no	3.45719	2.64112	-0.81607	-0.388449	0.81215	0.94231	no	2.93779	2.07042	-0.86737	-0.504807	0.756	0.82673	no
XLOC_002980	Novel	chr11:10750825-10779743	-	Antisense	4.16951	4.15645	-0.01306	-0.00452602	0.9704	0.991968	no	4.24592	1.86545	-2.38047	-1.18655	0.5969	0.850459	no	2.0356	4.62843	2.59283	1.18507	0.5243	0.62492	no
XLOC_002999	Novel	chr11:19117098-19178811	-	Antisense	1.97559	2.45643	0.48084	0.314283	0.44675	0.747603	no	2.00963	2.35999	0.35036	0.231847	0.6445	0.874133	no	2.64017	2.75319	0.11302	0.0604767	0.89735	0.929786	no
XLOC_003048	Novel	chr11:64182924-64204543	-	Antisense	0.557771	1.11458	0.556809	0.99876	0.5859	0.837796	no	0.565088	0.912147	0.347059	0.690789	0.725	0.911299	no	1.00522	1.24504	0.23982	0.308679	0.8592	0.903537	no
XLOC_003624	Novel	chr12:110533244-110584906	+	Antisense	8.39612	4.13927	-4.25685	-1.02035	0.0905	0.333025	no	8.4998	3.20481	-5.29499	-1.40719	0.0952	0.344335	no	3.58204	4.63061	1.04857	0.370424	0.6749	0.759535	no
XLOC_004125	Novel	chr12:110278304-110351093	-	Antisense	2.10282	2.4894	0.38658	0.24347	0.82995	0.947753	no	2.13785	0.853666	-1.28418	-1.32442	0.34345	0.668626	no	0.944582	2.8027	1.85812	1.56907	0.25795	0.452502	no
XLOC_004129	Novel	chr12:110846768-110907535	-	Antisense	0.751413	2.75908	2.00767	1.87651	5e-05	0.0015003	yes	0.760907	0.804539	0.043632	0.0804414	0.85725	0.955664	no	0.877861	3.07208	2.19422	1.80715	5e-05	0.00452341	yes
XLOC_004495	Novel	chr13:102685626-102696499	+	Antisense	1.28893	0.63107	-0.65786	-1.0303	0.21335	0.524111	no	1.30683	0.202329	-1.1045	-2.6913	0.0036	0.0356248	yes	0.226127	0.708978	0.482851	1.6486	0.14655	0.452502	no
XLOC_004811	Novel	chr14:24265537-24299833	+	Antisense	3.16329	1.93494	-1.22835	-0.70914	0.7378	0.911758	no	3.20539	2.59092	-0.61447	-0.307038	0.87955	0.962852	no	2.86077	2.16277	-0.698	-0.403521	0.8727	0.913315	no
XLOC_004894	Novel	chr14:60643414-60659052	+	Antisense	1.09312	1.62439	0.53127	0.571449	0.63035	0.863452	no	1.10773	1.38414	0.27641	0.32138	0.82095	0.945094	no	1.51869	0.378415	-1.14027	-2.00478	0.3704	0.482451	no
XLOC_006776	Novel	chr17:39199611-39204727	-	Antisense	0.449139	0.600818	0.151679	0.419766	0.76955	0.925532	no	0.454852	1.20443	0.749578	1.40488	0.3689	0.690894	no	1.3219	0.0979417	-1.22396	-3.75455	0.177	0.452502	no
XLOC_006977	Novel	chr18:21529280-21602035	+	Antisense	1.05372	0.357484	-0.696236	-1.55955	0.3225	0.642588	no	1.06777	0.684095	-0.383675	-0.642326	0.7619	0.925571	no	0.760152	0.110015	-0.650137	-2.78859	0.44985	0.55613	no
XLOC_007209	Novel	chr18:34975401-35143470	-	Antisense	0.554839	1.23352	0.678681	1.15264	0.5302	0.805477	no	0.562774	0.685895	0.123121	0.285431	0.8662	0.958337	no	0.766912	0.276786	-0.490126	-1.47029	0.4995	0.601929	no
XLOC_007483	Novel	chr19:3359562-3469217	-	Antisense	2.17161	2.02481	-0.1468	-0.100979	0.94465	0.983921	no	2.19935	0.935938	-1.26341	-1.23259	0.49345	0.786603	no	1.02963	0.79466	-0.23497	-0.373711	1	1	no
XLOC_008118	Novel	chr2:175923891-176011731	+	Antisense	1.04958	0.944202	-0.105378	-0.15264	0.83245	0.948453	no	1.06412	0.712318	-0.351802	-0.579062	0.51605	0.802462	no	0.790509	0.218583	-0.571926	-1.8546	0.34935	0.465413	no
XLOC_008763	Novel	chr2:97113495-97296751	-	Antisense	3.79139	1.39932	-2.39207	-1.438	0.14015	0.421867	no	3.83538	1.39099	-2.44439	-1.46325	0.29815	0.622819	no	1.57589	0.431751	-1.14414	-1.8679	0.44695	0.553375	no
XLOC_008843	Novel	chr2:119723460-119983818	-	Antisense	1.75765	0.244908	-1.51274	-2.84334	0.17475	0.471587	no	1.77948	0.593425	-1.18606	-1.58432	0.39155	0.708865	no	0.649101	0	-0.649101	#NAME?	0.0892	0.452502	no
XLOC_009282	Novel	chr20:23045632-23055029	+	Antisense	0.873443	1.27045	0.397007	0.540548	0.2059	0.513836	no	0.886835	0.987812	0.100977	0.155571	0.76765	0.927738	no	1.09298	0.243292	-0.849688	-2.1675	0.2929	0.452502	no
XLOC_009519	Novel	chr20:62143794-62182932	-	Antisense	1.01367	0.309806	-0.703864	-1.71015	0.40995	0.720327	no	1.02824	0.471408	-0.556832	-1.12512	0.6272	0.866325	no	0.518274	0.0373402	-0.480934	-3.79492	1	1	no
XLOC_010400	Novel	chr3:51993599-51995942	+	Antisense	1.01396	0.309617	-0.704343	-1.71145	0.2563	0.574038	no	1.02783	1.19504	0.16721	0.217464	0.87595	0.961427	no	1.32153	0.103531	-1.218	-3.67408	0.07855	0.452502	no
XLOC_010562	Novel	chr3:101680117-101709681	+	Antisense	0.66788	0.947975	0.280095	0.505261	0.3109	0.631829	no	0.677524	1.03513	0.357606	0.611467	0.3343	0.660534	no	1.13641	0.295014	-0.841396	-1.94563	0.29285	0.452502	no
XLOC_010768	Novel	chr3:187217284-187297935	+	Antisense	2.64917	0.599158	-2.05001	-2.14453	0.10005	0.352614	no	2.68759	0.392237	-2.29535	-2.77651	0.05955	0.259183	no	0.437102	0.195364	-0.241738	-1.16181	1	1	no
XLOC_011713	Novel	chr4:173384700-173406380	+	Antisense	0.797778	1.78076	0.982982	1.15844	0.2374	0.553423	no	0.810051	3.66037	2.85032	2.1759	0.189	0.496968	no	4.12239	0.601584	-3.52081	-2.77664	0.29465	0.452502	no
XLOC_014053	Novel	chr6:89130079-89165565	-	Antisense	3.76394	4.82751	1.06357	0.359037	0.47105	0.765898	no	3.8142	7.72519	3.91099	1.01819	0.09205	0.337427	no	8.51534	0.798223	-7.71712	-3.4152	0.2636	0.452502	no
XLOC_014054	Novel	chr6:89130079-89165565	-	Antisense	0.657566	1.59603	0.938464	1.27928	0.6033	0.847825	no	0.669111	1.74606	1.07695	1.38378	0.4855	0.782307	no	1.9191	0.321895	-1.5972	-2.57577	0.3558	0.470562	no
XLOC_014118	Novel	chr6:117907525-118398117	-	Antisense	3.52943	2.90084	-0.62859	-0.282966	0.7679	0.92518	no	3.56971	1.36118	-2.20853	-1.39095	0.2087	0.524655	no	1.49056	0.860302	-0.630258	-0.792939	0.56035	0.658214	no
XLOC_014121	Novel	chr6:117907525-118398117	-	Antisense	0	1.21213	1.21213	inf	0.1058	0.364916	no	0	0	0	0	1	1	no	0	0.466953	0.466953	inf	1	1	no
XLOC_014155	Novel	chr6:123804140-124826443	-	Antisense	1.01818	0.948374	-0.069806	-0.102471	0.9427	0.983921	no	1.03447	0.986429	-0.048041	-0.0686079	0.95535	0.985926	no	1.08984	0.0137259	-1.07611	-6.31108	0.21725	0.452502	no
XLOC_014297	Novel	chr6:163413999-163578596	-	Antisense	2.89815	1.57362	-1.32453	-0.881043	0.66065	0.880036	no	2.94119	1.81564	-1.12555	-0.695917	0.7171	0.908713	no	1.98263	0	-1.98263	#NAME?	0.0929	0.452502	no
XLOC_014631	Novel	chr7:44577893-44583874	+	Antisense	0.679245	0.356814	-0.322431	-0.928759	0.59095	0.840696	no	0.689897	1.11254	0.422643	0.689403	0.7269	0.912024	no	1.23529	0.112741	-1.12255	-3.45376	0.3036	0.452502	no
XLOC_015884	Novel	chr8:6708356-6774057	-	Antisense	2.51022	3.25231	0.74209	0.37365	0.29245	0.612451	no	2.54801	3.11455	0.56654	0.28965	0.5168	0.80258	no	3.4273	0.967221	-2.46008	-1.82516	0.31235	0.452502	no
XLOC_016470	Novel	chr9:70384596-70414650	+	Antisense	7.10235	4.36964	-2.73271	-0.700781	0.76765	0.92518	no	7.19604	4.68343	-2.51261	-0.61964	0.7607	0.925312	no	5.19602	0.88469	-4.31133	-2.55416	0.54745	0.646457	no
XLOC_017332	Novel	chrX:54747042-54806693	+	Antisense	1.61859	2.05273	0.43414	0.342805	0.5165	0.798853	no	1.6425	1.69884	0.05634	0.0486538	0.9352	0.980486	no	1.8935	0.40965	-1.48385	-2.20859	0.27715	0.452502	no
XLOC_017333	Novel	chrX:54747042-54806693	+	Antisense	0.898066	1.16275	0.264684	0.372643	0.41305	0.722172	no	0.910486	0.958488	0.048002	0.0741239	0.88385	0.964149	no	1.0651	0.232415	-0.832685	-2.19621	0.29265	0.452502	no
XLOC_017802	Novel	chrX:70422125-70435363	-	Antisense	0.480933	1.36864	0.887707	1.50883	0.0093	0.0780121	no	0.487169	0.816539	0.32937	0.745099	0.28435	0.609087	no	0.893385	0.520322	-0.373063	-0.779878	0.5112	0.612712	no
ENSG00000250132	RP11-359B12.2	chr12:912076-1495933	-	Antisense	2.85998	2.89038	0.0304	0.0152534	0.98155	0.995222	no	2.89725	2.13829	-0.75896	-0.43823	0.63765	0.869908	no	2.3834	3.23346	0.85006	0.440062	0.6258	0.716279	no
ENSG00000196295	AC005154.6	chr7:30496620-30634033	-	Antisense	4.47326	8.025	3.55174	0.843174	0.0782	0.308232	no	4.53722	7.41881	2.88159	0.70938	0.17575	0.479479	no	8.1189	2.50355	-5.61535	-1.69731	0.25615	0.452502	no
ENSG00000232412	RP1-315G1.3	chrX:123959232-124963817	-	Antisense	1.77478	2.02256	0.24778	0.188544	0.89935	0.97007	no	1.79909	1.03409	-0.765	-0.798907	0.6025	0.852189	no	1.14561	0.632614	-0.512996	-0.856718	0.4744	0.578229	no
ENSG00000258301	RP11-488C13.5	chr14:76762188-76826246	-	Antisense	1.09425	1.33324	0.23899	0.284994	0.7445	0.914332	no	1.10955	1.27116	0.16161	0.196173	0.86445	0.957907	no	1.41168	0.161426	-1.25025	-3.12847	0.27385	0.452502	no
ENSG00000258325	RP4-816N1.6	chr12:2794952-2941140	-	Antisense	1.52047	1.79834	0.27787	0.242142	0.82945	0.947753	no	1.54331	1.95539	0.41208	0.34143	0.7795	0.932205	no	2.17431	2.01608	-0.15823	-0.109003	0.92415	0.948264	no
ENSG00000233006	AC034220.3	chr5:132184875-132395614	-	Antisense	4.43158	3.28858	-1.143	-0.430357	0.6448	0.870994	no	4.49341	2.38752	-2.10589	-0.912296	0.38685	0.705339	no	2.63495	0.352369	-2.28258	-2.90262	0.28165	0.452502	no
ENSG00000254837	AP001372.2	chr11:74491711-74669117	+	Antisense	1.14256	1.38083	0.23827	0.27326	0.68555	0.890089	no	1.16023	1.2964	0.13617	0.160101	0.8295	0.948013	no	1.43357	1.54404	0.11047	0.107097	0.8826	0.920537	no
ENSG00000242791	RP11-651P23.5	chr3:149761104-150225190	+	Antisense	0.876329	1.04165	0.165321	0.249333	0.87385	0.962596	no	0.885823	0.366312	-0.519511	-1.27394	0.48415	0.781434	no	0.405875	0.144035	-0.26184	-1.49461	1	1	no
ENSG00000273680	RP11-996F15.6	chr12:29149102-29381189	-	Antisense	1.57106	2.38048	0.80942	0.599513	0.787	0.932061	no	1.59735	1.27949	-0.31786	-0.320104	0.8679	0.958765	no	1.41472	2.67184	1.25712	0.917316	0.62885	0.718981	no
ENSG00000274315	RP11-996F15.5	chr12:29149102-29381189	-	Antisense	1.16023	1.19517	0.03494	0.0427995	0.9752	0.993522	no	1.17785	0.68166	-0.49619	-0.789034	0.6226	0.864113	no	0.748908	1.34297	0.594062	0.842566	0.5937	0.68738	no
ENSG00000258824	CTD-2555O16.2	chr14:64388030-64546173	-	Antisense	1.62728	2.80348	1.1762	0.784755	0.60225	0.847204	no	1.65115	1.6693	0.01815	0.0157729	0.9911	0.995754	no	1.852	0.31038	-1.54162	-2.57698	0.23215	0.452502	no
ENSG00000272909	CTD-2555O16.4	chr14:64388030-64546173	-	Antisense	1.19392	1.04552	-0.1484	-0.191484	0.89655	0.969035	no	1.21071	1.16828	-0.04243	-0.0514633	0.97585	0.990867	no	1.28452	0.205977	-1.07854	-2.64067	0.3169	0.452502	no
ENSG00000259673	IQCH-AS1	chr15:67201032-67530143	-	Antisense	2.77774	2.75264	-0.0251	-0.0130966	0.9779	0.994181	no	2.8199	2.26938	-0.55052	-0.313345	0.5893	0.846452	no	2.52792	0.548468	-1.97945	-2.20447	0.30335	0.452502	no
ENSG00000182648	LINC01006	chr7:156472195-156893230	-	Antisense	2.60456	1.01271	-1.59185	-1.36282	0.0584	0.256194	no	2.64048	3.02484	0.38436	0.19606	0.80945	0.941295	no	3.37217	0.516958	-2.85521	-2.70555	0.2743	0.452502	no
ENSG00000219545	UMAD1	chr7:7636517-8094272	+	Antisense	8.69527	5.69642	-2.99885	-0.610173	0.14935	0.43725	no	8.83101	5.46764	-3.36337	-0.691659	0.1547	0.44921	no	6.08988	1.22072	-4.86916	-2.31868	0.27	0.452502	no
ENSG00000232656	IDI2-AS1	chr10:971145-1049170	+	Antisense	3.95868	2.94265	-1.01603	-0.427901	0.71335	0.902906	no	4.01848	1.40488	-2.6136	-1.5162	0.2177	0.535496	no	1.57752	3.2736	1.69608	1.05322	0.3969	0.506679	no
ENSG00000267302	RP11-178C3.2	chr17:59893045-60018975	+	Antisense	6.99365	2.84906	-4.14459	-1.29556	0.37925	0.694004	no	7.09506	2.72013	-4.37493	-1.38314	0.45835	0.759929	no	3.02387	0.698522	-2.32535	-2.11402	0.49075	0.593473	no
ENSG00000270696	RP11-342K6.1	chr2:75646782-75710989	+	Antisense	8.68764	8.75264	0.065	0.0107551	0.98785	0.996306	no	8.81015	5.40662	-3.40353	-0.704439	0.49405	0.786985	no	6.04904	1.43583	-4.61321	-2.07482	0.3267	0.452968	no
ENSG00000232973	CYP1B1-AS1	chr2:37923186-38239590	+	Antisense	0.677045	1.02996	0.352915	0.605266	0.08905	0.331303	no	0.68951	1.43627	0.74676	1.05868	0.0277	0.156636	no	1.59258	0.333442	-1.25914	-2.25586	0.24095	0.452502	no
ENSG00000227372	TP73-AS1	chr1:3630766-3747336	-	Antisense	3.40488	3.83452	0.42964	0.171444	0.61885	0.855894	no	3.4525	3.48406	0.03156	0.0131279	0.9741	0.990378	no	3.85047	4.27672	0.42625	0.15147	0.70045	0.780878	no
ENSG00000272579	RP11-101E13.5	chr1:193012249-193091777	-	Antisense	4.34256	2.95546	-1.3871	-0.555167	0.7522	0.91796	no	4.40548	2.57572	-1.82976	-0.774322	0.652	0.877766	no	2.87439	3.31089	0.4365	0.203964	0.89175	0.925884	no
ENSG00000272510	RP4-680D5.8	chr1:15526812-15603626	-	Antisense	2.01963	0.756442	-1.26319	-1.41679	0.3802	0.694738	no	2.04745	2.48559	0.43814	0.279761	0.8488	0.952984	no	2.78927	0.847266	-1.942	-1.719	0.33655	0.456363	no
ENSG00000223745	RP4-717I23.3	chr1:93149741-93369498	-	Antisense	2.13136	2.37798	0.24662	0.157963	0.78905	0.933106	no	2.16597	2.83767	0.6717	0.389697	0.5908	0.846857	no	3.10816	2.64565	-0.46251	-0.232435	0.71295	0.791037	no
ENSG00000255435	RP11-770J1.3	chr11:118436489-118603033	-	Antisense	0.995482	1.04033	0.044848	0.0635775	0.94835	0.985409	no	1.00828	0.515791	-0.492489	-0.967032	0.4262	0.737684	no	0.558303	1.16609	0.607787	1.06256	0.37265	0.484575	no
ENSG00000270039	RP11-571M6.17	chr12:57762333-57818704	+	Antisense	7.57286	3.93472	-3.63814	-0.944579	0.5525	0.820562	no	7.68954	3.44905	-4.24049	-1.1567	0.52475	0.807947	no	3.81504	4.39818	0.58314	0.205206	0.90935	0.938307	no
ENSG00000177410	ZFAS1	chr20:49219294-49295738	+	Antisense	16.2283	15.1009	-1.1274	-0.10387	0.88765	0.967062	no	16.4737	25.8481	9.3744	0.649893	0.442	0.747632	no	28.5049	4.22407	-24.2808	-2.7545	0.24485	0.452502	no
ENSG00000276026	RP4-545L17.11	chr20:1113262-1208274	-	Antisense	0	0.442841	0.442841	inf	1	1	no	0	1.02332	1.02332	inf	0.2009	0.513684	no	1.12864	0	-1.12864	#NAME?	0.1116	0.452502	no
ENSG00000126005	MMP24-AS1	chr20:35216461-35284985	-	Antisense	4.46345	6.81917	2.35572	0.611439	0.22925	0.543842	no	4.52987	6.75355	2.22368	0.576176	0.364	0.687112	no	7.40387	1.80565	-5.59822	-2.03576	0.26485	0.452502	no
ENSG00000263370	RP11-68I3.5	chr17:29560546-30186475	+	Antisense	8.98412	7.12585	-1.85827	-0.334314	0.77635	0.927465	no	9.12415	3.80783	-5.31632	-1.26072	0.47595	0.77499	no	4.32447	1.59143	-2.73304	-1.4422	0.5223	0.62301	no
ENSG00000236508	ATP13A5-AS1	chr3:193241124-193378843	+	Antisense	3.8781	2.07937	-1.79873	-0.899203	0.60595	0.849063	no	3.92752	2.84133	-1.08619	-0.467051	0.8328	0.948785	no	3.22478	0.139585	-3.0852	-4.52999	0.20345	0.452502	no
ENSG00000233223	AC113189.5	chr17:7561874-7633383	-	Antisense	9.69157	5.46833	-4.22324	-0.825631	0.2872	0.607827	no	9.8308	8.42415	-1.40665	-0.222778	0.8007	0.938027	no	9.36531	1.65165	-7.71366	-2.50342	0.27295	0.452502	no
ENSG00000234327	AC012146.7	chr17:5105540-5175034	+	Antisense	4.386	4.02501	-0.36099	-0.123914	0.895	0.968733	no	4.44571	4.08639	-0.35932	-0.121584	0.909	0.972259	no	4.52529	1.14124	-3.38405	-1.98741	0.37115	0.483171	no
ENSG00000228812	LAMA5-AS1	chr20:62302092-62367312	+	Antisense	0.461182	0.436043	-0.025139	-0.0808642	1	1	no	0.467112	1.31342	0.846308	1.49149	0.29855	0.623066	no	1.47169	0.297924	-1.17377	-2.30445	0.33285	0.454683	no
ENSG00000225733	FGD5-AS1	chr3:14818961-15065335	-	Antisense	46.0047	36.7711	-9.2336	-0.323209	0.2454	0.562741	no	46.6965	41.9158	-4.7807	-0.155822	0.64785	0.875854	no	46.6467	7.97205	-38.6746	-2.54875	0.27495	0.452502	no
ENSG00000258545	RHOXF1-AS1	chrX:120036235-120245267	+	Antisense	0.64558	0.0831197	-0.56246	-2.95733	0.0219	0.140003	no	0.657665	1.54433	0.886665	1.23156	0.21235	0.528383	no	1.74091	0.0216446	-1.71927	-6.32969	0.2478	0.452502	no
ENSG00000237188	RP11-337C18.8	chr1:147172770-147517875	+	Antisense	0.915236	0.756904	-0.158332	-0.274035	0.88095	0.965459	no	0.928769	1.03977	0.111001	0.162866	0.93575	0.980486	no	1.14444	0.847116	-0.297324	-0.434013	0.7789	0.844397	no
ENSG00000253549	CA3-AS1	chr8:85327607-85481493	-	Antisense	1.9909	0.522048	-1.46885	-1.93116	0.16095	0.45422	no	2.02056	0.70149	-1.31907	-1.52626	0.233	0.553682	no	0.778681	0.0961723	-0.682509	-3.01734	0.13535	0.452502	no
ENSG00000224046	AC005076.5	chr7:87151422-87220587	-	Antisense	1.72183	1.01948	-0.70235	-0.756112	0.59195	0.841274	no	1.74313	0.616453	-1.12668	-1.49962	0.2838	0.608615	no	0.674132	0.283135	-0.390997	-1.25154	0.47	0.574461	no
ENSG00000239569	KMT2E-AS1	chr7:105013424-105399308	-	Antisense	3.44716	2.08217	-1.36499	-0.72732	0.6763	0.886035	no	3.49255	1.71179	-1.78076	-1.02878	0.65825	0.88053	no	1.9223	0.617175	-1.30513	-1.63908	0.47555	0.579299	no
ENSG00000247137	RP11-727A23.5	chr11:83156987-83423516	-	Antisense	0.53018	1.52996	0.99978	1.52894	0.0398	0.202304	no	0.536558	1.38406	0.847502	1.3671	0.08765	0.328067	no	1.51566	1.69535	0.17969	0.161637	0.85605	0.901193	no
ENSG00000251022	THAP9-AS1	chr4:82818660-83012926	-	Antisense	3.17484	4.58955	1.41471	0.531667	0.43635	0.738999	no	3.22777	3.39372	0.16595	0.0723312	0.91925	0.97547	no	3.76087	1.38923	-2.37164	-1.43678	0.2998	0.452502	no
ENSG00000247774	PCED1B-AS1	chr12:47075706-47236662	-	Antisense	0.371236	0.783423	0.412187	1.07746	0.10585	0.365006	no	0.377653	2.20674	1.82909	2.54678	0.0009	0.0126745	yes	2.41076	0.873338	-1.53742	-1.46487	0.09195	0.452502	no
ENSG00000212694	LINC01089	chr12:121712751-121803906	-	Antisense	1.98506	2.67104	0.68598	0.428215	0.53475	0.808435	no	2.01512	3.38726	1.37214	0.749251	0.3414	0.666563	no	3.74528	2.97093	-0.77435	-0.334158	0.6993	0.779818	no
ENSG00000257621	PSMA3-AS1	chr14:57999734-58298139	-	Antisense	5.77042	8.78853	3.01811	0.606947	0.23005	0.544312	no	5.85393	9.07202	3.21809	0.632018	0.2631	0.586236	no	10.0163	2.00497	-8.01133	-2.32069	0.2477	0.452502	no
ENSG00000260274	RP11-817O13.8	chr15:75346743-75455842	+	Antisense	1.11282	1.04556	-0.06726	-0.089946	0.9604	0.989748	no	1.12824	0.712907	-0.415333	-0.662295	0.7017	0.90153	no	0.783131	0.213712	-0.569419	-1.87359	0.38115	0.491909	no
ENSG00000273702	RP11-758H9.2	chr17:59618552-59842255	-	Antisense	2.02059	2.29211	0.27152	0.181903	0.90505	0.971671	no	2.04861	1.97258	-0.07603	-0.0545625	0.97085	0.989649	no	2.17758	0.680686	-1.49689	-1.67766	0.42575	0.534141	no
ENSG00000268518	CTD-2545M3.8	chr19:50466784-50490870	-	Antisense	13.988	10.2909	-3.6971	-0.442823	0.41595	0.724323	no	14.1722	28.6696	14.4974	1.01646	0.04535	0.217436	no	31.5351	4.11658	-27.4185	-2.93744	0.2747	0.452502	no
ENSG00000258634	RP4-773N10.4	chr1:110031576-110074641	+	Antisense	1.16163	1.18044	0.01881	0.0231752	0.9639	0.990368	no	1.17756	1.0641	-0.11346	-0.146157	0.79795	0.937334	no	1.17544	1.32115	0.14571	0.1686	0.78175	0.846373	no
ENSG00000232995	RGS5	chr1:163111120-163355764	-	Antisense	0.86579	0.741671	-0.124119	-0.223237	0.81525	0.943777	no	0.877567	1.03995	0.162383	0.244932	0.83235	0.948761	no	1.13756	0.823994	-0.313566	-0.465231	0.6002	0.692498	no
ENSG00000203288	RP11-98D18.9	chr1:151755540-151794402	+	Antisense	1.51002	1.10346	-0.40656	-0.45254	0.80155	0.938317	no	1.53412	0.872139	-0.661981	-0.81478	0.5873	0.84507	no	0.966791	1.23302	0.266229	0.350923	0.8121	0.868656	no
ENSG00000272941	RP11-134L10.1	chr7:134986507-135170795	+	Antisense	1.11692	2.13312	1.0162	0.933432	0.61345	0.852923	no	1.1331	2.24953	1.11643	0.989351	0.5678	0.834207	no	2.45869	0.603692	-1.855	-2.026	0.4763	0.580032	no
ENSG00000253106	RP11-158K1.3	chr8:124488484-124728429	+	Antisense	1.57965	1.05021	-0.52944	-0.588923	0.6944	0.894694	no	1.60436	0.749263	-0.855097	-1.09846	0.4467	0.75009	no	0.835282	0.243198	-0.592084	-1.78013	0.3838	0.494513	no
ENSG00000272936	RP11-700J17.2	chr4:44622064-44726595	+	Antisense	1.38606	0.864465	-0.521595	-0.681112	0.65705	0.878323	no	1.41066	0.701865	-0.708795	-1.00711	0.5582	0.827436	no	0.772844	0.055779	-0.717065	-3.79238	0.0903	0.452502	no
ENSG00000231312	AC007246.3	chr2:39249265-39717963	+	Antisense	3.5152	4.43066	0.91546	0.333915	0.6526	0.87537	no	3.57605	3.04323	-0.53282	-0.232765	0.80135	0.938392	no	3.34467	0.850754	-2.49392	-1.97505	0.28605	0.452502	no
ENSG00000271964	RP11-415F23.2	chr3:16265159-16514026	+	Antisense	1.38028	0.962457	-0.417823	-0.520168	0.7447	0.914332	no	1.4038	0.499371	-0.904429	-1.49116	0.4257	0.737388	no	0.560346	0.130978	-0.429368	-2.097	1	1	no
ENSG00000244055	AC007566.10	chr7:92447452-92528531	+	Antisense	3.69848	3.98807	0.28959	0.108759	0.9367	0.981973	no	3.75974	3.50003	-0.25971	-0.103266	0.9407	0.981779	no	3.9173	0.531043	-3.38626	-2.88296	0.29075	0.452502	no
ENSG00000245317	CTC-241N9.1	chr5:179797596-179907859	+	Antisense	1.04654	0.80853	-0.23801	-0.372249	0.7617	0.923379	no	1.06214	1.11215	0.05001	0.0663746	0.96185	0.987551	no	1.23958	0.192086	-1.04749	-2.69002	0.27145	0.452502	no
ENSG00000233527	ZNF529-AS1	chr19:36510694-36634113	+	Antisense	0.646437	0.89629	0.249853	0.471456	0.6471	0.872355	no	0.655502	1.0362	0.380698	0.660631	0.57	0.834836	no	1.13676	0.353996	-0.782764	-1.68312	0.343	0.460481	no
ENSG00000254911	SCARNA9	chr11:93661638-93814695	+	Antisense	18.9164	27.4504	8.534	0.537195	0.60625	0.849063	no	19.2022	31.5978	12.3956	0.718553	0.57615	0.838756	no	35.032	30.6376	-4.3944	-0.193369	0.8791	0.918049	no
ENSG00000250282	RP5-875H18.4	chr17:50094736-50129882	-	Antisense	0.948274	1.44164	0.493366	0.604338	0.6879	0.891159	no	0.961701	0.851283	-0.110418	-0.175951	0.9153	0.974419	no	0.953403	0.320415	-0.632988	-1.57314	0.33815	0.457226	no
ENSG00000278768	BACE1-AS	chr11:117232624-117413268	+	Antisense	5.17183	3.49074	-1.68109	-0.567141	0.66265	0.881231	no	5.24949	2.85255	-2.39694	-0.879925	0.46465	0.764717	no	3.15615	3.90272	0.74657	0.306314	0.8721	0.913054	no
ENSG00000269386	RAB11B-AS1	chr19:7958578-8489114	-	Antisense	3.18684	1.7265	-1.46034	-0.884272	0.3425	0.661684	no	3.2342	2.31546	-0.91874	-0.48211	0.62085	0.863488	no	2.55739	0.521189	-2.0362	-2.2948	0.256	0.452502	no
ENSG00000257337	RP11-983P16.4	chr12:53006157-53079420	-	Antisense	0.58477	1.71947	1.1347	1.55602	0.0318	0.176405	no	0.594713	0.730974	0.136261	0.297627	0.70155	0.901519	no	0.811333	1.92607	1.11474	1.24729	0.09225	0.452502	no
ENSG00000269176	RP11-727F15.12	chr11:62771119-62792021	-	Antisense	1.59166	2.02802	0.43636	0.349541	0.77965	0.92871	no	1.61256	1.76623	0.15367	0.131322	0.9355	0.980486	no	1.94651	2.26829	0.32178	0.220721	0.85205	0.898372	no
ENSG00000275645	RP11-817O13.9	chr15:75346743-75455842	-	Antisense	2.86043	1.53187	-1.32856	-0.900942	0.602	0.847175	no	2.8985	1.57707	-1.32143	-0.878059	0.59495	0.8496	no	1.74186	0.401242	-1.34062	-2.11809	0.27655	0.452502	no
ENSG00000263400	TMEM220-AS1	chr17:10672473-10815164	+	Antisense	1.13746	0.949479	-0.187981	-0.260612	0.75535	0.920128	no	1.15597	1.48915	0.33318	0.365383	0.69555	0.898852	no	1.65477	0.339627	-1.31514	-2.28461	0.2714	0.452502	no
ENSG00000215068	AC025171.1	chr5:43014413-43192021	+	Antisense	1.28742	1.85446	0.56704	0.526521	0.4456	0.747079	no	1.30607	2.39955	1.09348	0.877538	0.2884	0.612118	no	2.62345	0.560535	-2.06291	-2.22659	0.28515	0.452502	no
ENSG00000255517	CTD-3074O7.5	chr11:66435074-66546238	-	Antisense	0.714897	1.99092	1.27602	1.47763	0.0937	0.339372	no	0.726271	1.29406	0.567789	0.833326	0.4401	0.746879	no	1.40882	2.22194	0.81312	0.65733	0.51795	0.618954	no
ENSG00000255471	RP11-736K20.5	chr11:86791058-86955391	-	Antisense	3.83154	5.44522	1.61368	0.507065	0.8163	0.943792	no	3.88833	3.14252	-0.74581	-0.30723	0.8855	0.964997	no	3.49001	6.1002	2.61019	0.805627	0.6807	0.764688	no
ENSG00000280798	LINC00294	chr11:33039416-33191598	+	Antisense	1.42303	1.33515	-0.08788	-0.0919559	0.874	0.962636	no	1.44478	1.72547	0.28069	0.256136	0.67705	0.89069	no	1.91214	1.4884	-0.42374	-0.361422	0.6056	0.697699	no
ENSG00000260442	ATP2A1-AS1	chr16:28878404-28939346	-	Antisense	5.31046	1.82978	-3.48068	-1.53716	0.16365	0.458178	no	5.37171	4.66059	-0.71112	-0.204868	0.84945	0.953138	no	5.18308	0.667454	-4.51563	-2.95707	0.2477	0.452502	no
ENSG00000275765	RP11-54C4.3	chr5:151742315-151812785	-	Antisense	2.16807	3.08822	0.92015	0.510365	0.7573	0.92116	no	2.19887	2.29419	0.09532	0.0612263	0.9659	0.988052	no	2.53518	1.16904	-1.36614	-1.11676	0.5152	0.616091	no
ENSG00000271869	RP11-51J9.5	chr8:30095397-30183640	-	Antisense	1.44948	1.51148	0.062	0.0604275	0.9692	0.991719	no	1.47514	1.55743	0.08229	0.0783228	0.96575	0.988052	no	1.74939	0.573392	-1.176	-1.60925	0.43325	0.540647	no
ENSG00000268001	CARD8-AS1	chr19:48170691-48287608	+	Antisense	1.26281	1.07975	-0.18306	-0.225934	0.82515	0.9466	no	1.28019	1.74193	0.46174	0.44433	0.6052	0.85359	no	1.91646	0.257899	-1.65856	-2.89356	0.2617	0.452502	no
ENSG00000229729	RP11-159G9.5	chr3:88051943-88168729	+	Antisense	2.80391	3.08343	0.27952	0.137095	0.90285	0.971439	no	2.84538	2.6513	-0.19408	-0.101923	0.9308	0.978668	no	2.93733	0.854367	-2.08296	-1.78158	0.3666	0.478697	no
ENSG00000258604	AL161668.5	chr14:21016762-21104722	+	Antisense	2.39865	1.77272	-0.62593	-0.436257	0.69065	0.892578	no	2.43618	1.67162	-0.76456	-0.543378	0.6208	0.863488	no	1.85608	1.99195	0.13587	0.101919	0.92395	0.948121	no
ENSG00000262879	RP11-156P1.3	chr17:46923116-47100323	-	Antisense	3.78203	2.75737	-1.02466	-0.455869	0.52715	0.804734	no	3.83967	4.02266	0.18299	0.0671655	0.9435	0.982463	no	4.42335	1.04009	-3.38326	-2.08842	0.29015	0.452502	no
ENSG00000267160	RP11-1072C15.4	chr17:44656403-44693340	-	Antisense	1.1097	0.629942	-0.479758	-0.816882	0.69825	0.896675	no	1.12719	0.625498	-0.501692	-0.849651	0.65175	0.877766	no	0.697018	0.167019	-0.529999	-2.06118	0.3911	0.501401	no
ENSG00000180425	C11orf71	chr11:114391442-114450279	-	Antisense	7.26388	7.30506	0.04118	0.00815639	0.9836	0.995521	no	7.37604	6.39249	-0.98355	-0.206467	0.7088	0.904664	no	7.11157	8.17713	1.06556	0.201426	0.73615	0.810229	no
ENSG00000235288	RP11-70C1.3	chr3:42692662-43060211	-	Antisense	2.41999	0.470932	-1.94906	-2.36141	0.31945	0.639616	no	2.44514	6.36148	3.91634	1.37945	0.5409	0.818241	no	7.18198	0.0411158	-7.14086	-7.44854	0.25455	0.452502	no
ENSG00000266916	ZNF793-AS1	chr19:37497158-37719790	-	Antisense	0.825612	1.35612	0.530508	0.715946	0.4387	0.740745	no	0.83815	0.850978	0.012828	0.0219125	0.98225	0.993015	no	0.935643	0.537071	-0.398572	-0.800844	0.5163	0.617312	no
ENSG00000267121	CTD-2020K17.1	chr17:45190930-45317040	-	Antisense	0.0880909	0.611499	0.523408	2.79529	0.0104	0.0844854	no	0.0896775	1.36744	1.27776	3.93059	0.0029	0.0305329	yes	1.48847	0.328645	-1.15983	-2.17923	0.30375	0.452502	no
ENSG00000231607	DLEU2	chr13:49982551-50849905	-	Antisense	1.8145	2.16375	0.34925	0.253964	0.7121	0.902413	no	1.83821	1.96457	0.12636	0.0959106	0.9029	0.970239	no	2.15462	2.42221	0.26759	0.168891	0.80505	0.864122	no
ENSG00000268129	RP11-91G21.1	chr3:142949163-143060546	-	Antisense	2.08419	2.40833	0.32414	0.208543	0.90305	0.971516	no	2.11327	1.59291	-0.52036	-0.407809	0.80855	0.940955	no	1.74944	0.538655	-1.21079	-1.69946	0.38345	0.494266	no
ENSG00000268621	AC006262.5	chr19:46101121-46203083	-	Antisense	0	1.50664	1.50664	inf	0.0428	0.212641	no	0	0.0161385	0.0161385	inf	1	1	no	0.0174936	1.54619	1.5287	6.46575	0.4518	0.557791	no
ENSG00000206573	THUMPD3-AS1	chr3:8980590-9479240	-	Antisense	8.74593	7.3592	-1.38673	-0.249061	0.6766	0.886035	no	8.8464	7.41919	-1.42721	-0.253829	0.70605	0.902953	no	8.18897	2.38594	-5.80303	-1.77912	0.26055	0.452502	no
ENSG00000242687	AC004893.11	chr7:98877932-99144100	+	Antisense	1.02131	1.3817	0.36039	0.436019	0.6964	0.896195	no	1.03725	1.38436	0.34711	0.416459	0.73205	0.913116	no	1.51132	0.187723	-1.3236	-3.00913	0.2815	0.452502	no
ENSG00000269194	AC006942.4	chr19:49766967-49817376	+	Antisense	2.01366	0.772041	-1.24162	-1.38307	0.41695	0.725319	no	2.04512	0.381089	-1.66403	-2.42399	0.2026	0.515815	no	0.422389	0.317222	-0.105167	-0.413081	1	1	no
ENSG00000272143	FGF14-AS2	chr13:101452592-102402457	+	Antisense	1.20839	1.35705	0.14866	0.167387	0.8592	0.957276	no	1.22667	0.547598	-0.679072	-1.16356	0.4452	0.748806	no	0.607391	1.51856	0.911169	1.322	0.3248	0.452968	no
ENSG00000223960	AC009948.5	chr2:178413938-178461390	+	Antisense	2.28514	3.41566	1.13052	0.579878	0.54365	0.815308	no	2.31778	2.89592	0.57814	0.321273	0.76655	0.92741	no	3.19249	0.98514	-2.20735	-1.69628	0.3623	0.475209	no
ENSG00000249679	RP11-279O9.4	chr4:185426248-185472263	+	Antisense	3.8891	3.88531	-0.00379	-0.00140737	0.98435	0.9958	no	3.93685	7.95478	4.01793	1.01478	0.29905	0.623437	no	8.68896	2.38522	-6.30374	-1.86506	0.28805	0.452502	no
ENSG00000272155	RP11-707M3.3	chr8:65644733-65842322	-	Antisense	0.492032	1.63417	1.14214	1.73173	0.31275	0.633553	no	0.500085	0.956938	0.456853	0.93625	0.64635	0.874896	no	1.03747	0.379157	-0.658313	-1.4522	0.41945	0.527803	no
ENSG00000237945	LINC00649	chr21:33503930-33977691	+	Antisense	1.63705	3.24839	1.61134	0.988629	0.22855	0.543388	no	1.66433	1.26267	-0.40166	-0.39846	0.65115	0.877461	no	1.39577	0.74046	-0.65531	-0.91457	0.4853	0.588474	no
ENSG00000272537	GS1-166A23.1	chr7:16461480-16581568	+	Antisense	0	1.13034	1.13034	inf	1	1	no	0	0	0	0	1	1	no	0	0	0	0	1	1	no
ENSG00000257151	PWAR6	chr15:24823646-25439056	+	Antisense	5.95344	4.03154	-1.9219	-0.562392	0.82665	0.947019	no	6.04881	6.20886	0.16005	0.0376776	0.9846	0.993782	no	6.9766	0.580542	-6.39606	-3.58705	0.31865	0.452502	no
ENSG00000261069	RP11-701H24.4	chr15:24823646-25439056	+	Antisense	49.5528	22.259	-27.2938	-1.15458	0.2997	0.620549	no	50.2594	14.5376	-35.7218	-1.7896	0.2961	0.620379	no	16.2635	6.97156	-9.29194	-1.22208	0.59595	0.689067	no
ENSG00000229619	MBNL1-AS1	chr3:152243827-152496813	-	Antisense	70.8039	20.1473	-50.6566	-1.81324	0.0372	0.19456	no	71.7267	65.7254	-6.0013	-0.126059	0.90455	0.970908	no	73.0701	6.44357	-66.6265	-3.50335	0.25135	0.452502	no
ENSG00000235453	TOPORS-AS1	chr9:32540543-32573184	+	Antisense	12.5369	10.5777	-1.9592	-0.245153	0.8271	0.947048	no	12.7069	12.5432	-0.1637	-0.0187067	0.9916	0.995832	no	13.8568	3.44943	-10.4074	-2.00616	0.3706	0.482671	no
ENSG00000241769	LINC00893	chrX:149476989-149550510	-	Antisense	1.40977	1.533	0.12323	0.120906	0.84365	0.952281	no	1.43449	1.62899	0.1945	0.183437	0.81365	0.942766	no	1.78334	0.368424	-1.41492	-2.27514	0.2546	0.452502	no
ENSG00000117242	PINK1-AS	chr1:20633454-20661544	-	Antisense	1.38298	1.33145	-0.05153	-0.0547841	0.96985	0.99185	no	1.40518	1.12117	-0.28401	-0.325755	0.8344	0.948808	no	1.24561	1.49009	0.24448	0.258548	0.8591	0.903492	no
ENSG00000179818	PCBP1-AS1	chr2:69960088-70103220	-	Antisense	7.96846	7.9973	0.02884	0.00521295	0.98045	0.995033	no	8.07087	8.54945	0.47858	0.0831073	0.7233	0.910763	no	9.48505	2.01365	-7.4714	-2.23585	0.23535	0.452502	no
ENSG00000247595	SPTY2D1-AS1	chr11:18599786-18634791	+	Antisense	1.07355	2.44896	1.37541	1.18978	0.54875	0.818584	no	1.08838	0.63804	-0.45034	-0.770466	0.63	0.867715	no	0.71313	2.74007	2.02694	1.94198	0.25815	0.452502	no
ENSG00000258297	RP11-658F2.8	chr11:66616581-66677921	+	Antisense	1.38729	2.36764	0.98035	0.771178	0.38395	0.69848	no	1.40829	3.66871	2.26042	1.38133	0.2599	0.582376	no	4.01762	2.64016	-1.37746	-0.605719	0.5658	0.663073	no
ENSG00000236778	INTS6-AS1	chr13:51335772-51552364	+	Antisense	0.39503	1.04225	0.64722	1.39966	0.0008	0.0137871	yes	0.4022	1.03312	0.63092	1.36102	0.00485	0.0449751	yes	1.13895	1.17046	0.03151	0.0393724	0.9367	0.957626	no
ENSG00000271895	RP4-635E18.8	chr1:11012343-11047233	+	Antisense	1.83538	2.17419	0.33881	0.244395	0.887	0.966647	no	1.86041	2.38151	0.5211	0.356259	0.8271	0.9474	no	2.64176	2.41714	-0.22462	-0.128204	0.92685	0.950463	no
ENSG00000188206	HNRNPU-AS1	chr1:244835321-244864542	-	Antisense	1.22644	2.52122	1.29478	1.03964	0.61305	0.852766	no	1.24461	3.34359	2.09898	1.4257	0.3496	0.672729	no	3.69923	2.80822	-0.89101	-0.39757	0.8366	0.886381	no
ENSG00000260778	RP11-304L19.13	chr16:2253115-2273418	+	Antisense	0.400698	0.868295	0.467597	1.11567	0.35955	0.676378	no	0.407322	1.47568	1.06836	1.85713	0.16315	0.461453	no	1.61896	0.0409854	-1.57797	-5.30382	0.2486	0.452502	no
ENSG00000257815	LINC01481	chr12:69738680-70354993	-	Antisense	0.896474	1.28165	0.385176	0.515669	0.64175	0.86971	no	0.913911	0.948773	0.034862	0.0540099	0.96285	0.987763	no	1.05651	1.42602	0.36951	0.432682	0.6895	0.772412	no
ENSG00000239665	RP11-295P9.3	chr10:13586926-14462142	+	Antisense	2.9502	4.66714	1.71694	0.661729	0.02065	0.1352	no	2.98981	4.79642	1.80661	0.681903	0.02205	0.13336	no	5.29676	5.19858	-0.09818	-0.0269938	0.9277	0.950898	no
ENSG00000182165	TP53TG1	chr7:87325224-87345515	-	Antisense_downstream	10.0705	7.38335	-2.68715	-0.447781	0.2488	0.567652	no	10.2067	11.4039	1.1972	0.160003	0.7174	0.908713	no	12.7016	1.70175	-10.9999	-2.89991	0.25435	0.452502	no
ENSG00000196741	LINC01560	chrX:47483570-47484823	+	Antisense_downstream	1.98149	1.88595	-0.09554	-0.0712944	0.8714	0.961726	no	2.00973	1.79848	-0.21125	-0.160224	0.7511	0.921615	no	2.0059	0.390909	-1.61499	-2.35935	0.26475	0.452502	no
ENSG00000197180	CH17-340M24.3	chrX:154424379-154428479	-	Antisense_downstream	2.78322	2.06088	-0.72234	-0.43349	0.39395	0.707433	no	2.8224	1.71142	-1.11098	-0.721728	0.2104	0.526573	no	1.90195	0.803787	-1.09816	-1.24259	0.15385	0.452502	no
ENSG00000198468	FLVCR1-AS1	chr1:212852107-212858088	-	Antisense_downstream	0.359953	0.846609	0.486656	1.23389	0.08945	0.331827	no	0.364553	1.02389	0.659337	1.48987	0.0627	0.267109	no	1.11609	0.947445	-0.168645	-0.236341	0.7368	0.810604	no
ENSG00000213062	RP1-206D15.6	chr1:169486075-169486986	+	Antisense_downstream	1.00645	1.44051	0.43406	0.517307	0.3365	0.656188	no	1.0212	0.600686	-0.420514	-0.765588	0.2475	0.569684	no	0.674557	1.62532	0.950763	1.26871	0.09775	0.452502	no
ENSG00000214293	APTR	chr7:77657659-77696265	-	Antisense_downstream	4.2274	3.46033	-0.76707	-0.288864	0.56745	0.825802	no	4.29109	3.2282	-1.06289	-0.410616	0.46925	0.769015	no	3.53986	1.1337	-2.40616	-1.64265	0.30285	0.452502	no
ENSG00000215447	BX322557.10	chr21:45288051-45291738	+	Antisense_downstream	0.168429	0.873358	0.704929	2.37443	0.0655	0.274872	no	0.170492	1.04795	0.877458	2.6198	0.07575	0.299996	no	1.15041	0.336534	-0.813876	-1.77332	0.30155	0.452502	no
ENSG00000223891	OSER1-AS1	chr20:44210959-44226027	+	Antisense_downstream	8.43403	4.74518	-3.68885	-0.829758	0.0085	0.0737039	no	8.55504	4.61468	-3.94036	-0.890544	0.0199	0.12414	no	5.13835	1.16263	-3.97572	-2.14392	0.27255	0.452502	no
ENSG00000224616	RTCA-AS1	chr1:100264008-100266120	-	Antisense_downstream	0.579041	1.53274	0.953699	1.40438	0.1418	0.424477	no	0.59147	0.990257	0.398787	0.743497	0.4614	0.762122	no	1.10113	1.71551	0.61438	0.639653	0.3954	0.505341	no
ENSG00000225386	AC099754.1	chr3:26619329-26622690	-	Antisense_downstream	1.87717	0.496448	-1.38072	-1.91884	0.0523	0.240482	no	1.90211	1.03634	-0.86577	-0.876098	0.28235	0.606766	no	1.16507	0.0641609	-1.10091	-4.18257	0.056	0.452502	no
ENSG00000225439	BOLA3-AS1	chr2:74148008-74150061	+	Antisense_downstream	0.663048	0.519917	-0.143131	-0.350832	0.5016	0.788856	no	0.67304	1.20443	0.53139	0.839583	0.1953	0.506902	no	1.32905	0.151677	-1.17737	-3.13132	0.2591	0.452502	no
ENSG00000225791	TRAM2-AS1	chr6:52577306-52583993	+	Antisense_downstream	2.71088	2.31276	-0.39812	-0.229146	0.57575	0.832138	no	2.7531	1.73723	-1.01587	-0.664268	0.1403	0.426187	no	1.9419	0.735606	-1.20629	-1.40047	0.3156	0.452502	no
ENSG00000225975	LINC01534	chr19:36685439-36687449	-	Antisense_downstream	1.03248	2.14149	1.10901	1.0525	0.05105	0.236959	no	1.0478	1.4195	0.3717	0.438017	0.4618	0.762539	no	1.56682	0.790331	-0.776489	-0.987306	0.39285	0.502944	no
ENSG00000226266	AC009961.3	chr2:159670707-159712435	-	Antisense_downstream	0.791943	1.12344	0.331497	0.504459	0.58385	0.836283	no	0.805039	1.48468	0.679641	0.883019	0.34895	0.67223	no	1.6291	0.325505	-1.3036	-2.32333	0.27185	0.452502	no
ENSG00000226328	NUP50-AS1	chr22:45133019-45163781	-	Antisense_downstream	2.53181	2.4682	-0.06361	-0.0367074	0.93945	0.983023	no	2.56858	2.36042	-0.20816	-0.121927	0.82785	0.9474	no	2.59555	0.775263	-1.82029	-1.74328	0.3006	0.452502	no
ENSG00000226853	AC010894.3	chr2:174487388-174488386	+	Antisense_downstream	1.28608	1.53888	0.2528	0.2589	0.735	0.911191	no	1.30528	0.931059	-0.374221	-0.487416	0.57705	0.839046	no	1.03171	0.35286	-0.67885	-1.54787	0.314	0.452502	no
ENSG00000228486	LINC01125	chr2:97664216-97703064	+	Antisense_downstream	0.787934	1.25849	0.470556	0.675546	0.011	0.0875789	no	0.797728	1.03648	0.238752	0.377721	0.1599	0.456095	no	1.14909	0.353997	-0.795093	-1.69868	0.2477	0.452502	no
ENSG00000228701	TNKS2-AS1	chr10:91782838-91798291	-	Antisense_downstream	1.4079	1.93819	0.53029	0.461165	0.6007	0.845894	no	1.42351	0.840753	-0.582757	-0.759697	0.5077	0.796601	no	0.942772	2.1647	1.22193	1.19919	0.15495	0.452502	no
ENSG00000228801	RP11-110G21.1	chr8:51899324-51947173	+	Antisense_downstream	17.04	13.2687	-3.7713	-0.360899	0.2327	0.547086	no	17.2938	12.2091	-5.0847	-0.502295	0.1625	0.460625	no	13.5723	2.45403	-11.1183	-2.46743	0.26705	0.452502	no
ENSG00000228878	SEPT7-AS1	chr7:35751855-35800616	-	Antisense_downstream	1.04839	0.551278	-0.497112	-0.927325	0.1357	0.416536	no	1.06682	0.604214	-0.462606	-0.820189	0.2112	0.527047	no	0.669052	0.104142	-0.56491	-2.68356	0.2843	0.452502	no
ENSG00000228989	AC133528.2	chr2:241690413-241694289	+	Antisense_downstream	3.51649	3.12693	-0.38956	-0.169391	0.73775	0.911758	no	3.56876	2.21952	-1.34924	-0.685174	0.24195	0.563541	no	2.43517	0.769782	-1.66539	-1.6615	0.08715	0.452502	no
ENSG00000229388	RP11-442N24__B.1	chr1:28643227-28648581	+	Antisense_downstream	2.43399	1.87295	-0.56104	-0.378011	0.4539	0.752932	no	2.46847	2.10215	-0.36632	-0.231753	0.66305	0.883658	no	2.32579	2.09183	-0.23396	-0.152956	0.79385	0.855449	no
ENSG00000230844	ZNF674-AS1	chrX:46545492-46548408	+	Antisense_downstream	1.27973	1.63231	0.35258	0.35107	0.4542	0.753016	no	1.29827	1.178	-0.12027	-0.140243	0.76645	0.92741	no	1.30118	0.391829	-0.909351	-1.73152	0.2986	0.452502	no
ENSG00000232104	RFX3-AS1	chr9:3526722-3691814	+	Antisense_downstream	1.81559	1.56953	-0.24606	-0.210102	0.7716	0.926107	no	1.847	1.37125	-0.47575	-0.429692	0.57275	0.836348	no	1.52281	0.311088	-1.21172	-2.29134	0.27095	0.452502	no
ENSG00000232442	CTD-3184A7.4	chr20:63627226-63628824	+	Antisense_downstream	2.64242	2.04056	-0.60186	-0.372893	0.4543	0.753017	no	2.68152	2.39322	-0.2883	-0.164102	0.76055	0.925312	no	2.64978	0.416195	-2.23359	-2.67054	0.23745	0.452502	no
ENSG00000232480	TGFB2-AS1	chr1:218344195-218345678	-	Antisense_downstream	1.17423	2.71578	1.54155	1.20965	0.04805	0.228053	no	1.19606	2.30952	1.11346	0.949306	0.1516	0.44463	no	2.51418	3.02709	0.51291	0.267842	0.6632	0.749069	no
ENSG00000232533	AC093673.5	chr7:143379691-143380495	-	Antisense_downstream	0.355317	2.35482	1.9995	2.72844	0.0078	0.0696222	no	0.360607	2.36714	2.00653	2.71464	0.01455	0.0996859	no	2.58093	1.0947	-1.48623	-1.23735	0.13655	0.452502	no
ENSG00000233461	RP11-295G20.2	chr1:231522387-231528556	-	Antisense_downstream	1.27611	1.79898	0.52287	0.49543	0.36125	0.677906	no	1.29615	1.44548	0.14933	0.157314	0.79845	0.937461	no	1.60143	2.02451	0.42308	0.338214	0.5647	0.66218	no
ENSG00000233621	LINC01137	chr1:37454878-37474411	-	Antisense_downstream	1.42248	1.06562	-0.35686	-0.416706	0.32355	0.643513	no	1.44254	0.981736	-0.460804	-0.5552	0.27205	0.595741	no	1.0803	1.19027	0.10997	0.139852	0.79745	0.85797	no
ENSG00000235295	FLJ41941	chr22:18029384-18037968	+	Antisense_downstream	9.30311	8.30346	-0.99965	-0.163999	0.53315	0.807751	no	9.43745	8.02078	-1.41667	-0.234654	0.42755	0.738608	no	8.9454	1.52454	-7.42086	-2.55278	5e-05	0.00452341	yes
ENSG00000235501	RP4-639F20.1	chr1:94927565-94963270	+	Antisense_downstream	0.461702	0.463786	0.002084	0.00649679	1	1	no	0.47047	1.80767	1.3372	1.94196	0.0193	0.121871	no	1.9742	0.513683	-1.46052	-1.94232	0.0113	0.26635	no
ENSG00000236088	COX10-AS1	chr17:13756477-14069495	-	Antisense_downstream	1.29875	1.72569	0.42694	0.410043	0.43005	0.733976	no	1.31663	1.63508	0.31845	0.31251	0.6204	0.863304	no	1.80103	0.596283	-1.20475	-1.59476	0.31795	0.452502	no
ENSG00000236208	C10orf71-AS1	chr10:49296111-49299018	-	Antisense_downstream	27.5437	18.4205	-9.1232	-0.580412	0.02735	0.161201	no	27.9292	19.1162	-8.813	-0.546981	0.08475	0.32141	no	21.3145	20.6323	-0.6822	-0.0469318	0.8874	0.922837	no
ENSG00000237753	AC079922.3	chr2:112641831-112645690	-	Antisense_downstream	0.527074	0.555567	0.028493	0.0759551	0.87745	0.963765	no	0.534432	1.01174	0.477308	0.92076	0.07095	0.287459	no	1.11106	0.125684	-0.985376	-3.14406	0.0066	0.181222	no
ENSG00000237943	PRKCQ-AS1	chr10:6580418-6616452	+	Antisense_downstream	31.5782	34.4842	2.906	0.127003	0.5892	0.839905	no	32.0923	20.6715	-11.4208	-0.634582	0.02865	0.160309	no	22.9786	38.5307	15.5521	0.74572	0.01735	0.346358	no
ENSG00000239774	RP11-496B10.3	chr3:180566717-180601935	-	Antisense_downstream	0.261435	1.26406	1.00263	2.27354	0.1645	0.459034	no	0.266007	1.97071	1.7047	2.88918	0.17485	0.478087	no	2.139	0.340105	-1.79889	-2.65288	0.28895	0.452502	no
ENSG00000240661	RP11-174O3.3	chr3:120349509-120367998	+	Antisense_downstream	1.01304	0	-1.01304	#NAME?	5e-05	0.0015003	yes	1.02135	0	-1.02135	#NAME?	0.00015	0.00322886	yes	0	0	0	0	1	1	no
ENSG00000241316	SUCLG2-AS1	chr3:67654696-67947713	+	Antisense_downstream	6.79236	5.65494	-1.13742	-0.264401	0.46335	0.759724	no	6.89234	4.82617	-2.06617	-0.514113	0.23095	0.551267	no	5.40909	1.02694	-4.38215	-2.39704	0.2824	0.452502	no
ENSG00000245694	CRNDE	chr16:54918862-54929189	-	Antisense_downstream	2.25739	4.52381	2.26642	1.00288	0.0524	0.240796	no	2.30492	5.70636	3.40144	1.30785	0.0317	0.171246	no	6.39288	0.619406	-5.77347	-3.36751	0.2426	0.452502	no
ENSG00000245937	LINC01184	chr5:127703389-128083172	-	Antisense_downstream	7.61279	7.17752	-0.43527	-0.0849395	0.77595	0.927365	no	7.72586	8.33609	0.61023	0.109675	0.74995	0.921469	no	9.3092	1.84877	-7.46043	-2.33209	0.2543	0.452502	no
ENSG00000246067	RAB30-AS1	chr11:83072065-83106961	+	Antisense_downstream	6.97913	7.92046	0.94133	0.182537	0.77455	0.9267	no	7.08064	6.32678	-0.75386	-0.162409	0.8101	0.941434	no	7.00927	8.81602	1.80675	0.330864	0.6958	0.776967	no
ENSG00000246523	RP11-736K20.6	chr11:86955618-87000959	+	Antisense_downstream	1.02076	1.24998	0.22922	0.292261	0.59635	0.843123	no	1.03691	0.649696	-0.387214	-0.674461	0.32005	0.645766	no	0.716156	1.39479	0.678634	0.9617	0.1584	0.452502	no
ENSG00000247240	UBL7-AS1	chr15:74461264-74516959	+	Antisense_downstream	0.937529	1.47872	0.541191	0.657418	0.25685	0.574507	no	0.951488	1.16588	0.214392	0.293158	0.5979	0.85068	no	1.28769	0.372495	-0.915195	-1.78949	0.3027	0.452502	no
ENSG00000248508	SRP14-AS1	chr15:40039310-40067290	+	Antisense_downstream	3.45663	2.65459	-0.80204	-0.38088	0.46505	0.760868	no	3.50908	3.0364	-0.47268	-0.208731	0.7105	0.905501	no	3.34891	1.01644	-2.33247	-1.72016	0.30865	0.452502	no
ENSG00000248866	USP46-AS1	chr4:52659405-52661668	+	Antisense_downstream	0.727621	1.36453	0.636909	0.907141	0.0916	0.335609	no	0.739927	0.469101	-0.270826	-0.657485	0.33555	0.661568	no	0.515497	0.359011	-0.156486	-0.521939	1	1	no
ENSG00000249669	MIR143HG	chr5:149406688-149428678	+	Antisense_downstream	0.72	1.70363	0.98363	1.24254	0.0073	0.0664086	no	0.730095	0.761789	0.031694	0.0613077	0.9054	0.971363	no	0.83449	0.482228	-0.352262	-0.791181	0.41605	0.524875	no
ENSG00000250208	FZD10-AS1	chr12:130144314-130162256	-	Antisense_downstream	0.346838	1.63196	1.28512	2.23428	0.0106	0.0856063	no	0.352	0.668845	0.316845	0.926095	0.372	0.693752	no	0.72886	1.81192	1.08306	1.31381	0.15965	0.452502	no
ENSG00000250903	GMDS-AS1	chr6:2245747-2482022	+	Antisense_downstream	1.67462	3.3488	1.67418	0.99981	0.02455	0.15036	no	1.69956	4.06522	2.36566	1.25818	0.01085	0.08085	no	4.46812	1.29159	-3.17653	-1.79052	0.27	0.452502	no
ENSG00000251136	RP11-37B2.1	chr8:89609408-89757727	-	Antisense_downstream	0.743964	2.02386	1.2799	1.4438	0.03265	0.179156	no	0.755741	1.9207	1.16496	1.34567	0.04155	0.206377	no	2.11772	0.713832	-1.40389	-1.56886	0.30325	0.452502	no
ENSG00000251141	RP11-53O19.1	chr5:44744899-44808777	-	Antisense_downstream	1.74242	2.22994	0.48752	0.355911	0.57795	0.833264	no	1.76384	2.01206	0.24822	0.189949	0.77715	0.932091	no	2.26214	0.173921	-2.08822	-3.70118	0.25395	0.452502	no
ENSG00000253352	TUG1	chr22:30970676-30979395	+	Antisense_downstream	8.51583	11.2169	2.70107	0.397459	0.1124	0.377309	no	8.64776	10.9712	2.32344	0.343329	0.25965	0.5819	no	12.1064	2.75392	-9.35248	-2.13621	0.2645	0.452502	no
ENSG00000253426	RP11-10A14.4	chr8:9151741-9168136	+	Antisense_downstream	0.745843	1.43201	0.686167	0.9411	0.1609	0.454163	no	0.757125	1.49273	0.735605	0.979348	0.2172	0.534776	no	1.6414	0.148091	-1.49331	-3.47037	0.2293	0.452502	no
ENSG00000253738	OTUD6B-AS1	chr8:91059908-91070189	-	Antisense_downstream	12.0477	11.7845	-0.2632	-0.0318672	0.8886	0.96721	no	12.2467	7.86673	-4.37997	-0.638562	0.0313	0.170155	no	8.78037	2.36694	-6.41343	-1.89125	0.32795	0.452968	no
ENSG00000253948	RP11-410L14.2	chr8:98996762-99013044	-	Antisense_downstream	7.11933	8.39717	1.27784	0.238161	0.5822	0.835496	no	7.22673	9.61514	2.38841	0.411966	0.37705	0.698456	no	10.6188	3.23767	-7.38113	-1.71359	0.2965	0.452502	no
ENSG00000255135	RP11-111M22.3	chr11:76441337-76444656	-	Antisense_downstream	6.63686	5.16557	-1.47129	-0.361574	0.3313	0.651683	no	6.73036	3.6963	-3.03406	-0.864603	0.0583	0.255829	no	4.07512	5.80574	1.73062	0.51064	0.30825	0.452502	no
ENSG00000255145	STX17-AS1	chr9:99886321-99906601	-	Antisense_downstream	1.10085	0.720232	-0.380618	-0.612084	0.38985	0.703314	no	1.11559	0.797258	-0.318332	-0.484689	0.5289	0.810233	no	0.877453	0.23351	-0.643943	-1.90983	0.13855	0.452502	no
ENSG00000255153	TOLLIP-AS1	chr11:1309768-1310707	+	Antisense_downstream	2.49236	1.59843	-0.89393	-0.640857	0.20925	0.519334	no	2.52187	1.90689	-0.61498	-0.403268	0.44285	0.748007	no	2.10763	1.78495	-0.32268	-0.239738	0.69045	0.773089	no
ENSG00000255198	SNHG9	chr16:1964958-1965509	+	Antisense_downstream	11.785	7.03904	-4.74596	-0.743503	0.1756	0.472887	no	11.962	9.77245	-2.18955	-0.291672	0.63615	0.869429	no	10.6529	3.01521	-7.63769	-1.82092	0.27925	0.452502	no
ENSG00000255284	AP006621.5	chr11:777577-784297	+	Antisense_downstream	2.33494	2.34956	0.01462	0.00900659	0.9887	0.996347	no	2.36612	2.08456	-0.28156	-0.182785	0.8018	0.938392	no	2.30004	2.62166	0.32162	0.18882	0.82865	0.880634	no
ENSG00000255717	SNHG1	chr11:62851987-62855914	-	Antisense_downstream	7.61023	7.11783	-0.4924	-0.0965025	0.7591	0.921959	no	7.72379	5.31839	-2.4054	-0.538318	0.15375	0.447965	no	5.87501	7.9739	2.09889	0.440696	0.25695	0.452502	no
ENSG00000256073	URB1-AS1	chr21:32393129-32393960	+	Antisense_downstream	6.32853	5.39366	-0.93487	-0.230606	0.4979	0.785741	no	6.41452	5.51766	-0.89686	-0.217286	0.5697	0.834803	no	6.11991	0.87943	-5.24048	-2.79887	0.0069	0.186837	no
ENSG00000257252	RP11-486A14.2	chr12:93317134-93377736	-	Antisense_downstream	2.53643	1.00733	-1.5291	-1.33227	0.07235	0.293871	no	2.57163	1.37198	-1.19965	-0.906423	0.27285	0.596184	no	1.5378	1.13795	-0.39985	-0.434427	0.63255	0.722209	no
ENSG00000258498	DIO3OS	chr14:101552220-101560431	-	Antisense_downstream	1.19022	1.3379	0.14768	0.168736	0.74155	0.913505	no	1.20562	0.848361	-0.357259	-0.507022	0.39405	0.711137	no	0.931765	0.304968	-0.626797	-1.61131	0.29585	0.452502	no
ENSG00000259446	RP11-489D6.2	chr15:33303656-33310659	-	Antisense_downstream	1.45168	0.0324003	-1.41928	-5.48557	0.23345	0.548086	no	1.47481	0	-1.47481	#NAME?	0.0149	0.101321	no	0	0	0	0	1	1	no
ENSG00000259775	RP11-45P15.4	chr14:103331673-103332367	-	Antisense_downstream	0.281641	0.349856	0.068215	0.312904	1	1	no	0.285467	1.15261	0.867143	2.01351	0.0558	0.24838	no	1.29301	0.0636567	-1.22935	-4.34428	0.1401	0.452502	no
ENSG00000259802	CTD-2256P15.2	chr5:10352700-10353601	-	Antisense_downstream	0.632663	1.04165	0.408987	0.719357	0.25885	0.576433	no	0.640624	1.04368	0.403056	0.704123	0.31015	0.635534	no	1.14385	0.332313	-0.811537	-1.78329	0.0573	0.452502	no
ENSG00000259877	RP11-46C24.7	chr16:89215210-89217653	-	Antisense_downstream	1.01308	1.54327	0.53019	0.607236	0.10875	0.370795	no	1.02798	1.14219	0.11421	0.151985	0.75625	0.923503	no	1.25467	0.486906	-0.767764	-1.36559	0.1214	0.452502	no
ENSG00000259943	RP1-39G22.7	chr1:40256426-40257967	-	Antisense_downstream	4.33269	3.32773	-1.00496	-0.380723	0.2622	0.580728	no	4.3986	3.17082	-1.22778	-0.472187	0.215	0.531898	no	3.53497	3.71367	0.1787	0.0711473	0.8726	0.913315	no
ENSG00000260018	RP11-505K9.1	chr16:84117050-84117571	+	Antisense_downstream	3.02346	2.79786	-0.2256	-0.111874	0.81915	0.944571	no	3.06642	2.36712	-0.6993	-0.373425	0.51115	0.79958	no	2.59528	0.652588	-1.94269	-1.99164	0.05605	0.452502	no
ENSG00000260077	RP11-254F7.2	chr2:10039091-10040663	-	Antisense_downstream	1.42202	1.29097	-0.13105	-0.139476	0.7408	0.913198	no	1.44273	0.656543	-0.786187	-1.13584	0.042	0.207414	no	0.727584	0.170333	-0.557251	-2.09476	0.0334	0.452502	no
ENSG00000260231	JHDM1D-AS1	chr7:140177260-140179640	+	Antisense_downstream	1.60088	1.94813	0.34725	0.283231	0.4188	0.726038	no	1.62469	1.50817	-0.11652	-0.107359	0.7993	0.937605	no	1.66922	0.612039	-1.05718	-1.44748	0.02125	0.394524	no
ENSG00000260260	SNHG19	chr16:2154796-2155358	-	Antisense_downstream	16.8378	16.2424	-0.5954	-0.0519382	0.8897	0.967757	no	17.0806	21.5097	4.4291	0.332627	0.4263	0.737684	no	23.7731	5.45522	-18.3179	-2.12362	0.28025	0.452502	no
ENSG00000260448	LCMT1-AS1	chr16:25085591-25111555	-	Antisense_downstream	1.5126	1.32572	-0.18688	-0.190257	0.87195	0.961884	no	1.53674	2.29356	0.75682	0.577716	0.6536	0.878468	no	2.5505	0.0982079	-2.45229	-4.6988	0.2541	0.452502	no
ENSG00000260708	CTA-29F11.1	chr22:46761893-46762563	-	Antisense_downstream	7.69829	5.97753	-1.72076	-0.364987	0.3265	0.64733	no	7.79033	8.05218	0.26185	0.0476956	0.91165	0.972887	no	9.01056	1.96302	-7.04754	-2.19854	0.0276	0.452502	no
ENSG00000261188	CTA-445C9.14	chr22:26512536-26514568	+	Antisense_downstream	0.967412	1.00345	0.036038	0.0527651	0.9177	0.975625	no	0.981114	1.05068	0.069566	0.0988349	0.8503	0.953548	no	1.17001	0.296094	-0.873916	-1.98239	0.2881	0.452502	no
ENSG00000261431	RP4-616B8.4	chr20:38961924-38962111	-	Antisense_downstream	0.624309	1.20348	0.579171	0.946884	1	1	no	0.62916	0.491609	-0.137551	-0.355916	1	1	no	0.534032	0	-0.534032	#NAME?	1	1	no
ENSG00000263004	RP11-166P13.3	chr17:57078297-57085024	-	Antisense_downstream	3.16484	3.6586	0.49376	0.209159	0.6631	0.881324	no	3.20936	2.88489	-0.32447	-0.15377	0.79475	0.936741	no	3.17835	1.05351	-2.12484	-1.59307	0.30175	0.452502	no
ENSG00000264920	RP11-6N17.4	chr17:47891254-47895812	-	Antisense_downstream	39.5055	23.8343	-15.6712	-0.729011	0.006	0.0582096	no	40.1269	31.7815	-8.3454	-0.336382	0.26935	0.593076	no	35.3065	5.07341	-30.2331	-2.79891	0.28685	0.452502	no
ENSG00000267100	ILF3-AS1	chr19:10651861-10653844	-	Antisense_downstream	11.1077	8.00991	-3.09779	-0.471704	0.05395	0.24466	no	11.2677	7.90008	-3.36762	-0.512252	0.08395	0.319315	no	8.7695	2.20063	-6.56887	-1.99457	0.00035	0.0204397	yes
ENSG00000267296	CEBPA-AS1	chr19:33302856-33309387	+	Antisense_downstream	1.36312	1.2664	-0.09672	-0.106172	0.7847	0.930935	no	1.38125	0.791063	-0.590187	-0.804109	0.0962	0.346755	no	0.878133	0.383269	-0.494864	-1.19608	0.3274	0.452968	no
ENSG00000268996	MAN1B1-AS1	chr9:137084945-137086817	-	Antisense_downstream	0.54039	0.928396	0.388006	0.78074	0.12345	0.395932	no	0.547681	1.23637	0.688689	1.1747	0.0433	0.211249	no	1.35454	0.416729	-0.937811	-1.70062	0.0569	0.452502	no
ENSG00000269900	RMRP	chr9:35657750-35658018	-	Antisense_downstream	1563.64	1804.1	240.46	0.206373	0.7431	0.914006	no	1583.84	2612.2	1028.36	0.721841	0.3699	0.691502	no	2865.47	443.962	-2421.51	-2.69026	0.2905	0.452502	no
ENSG00000270022	RNU12	chr22:42615243-42615907	+	Antisense_downstream	4.73791	4.43764	-0.30027	-0.094457	0.8547	0.955772	no	4.81003	6.77215	1.96212	0.493566	0.32015	0.645766	no	7.41818	0.560811	-6.85737	-3.72548	0.2292	0.452502	no
ENSG00000270419	CAHM	chr6:163413064-163413960	-	Antisense_downstream	1.28164	1.21699	-0.06465	-0.0746746	0.90005	0.97007	no	1.30147	1.00367	-0.2978	-0.374858	0.58695	0.84507	no	1.10191	0.283381	-0.818529	-1.9592	0.1038	0.452502	no
ENSG00000270659	RP11-105N14.1	chr2:213152969-213153659	+	Antisense_downstream	1.155	0.859633	-0.295367	-0.426098	0.53765	0.811284	no	1.17231	0.898457	-0.273853	-0.383835	0.61385	0.859312	no	0.993095	0.193351	-0.799744	-2.36071	0.1301	0.452502	no
ENSG00000270673	YTHDF3-AS1	chr8:63167724-63168442	-	Antisense_downstream	1.15637	1.109	-0.04737	-0.0603485	0.9219	0.976693	no	1.17371	1.00129	-0.17242	-0.22921	0.74265	0.918259	no	1.1069	0.731941	-0.374959	-0.596727	0.4873	0.590213	no
ENSG00000271737	CTB-113I20.2	chr5:134005146-134005562	+	Antisense_downstream	3.13899	3.22614	0.08715	0.0395082	0.94335	0.983921	no	3.17979	1.77214	-1.40765	-0.843438	0.2725	0.595942	no	1.98653	0.98743	-0.9991	-1.0085	0.307	0.452502	no
ENSG00000271849	CTC-332L22.1	chr5:109687801-109688329	-	Antisense_downstream	1.18971	0.596893	-0.592817	-0.995066	0.27585	0.59585	no	1.20253	0.27663	-0.9259	-2.12004	0.11125	0.376765	no	0.313991	0	-0.313991	#NAME?	1	1	no
ENSG00000272086	CTD-2186M15.3	chr5:32174470-32175272	+	Antisense_downstream	1.99889	1.3792	-0.61969	-0.535364	0.3161	0.636771	no	2.02341	1.23832	-0.78509	-0.708405	0.25945	0.58162	no	1.38433	0.147496	-1.23683	-3.23044	0.1655	0.452502	no
ENSG00000272622	RP11-395N3.2	chr2:226800145-226811029	+	Antisense_downstream	1.32684	1.29602	-0.03082	-0.033906	0.96365	0.990245	no	1.34434	1.93865	0.59431	0.528154	0.4558	0.757887	no	2.15655	0.344187	-1.81236	-2.64746	0.2111	0.452502	no
ENSG00000272667	RP11-395A13.2	chr2:127886555-127887185	+	Antisense_downstream	3.18485	1.7308	-1.45405	-0.879787	0.09945	0.351724	no	3.22939	2.08121	-1.14818	-0.633837	0.27475	0.597906	no	2.30568	0.133411	-2.17227	-4.11124	0.1665	0.452502	no
ENSG00000272686	RP11-390E23.6	chr7:123749067-123751166	+	Antisense_downstream	2.32567	1.55327	-0.7724	-0.582335	0.141	0.423317	no	2.36338	1.85189	-0.51149	-0.35185	0.41795	0.730751	no	2.0652	0.446426	-1.61877	-2.20979	0.02835	0.452502	no
ENSG00000273015	RP11-352M15.2	chr12:45718045-45727775	-	Antisense_downstream	2.22748	2.64368	0.4162	0.247133	0.3074	0.627994	no	2.26183	2.3816	0.11977	0.0744403	0.80225	0.938505	no	2.65001	2.95081	0.3008	0.155114	0.6089	0.700676	no
ENSG00000273061	CDC37L1-AS1	chr9:4676599-4679502	-	Antisense_downstream	1.35595	1.11344	-0.24251	-0.284284	0.8268	0.947019	no	1.37637	1.15802	-0.21835	-0.249204	0.83615	0.949266	no	1.26012	0.317774	-0.942346	-1.98749	0.1539	0.452502	no
ENSG00000273344	PAXIP1-AS1	chr7:155003447-155005703	+	Antisense_downstream	1.72687	1.58832	-0.13855	-0.120654	0.7485	0.916391	no	1.75053	2.15457	0.40404	0.299604	0.46545	0.765056	no	2.37609	0.445784	-1.93031	-2.41418	0.0164	0.335815	no
ENSG00000273355	RP11-672L10.6	chr18:813273-813756	+	Antisense_downstream	0.693477	1.11239	0.418913	0.681747	0.469	0.764201	no	0.700354	0.258729	-0.441625	-1.43664	1	1	no	0.285111	0.397228	0.112117	0.478442	1	1	no
ENSG00000274104	CTD-2553L13.10	chr19:34733297-34733837	-	Antisense_downstream	2.0416	1.84269	-0.19891	-0.147886	0.78485	0.93104	no	2.07194	2.27178	0.19984	0.132839	0.8304	0.948316	no	2.50944	0.577334	-1.93211	-2.11989	0.0306	0.452502	no
ENSG00000274605	RP11-12G12.7	chr13:100086030-100088848	-	Antisense_downstream	1.32371	1.29359	-0.03012	-0.0332029	0.95145	0.986672	no	1.3447	0.894771	-0.449929	-0.587694	0.3054	0.630075	no	0.991947	1.44633	0.454383	0.544064	0.3682	0.480265	no
ENSG00000275964	RP11-61K9.3	chr13:19863857-19865048	+	Antisense_downstream	0.622298	1.08147	0.459172	0.797309	0.17425	0.471192	no	0.630234	0.91594	0.285706	0.539365	0.3839	0.702901	no	1.00996	1.20826	0.1983	0.258631	0.6658	0.751293	no
ENSG00000276791	CTD-2270P14.5	chr16:2777318-2780568	+	Antisense_downstream	0.973856	1.50821	0.534354	0.63106	0.0801	0.311995	no	0.988986	1.29953	0.310544	0.393969	0.3566	0.679692	no	1.43516	0.246472	-1.18869	-2.54172	0.0145	0.312159	no
ENSG00000278107	RP11-162A12.4	chr18:76794731-76822295	-	Antisense_downstream	2.52763	1.34049	-1.18714	-0.915022	0.20075	0.505722	no	2.56573	1.75699	-0.80874	-0.546264	0.497	0.788687	no	1.96487	0.28671	-1.67816	-2.77677	0.1895	0.452502	no
XLOC_000812	Novel	chr1:223846105-223846715	+	Antisense_downstream	3.38333	2.30074	-1.08259	-0.556346	0.2609	0.579071	no	3.42586	3.17372	-0.25214	-0.110291	0.83965	0.950154	no	3.50378	2.57588	-0.9279	-0.443849	0.449	0.555298	no
XLOC_001382	Novel	chr1:117366128-117366796	-	Antisense_downstream	0.513821	1.33459	0.820769	1.37706	0.05065	0.235606	no	0.520903	0.638608	0.117705	0.293914	0.74125	0.917493	no	0.718574	1.48829	0.769716	1.05044	0.18665	0.452502	no
XLOC_002222	Novel	chr10:6121522-6141611	-	Antisense_downstream	1.21891	0.961361	-0.257549	-0.342436	0.54155	0.814008	no	1.23579	1.40676	0.17097	0.186937	0.7661	0.927385	no	1.53558	1.07012	-0.46546	-0.521019	0.40675	0.516054	no
XLOC_002550	Novel	chr10:96830664-96832091	-	Antisense_downstream	0.797617	1.03653	0.238913	0.377994	0.4816	0.773683	no	0.809102	0.789853	-0.019249	-0.0347381	0.95565	0.985926	no	0.868962	1.16327	0.294308	0.420817	0.4804	0.583934	no
XLOC_002892	Novel	chr11:107721360-107747493	+	Antisense_downstream	0	2.10783	2.10783	inf	0.09545	0.343579	no	0	0.373414	0.373414	inf	1	1	no	0.404711	2.33793	1.93322	2.53027	0.25945	0.452502	no
XLOC_002960	Novel	chr11:6384807-6390316	-	Antisense_downstream	1.86935	1.3173	-0.55205	-0.504956	0.32305	0.643093	no	1.89837	0.870062	-1.02831	-1.12557	0.0931	0.339837	no	0.968043	1.47269	0.504647	0.605312	0.37735	0.488859	no
XLOC_003076	Novel	chr11:68459977-68460220	-	Antisense_downstream	4.15954	7.25357	3.09403	0.802266	0.2746	0.594512	no	4.19713	9.84699	5.64986	1.23028	0.1015	0.35784	no	10.9082	8.09015	-2.81805	-0.431172	0.5379	0.63744	no
XLOC_004655	Novel	chr13:49234915-49247815	-	Antisense_downstream	0.24965	0.848637	0.598987	1.76524	0.24385	0.561221	no	0.252386	1.83186	1.57947	2.85961	0.1817	0.487885	no	2.06088	0.951651	-1.10923	-1.11476	0.29095	0.452502	no
XLOC_006345	Novel	chr17:3698200-3699074	+	Antisense_downstream	0.378728	1.08138	0.702652	1.51364	0.01885	0.126862	no	0.385077	0.790957	0.40588	1.03845	0.134	0.417011	no	0.86801	0.249002	-0.619008	-1.80155	0.0684	0.452502	no
XLOC_006520	Novel	chr17:44325244-44327546	+	Antisense_downstream	1.24049	0.997606	-0.242884	-0.314371	0.55465	0.821808	no	1.25948	0.989552	-0.269928	-0.347986	0.56235	0.829536	no	1.09644	0.303343	-0.793097	-1.85381	0.2547	0.452502	no
XLOC_006978	Novel	chr18:21602150-21603699	+	Antisense_downstream	1.01074	0.92751	-0.08323	-0.123977	0.79895	0.937774	no	1.0257	0.567853	-0.457847	-0.853015	0.1483	0.43886	no	0.630963	0.23605	-0.394913	-1.41847	0.11195	0.452502	no
XLOC_007210	Novel	chr18:35580762-35581015	-	Antisense_downstream	0.992266	1.68905	0.696784	0.76741	0.44935	0.750053	no	1.00674	0.701649	-0.305091	-0.520866	0.69815	0.900111	no	0.763852	0.33961	-0.424242	-1.16942	1	1	no
XLOC_007418	Novel	chr19:49155974-49156499	+	Antisense_downstream	1.20456	0.432651	-0.771909	-1.47724	0.14885	0.436607	no	1.22036	0.140145	-1.08021	-3.12232	0.13805	0.422531	no	0.156723	0	-0.156723	#NAME?	1	1	no
XLOC_008113	Novel	chr2:174490557-174490914	+	Antisense_downstream	0	0.042643	0.042643	inf	1	1	no	0	1.02643	1.02643	inf	0.0037	0.0363587	yes	1.11592	0.0466185	-1.0693	-4.58119	0.0816	0.452502	no
XLOC_008226	Novel	chr2:202239495-202239885	+	Antisense_downstream	1.90554	0.716729	-1.18881	-1.4107	0.1094	0.372009	no	1.93088	1.26426	-0.66662	-0.610969	0.465	0.764804	no	1.38721	0.150881	-1.23633	-3.20071	0.1427	0.452502	no
XLOC_008426	Novel	chr2:3574877-3575181	-	Antisense_downstream	1.29638	0.49426	-0.80212	-1.39115	0.2854	0.6063	no	1.31122	0.763931	-0.547289	-0.7794	0.4942	0.786985	no	0.827994	0.315028	-0.512966	-1.39414	1	1	no
XLOC_008625	Novel	chr2:65030726-65056196	-	Antisense_downstream	0.737161	1.20647	0.469309	0.710739	0.24525	0.562652	no	0.746527	1.05802	0.311493	0.503103	0.4665	0.765887	no	1.16266	0.330251	-0.832409	-1.81579	0.25875	0.452502	no
XLOC_008685	Novel	chr2:84967921-84970776	-	Antisense_downstream	0.718354	1.29895	0.580596	0.854573	0.0525	0.240891	no	0.726733	0.99144	0.264707	0.448099	0.36105	0.683962	no	1.08948	0.35988	-0.7296	-1.59805	0.08035	0.452502	no
XLOC_009079	Novel	chr2:186485705-186486136	-	Antisense_downstream	0.766909	1.35996	0.593051	0.826436	0.27055	0.589869	no	0.778088	1.15495	0.376862	0.569825	0.5096	0.798285	no	1.2722	0.0482011	-1.224	-4.72212	0.0779	0.452502	no
XLOC_009713	Novel	chr21:44873928-44875798	+	Antisense_downstream	0.537267	1.08022	0.542953	1.00761	0.0551	0.247877	no	0.544965	0.840441	0.295476	0.624982	0.28005	0.604004	no	0.922121	0.297955	-0.624166	-1.62986	0.06385	0.452502	no
XLOC_010626	Novel	chr3:129184061-129225481	+	Antisense_downstream	4.52241	3.59007	-0.93234	-0.33308	0.51885	0.799353	no	4.5889	3.15477	-1.43413	-0.540613	0.4252	0.737107	no	3.44731	1.01404	-2.43327	-1.76535	0.298	0.452502	no
XLOC_012699	Novel	chr5:181207539-181208034	+	Antisense_downstream	1.21913	2.55685	1.33772	1.06852	0.1153	0.381977	no	1.23742	5.50127	4.26385	2.15243	0.00525	0.0476565	yes	6.02835	1.83645	-4.1919	-1.71484	0.0556	0.452502	no
XLOC_012783	Novel	chr5:36870135-36876676	-	Antisense_downstream	1.58268	2.55871	0.97603	0.693048	0.0139	0.102648	no	1.60588	2.13361	0.52773	0.409937	0.2296	0.549655	no	2.37445	0.738656	-1.63579	-1.68462	0.0025	0.0893322	no
XLOC_013149	Novel	chr5:181217924-181218332	-	Antisense_downstream	0.257197	0.36311	0.105913	0.497531	1	1	no	0.261253	1.06207	0.800817	2.02336	0.1673	0.467607	no	1.18319	0.0522701	-1.13092	-4.50055	0.07895	0.452502	no
XLOC_013302	Novel	chr6:35731547-35731941	+	Antisense_downstream	1.31839	0.134954	-1.18344	-3.28824	0.15535	0.445707	no	1.33609	0.368995	-0.967095	-1.85635	0.1443	0.43223	no	0.422656	0.0623203	-0.360336	-2.76171	1	1	no
XLOC_015454	Novel	chr7:152743699-152759639	-	Antisense_downstream	1.92884	0.449229	-1.47961	-2.10221	0.32945	0.650207	no	1.96441	0.151089	-1.81332	-3.70063	0.1319	0.413577	no	0.163919	0.308537	0.144618	0.912462	1	1	no
XLOC_016189	Novel	chr8:144825093-144826838	-	Antisense_downstream	0.988019	0.757964	-0.230055	-0.38241	0.4119	0.72174	no	1.00113	1.00422	0.00309	0.00444481	0.99475	0.997299	no	1.10656	0.148264	-0.958296	-2.89984	0.0123	0.280623	no
XLOC_016579	Novel	chr9:100352967-100390495	+	Antisense_downstream	0.963413	1.05234	0.088927	0.127374	0.8254	0.946672	no	0.978871	0.466505	-0.512366	-1.06923	0.1345	0.417417	no	0.51397	0.231289	-0.282681	-1.15199	1	1	no
XLOC_016913	Novel	chr9:89309387-89310917	-	Antisense_downstream	1.36915	1.74367	0.37452	0.348854	0.40685	0.718447	no	1.38798	0.900843	-0.487137	-0.623643	0.2423	0.563667	no	0.999242	0.325257	-0.673985	-1.61925	0.068	0.452502	no
XLOC_017073	Novel	chr9:112376256-112379870	-	Antisense_downstream	0.707225	1.16699	0.459765	0.722549	0.07845	0.308577	no	0.717351	1.26713	0.549779	0.820812	0.06195	0.265522	no	1.40143	0.291699	-1.10973	-2.26435	0.03035	0.452502	no
ENSG00000272688	RP13-270P17.3	chr18:3066806-3247277	-	Antisense_downstream	4.62746	4.44917	-0.17829	-0.0566823	0.9606	0.989748	no	4.69575	5.37549	0.67974	0.195041	0.88575	0.965201	no	5.90781	1.20633	-4.70148	-2.292	0.3222	0.452793	no
ENSG00000260807	RP11-161M6.2	chr16:853633-981596	-	Antisense_downstream	0.199064	0.40681	0.207746	1.03112	1	1	no	0.201751	1.04266	0.840909	2.36962	0.023	0.136807	no	1.13244	0.199952	-0.932488	-2.50171	0.28645	0.452502	no
ENSG00000269246	CTC-246B18.10	chr19:39328352-39342372	-	Antisense_downstream	2.02638	4.79434	2.76796	1.24243	0.58805	0.839211	no	2.06286	7.92468	5.86182	1.9417	0.53225	0.812871	no	8.75806	0	-8.75806	#NAME?	0.1253	0.452502	no
ENSG00000267272	LINC01140	chr1:86914647-87169204	+	Antisense_downstream	1.64203	3.19365	1.55162	0.95973	0.22655	0.541345	no	1.67141	2.82452	1.15311	0.756941	0.35	0.672842	no	3.11414	3.58093	0.46679	0.201502	0.8025	0.862094	no
ENSG00000281501	SEPSECS-AS1	chr4:25160640-25279092	+	Antisense_downstream	1.70885	1.76241	0.05356	0.0445202	0.9687	0.991424	no	1.73472	0.82051	-0.91421	-1.08011	0.3871	0.705339	no	0.89601	0.720453	-0.175557	-0.314611	0.7811	0.845786	no
ENSG00000226950	DANCR	chr4:52712403-52720831	+	Antisense_upstream	24.7364	27.6323	2.8959	0.159716	0.50495	0.791601	no	25.1267	19.2032	-5.9235	-0.387879	0.20045	0.513127	no	21.1898	6.83868	-14.3511	-1.63158	0.32545	0.452968	no
ENSG00000231025	RP11-175O19.4	chr10:96992449-96995959	+	Antisense_upstream	1.53056	1.5762	0.04564	0.0423919	0.89835	0.969881	no	1.55249	1.53346	-0.01903	-0.0177922	0.965	0.987924	no	1.70445	1.76324	0.05879	0.0489282	0.9066	0.936395	no
ENSG00000234160	RP11-613M10.6	chr9:37509149-37510299	+	Antisense_upstream	1.3966	3.86292	2.46632	1.46777	0.1365	0.417586	no	1.41391	0.558186	-0.855724	-1.34087	0.32705	0.653045	no	0.622751	0.345872	-0.276879	-0.848415	0.42435	0.532598	no
ENSG00000253716	LINC01604	chr8:143280160-143281690	-	Antisense_upstream	7.91861	7.18539	-0.73322	-0.140181	0.77365	0.926207	no	8.033	5.64746	-2.38554	-0.508336	0.3653	0.688055	no	6.22678	1.61731	-4.60947	-1.94489	0.2824	0.452502	no
ENSG00000259330	INAFM2	chr15:40325215-40326715	+	Antisense_upstream	4.12341	4.32077	0.19736	0.0674493	0.88235	0.965609	no	4.1849	5.02244	0.83754	0.263196	0.58285	0.842892	no	5.52983	0.553217	-4.97661	-3.32132	0.00535	0.157987	no
ENSG00000259976	RP11-553L6.5	chr3:114314500-114316179	-	Antisense_upstream	12.7469	16.1625	3.4156	0.342496	0.1546	0.444707	no	12.9432	14.3022	1.359	0.144039	0.61195	0.858283	no	15.9579	3.32757	-12.6303	-2.26173	0.00035	0.0204397	yes
ENSG00000261295	RP11-524D16__A.3	chrX:100673329-100673981	+	Antisense_upstream	0.645619	1.31323	0.667611	1.02436	0.1537	0.443571	no	0.656879	1.02934	0.372461	0.648022	0.44845	0.752294	no	1.16514	0.280506	-0.884634	-2.05439	0.0607	0.452502	no
ENSG00000266402	SNHG25	chr17:64145969-64146476	+	Antisense_upstream	0.803285	1.92835	1.12506	1.26339	0.44355	0.744958	no	0.814479	1.04751	0.233031	0.363021	0.84405	0.951546	no	1.15214	1.6341	0.48196	0.50418	0.6767	0.76085	no
ENSG00000267321	RP11-1094M14.11	chr17:35568119-35574792	+	Antisense_upstream	4.15621	3.73187	-0.42434	-0.15537	0.66415	0.88133	no	4.21682	3.86386	-0.35296	-0.126112	0.75555	0.92321	no	4.29186	0.996127	-3.29573	-2.1072	0.28585	0.452502	no
ENSG00000267519	CTD-3252C9.4	chr19:13834515-13836359	-	Antisense_upstream	1.40364	4.29803	2.89439	1.6145	5e-05	0.0015003	yes	1.42344	3.34966	1.92622	1.23463	0.00835	0.0667526	no	3.66867	0.79694	-2.87173	-2.20272	0.2834	0.452502	no
ENSG00000269893	SNHG8	chr4:118278708-118279823	+	Antisense_upstream	69.9544	60.4565	-9.4979	-0.210518	0.45355	0.752932	no	70.9639	62.4382	-8.5257	-0.184656	0.60265	0.852189	no	70.0096	17.8216	-52.188	-1.97393	0.30145	0.452502	no
ENSG00000271715	CTD-2256P15.5	chr5:10269488-10269918	-	Antisense_upstream	0.767691	1.01485	0.247159	0.402675	0.74475	0.914332	no	0.774779	0.827904	0.053125	0.095677	0.9367	0.980674	no	0.907575	0	-0.907575	#NAME?	0.0005	0.0268918	yes
ENSG00000272440	RP11-379F4.6	chr3:158695366-158695581	+	Antisense_upstream	2.09421	0	-2.09421	#NAME?	0.00625	0.0599455	no	2.11414	0.416926	-1.69721	-2.34221	0.2027	0.515942	no	0.474592	0	-0.474592	#NAME?	1	1	no
ENSG00000273265	RP11-353K11.1	chr2:96812238-96813657	-	Antisense_upstream	1.49677	1.26405	-0.23272	-0.243797	0.7269	0.908057	no	1.5171	0.68879	-0.82831	-1.13918	0.1816	0.487701	no	0.764866	0.325039	-0.439827	-1.23459	0.239	0.452502	no
ENSG00000278464	RP11-96A15.1	chr18:34892012-34902885	-	Antisense_upstream	3.15516	8.34198	5.18682	1.40268	0.0054	0.053798	no	3.19925	10.5989	7.39965	1.7281	0.00175	0.0209797	yes	11.6306	2.99453	-8.63607	-1.95752	0.29275	0.452502	no
ENSG00000281205	LINC00950	chr9:35858737-35865518	+	Antisense_upstream	0.656329	1.40261	0.746281	1.09562	0.00125	0.0189031	yes	0.665232	0.782844	0.117612	0.234866	0.53735	0.81591	no	0.862573	0.284502	-0.578071	-1.60021	0.3119	0.452502	no
XLOC_001419	Novel	chr1:120843984-120844347	-	Antisense_upstream	0.116901	1.12401	1.00711	3.26529	0.169	0.463917	no	0.119746	2.36439	2.24464	4.30342	0.11475	0.383831	no	2.598	1.27228	-1.32572	-1.02999	0.2273	0.452502	no
XLOC_004656	Novel	chr13:49635476-49652354	-	Antisense_upstream	1.49322	0.631821	-0.861399	-1.24084	0.00795	0.0705876	no	1.51318	1.42273	-0.09045	-0.0889272	0.84485	0.951781	no	1.58832	0.706088	-0.882232	-1.16959	0.03015	0.452502	no
XLOC_006367	Novel	chr17:8187596-8188029	+	Antisense_upstream	0.503525	1.5874	1.08387	1.65653	0.11635	0.383695	no	0.508239	2.66506	2.15682	2.39059	0.0661	0.275304	no	2.92375	0.601003	-2.32275	-2.28237	0.03935	0.452502	no
XLOC_007608	Novel	chr19:50491130-50491987	-	Antisense_upstream	0.205546	0.675477	0.469931	1.71645	1	1	no	0.207415	1.88033	1.67291	3.18039	0.07325	0.293778	no	2.03481	0.243267	-1.79154	-3.06428	0.1448	0.452502	no
XLOC_007609	Novel	chr19:50493085-50497756	-	Antisense_upstream	0.312633	0.699451	0.386818	1.16175	0.01325	0.0996902	no	0.317046	2.9505	2.63345	3.21819	5e-05	0.00127278	yes	3.21373	0.244822	-2.96891	-3.71444	0.00205	0.0794172	no
XLOC_012499	Novel	chr5:116443027-116443363	+	Antisense_upstream	1.38703	0	-1.38703	#NAME?	0.00035	0.00752698	yes	1.4213	0	-1.4213	#NAME?	0.00275	0.0292722	yes	0	0	0	0	1	1	no
ENSG00000142396	ERVK3-1	chr19:58228593-58342332	+	Antisense_upstream	6.52999	5.41827	-1.11172	-0.269249	0.50875	0.794523	no	6.62265	6.39258	-0.23007	-0.0510085	0.92165	0.976811	no	7.06073	1.55557	-5.50516	-2.18237	0.26175	0.452502	no
ENSG00000213971	RP11-15H20.6	chr19:23255052-23274251	-	Sense_downstream	0.927543	1.51108	0.583537	0.704097	0.3184	0.638524	no	0.94168	1.36769	0.42601	0.538429	0.5396	0.817397	no	1.49827	0.45307	-1.0452	-1.72549	0.31475	0.452502	no
ENSG00000230561	LINC01183	chr5:127703389-128083172	+	Sense_downstream	1.00173	0.108313	-0.893417	-3.20921	0.0394	0.20135	no	1.0136	0.562903	-0.450697	-0.848531	0.5772	0.839046	no	0.635062	0.0251578	-0.609904	-4.65782	0.22455	0.452502	no
ENSG00000232453	RP4-794H19.1	chr1:58785159-58899594	-	Sense_downstream	0.931922	1.03554	0.103618	0.152105	0.8475	0.953451	no	0.943449	0.482352	-0.461097	-0.967858	0.2316	0.551882	no	0.539487	1.16021	0.620723	1.10473	0.20835	0.452502	no
ENSG00000232956	SNHG15	chr7:44983022-44986961	-	Sense_downstream	1.72809	2.91175	1.18366	0.752708	0.09605	0.344189	no	1.75539	2.28919	0.5338	0.383048	0.4445	0.748806	no	2.52142	0.701001	-1.82042	-1.84675	0.28005	0.452502	no
ENSG00000235314	LINC00957	chr7:44026950-44042306	+	Sense_downstream	2.43189	1.74161	-0.69028	-0.481657	0.2861	0.607044	no	2.46418	2.74914	0.28496	0.157876	0.74265	0.918259	no	3.05611	0.602758	-2.45335	-2.34204	0.2798	0.452502	no
ENSG00000235499	AC073046.25	chr2:73985131-73986343	+	Sense_downstream	0.239845	0.850388	0.610543	1.82602	0.1782	0.477264	no	0.243549	1.38374	1.14019	2.50629	0.0749	0.297543	no	1.51327	0.43976	-1.07351	-1.78288	0.1589	0.452502	no
ENSG00000251301	RP11-81H14.2	chr12:68332887-68451663	-	Sense_downstream	0.0487924	0.777221	0.728429	3.99359	0.23145	0.545768	no	0.0499918	1.38554	1.33555	4.79261	0.2424	0.56373	no	1.5069	0.86353	-0.64337	-0.803268	0.4367	0.543782	no
ENSG00000260257	RP5-1085F17.3	chr20:32856620-32858751	+	Sense_downstream	2.24443	1.53535	-0.70908	-0.547783	0.1563	0.446408	no	2.27593	2.01054	-0.26539	-0.178876	0.67745	0.89069	no	2.23671	0.360875	-1.87583	-2.6318	0.0124	0.281673	no
ENSG00000261040	WFDC21P	chr17:60079308-60091885	-	Sense_downstream	0.0606377	0.557209	0.496571	3.19993	1	1	no	0.0616411	7.30208	7.24044	6.88827	0.11575	0.385095	no	7.93451	0.256481	-7.67803	-4.95122	0.2488	0.452502	no
ENSG00000263489	CTC-264K15.6	chr17:63972919-63989422	-	Sense_downstream	9.93089	5.40171	-4.52918	-0.878508	0.03695	0.193786	no	10.0477	5.97061	-4.07709	-0.750914	0.10255	0.35982	no	6.62162	1.30665	-5.31497	-2.34131	0.0182	0.356506	no
ENSG00000268568	AC007228.9	chr19:56672267-56684653	-	Sense_downstream	1.21296	0.598582	-0.614378	-1.01891	0.09335	0.338832	no	1.22988	0.559545	-0.670335	-1.13619	0.0878	0.328232	no	0.628174	0.157703	-0.470471	-1.99395	0.22655	0.452502	no
ENSG00000269609	RPARP-AS1	chr10:102449816-102461106	+	Sense_downstream	2.85136	2.82672	-0.02464	-0.0125226	0.97645	0.993995	no	2.89259	1.48403	-1.40856	-0.962847	0.0711	0.287667	no	1.6417	3.15842	1.51672	0.944012	0.084	0.452502	no
ENSG00000272070	AC005618.6	chr5:141326209-141329357	+	Sense_downstream	0.953261	1.20809	0.254829	0.341787	0.62605	0.860755	no	0.967223	0.414938	-0.552285	-1.22095	0.0466	0.221304	no	0.460058	0.424964	-0.035094	-0.114475	1	1	no
ENSG00000272482	RP11-474O21.5	chr1:12618899-12619244	-	Sense_downstream	0.415345	0.752047	0.336702	0.856511	0.41475	0.723395	no	0.421669	1.02103	0.599361	1.27584	0.2412	0.562885	no	1.1339	0.839855	-0.294045	-0.43308	0.6226	0.713085	no
ENSG00000273437	RP11-434H6.7	chr3:129163605-129163940	-	Sense_downstream	2.93725	3.2452	0.30795	0.143841	0.8374	0.950398	no	2.98509	3.92916	0.94407	0.396447	0.56575	0.832568	no	4.36435	0.518767	-3.84558	-3.07261	0.16585	0.452502	no
ENSG00000278703	RP11-706P11.2	chr18:57588610-57589091	-	Sense_downstream	1.02518	0.70707	-0.31811	-0.53595	0.4933	0.782958	no	1.03782	0.677402	-0.360418	-0.615468	0.46435	0.76471	no	0.762251	0.0335761	-0.728675	-4.50476	0.07825	0.452502	no
XLOC_000996	Novel	chr1:19293266-19299112	-	Sense_downstream	1.36755	1.38755	0.02	0.0209525	0.94195	0.983809	no	1.38888	0.989178	-0.399702	-0.489615	0.1585	0.455037	no	1.09365	1.55086	0.45721	0.503914	0.19275	0.452502	no
XLOC_001064	Novel	chr1:38005777-38006957	-	Sense_downstream	2.72999	0.485872	-2.24412	-2.49024	0.0435	0.215204	no	2.77013	1.55594	-1.21419	-0.832165	0.30545	0.630075	no	1.75003	0.54601	-1.20402	-1.68038	0.15205	0.452502	no
XLOC_001919	Novel	chr10:13158540-13159777	+	Sense_downstream	1.64324	0.895316	-0.747924	-0.876072	0.15865	0.449987	no	1.66427	0.493512	-1.17076	-1.75373	0.05275	0.238926	no	0.555005	1.00341	0.448405	0.854333	0.23465	0.452502	no
XLOC_002130	Novel	chr10:97822385-97849798	+	Sense_downstream	1.10057	0.578383	-0.522187	-0.928156	0.0471	0.225875	no	1.11596	0.422811	-0.693149	-1.4002	0.0186	0.118906	no	0.468942	0.647561	0.178619	0.465608	0.4644	0.569306	no
XLOC_002739	Novel	chr11:58578486-58579050	+	Sense_downstream	1.95026	1.65942	-0.29084	-0.232989	0.68405	0.88913	no	1.97528	2.15535	0.18007	0.125868	0.8373	0.949287	no	2.36997	1.85582	-0.51415	-0.352816	0.5533	0.652086	no
XLOC_003024	Novel	chr11:46121240-46121448	-	Sense_downstream	4.06383	2.1816	-1.88223	-0.897453	0.3456	0.665387	no	4.11608	1.14073	-2.97535	-1.85131	0.17425	0.477342	no	1.2378	2.42929	1.19149	0.972756	0.46705	0.571793	no
XLOC_003044	Novel	chr11:61297019-61297337	-	Sense_downstream	0.097321	0.279913	0.182592	1.52415	1	1	no	0.0983778	1.07213	0.973752	3.446	0.1171	0.386512	no	1.17142	0.314942	-0.856478	-1.8951	0.2392	0.452502	no
XLOC_003159	Novel	chr11:110296766-110296966	-	Sense_downstream	3.44204	1.74278	-1.69926	-0.981875	0.5194	0.799381	no	3.50407	6.10149	2.59742	0.800129	0.494	0.786985	no	6.65245	1.95441	-4.69804	-1.76715	0.15645	0.452502	no
XLOC_004160	Novel	chr12:123533776-123534080	-	Sense_downstream	0.297969	1.10744	0.809471	1.894	0.1941	0.497387	no	0.301858	0.167879	-0.133979	-0.846448	1	1	no	0.182822	1.23539	1.05257	2.75645	0.1239	0.452502	no
XLOC_004768	Novel	chr14:20683195-20683586	+	Sense_downstream	0.190328	1.51263	1.3223	2.9905	0.14005	0.421733	no	0.192383	2.29088	2.0985	3.57385	0.17225	0.474953	no	2.50801	1.69383	-0.81418	-0.566252	0.4511	0.557323	no
XLOC_005104	Novel	chr14:20613259-20613568	-	Sense_downstream	2.8305	8.00203	5.17153	1.49931	0.0393	0.201177	no	2.85739	11.773	8.91561	2.04271	0.0138	0.0960785	no	12.8536	9.04004	-3.81356	-0.507773	0.4124	0.5213	no
XLOC_005599	Novel	chr15:98648538-98648782	+	Sense_downstream	2.69613	1.80689	-0.88924	-0.577379	0.52955	0.805138	no	2.73659	1.07574	-1.66085	-1.34706	0.23245	0.552886	no	1.18096	0.18769	-0.99327	-2.65354	0.12935	0.452502	no
XLOC_005940	Novel	chr16:2679994-2680954	+	Sense_downstream	1.64278	1.26263	-0.38015	-0.379711	0.44655	0.747598	no	1.66973	1.40432	-0.26541	-0.249742	0.63765	0.869908	no	1.55436	0.221613	-1.33275	-2.81021	0.01465	0.314523	no
XLOC_006022	Novel	chr16:28283031-28292064	+	Sense_downstream	0.453654	0.540592	0.086938	0.252948	1	1	no	0.462175	1.11333	0.651155	1.26837	0.62825	0.866847	no	1.22227	0.0790639	-1.14321	-3.9504	0.2077	0.452502	no
XLOC_006091	Novel	chr16:56625092-56625372	+	Sense_downstream	1.95894	0.535029	-1.42391	-1.87238	0.1398	0.421482	no	1.98334	0.422715	-1.56062	-2.23017	0.0814	0.313156	no	0.465442	0.32467	-0.140772	-0.519625	1	1	no
XLOC_006864	Novel	chr17:62065522-62065982	-	Sense_downstream	19.4856	13.1933	-6.2923	-0.562601	0.07635	0.304098	no	19.7413	16.3054	-3.4359	-0.275864	0.44025	0.746879	no	18.0899	4.1396	-13.9503	-2.12762	0.0365	0.452502	no
XLOC_007225	Novel	chr18:59360699-59389764	-	Sense_downstream	1.44822	0.513243	-0.934977	-1.49657	0.01655	0.115797	no	1.46991	0.210759	-1.25915	-2.80206	0.0049	0.045303	yes	0.2311	0.109625	-0.121475	-1.07594	1	1	no
XLOC_007873	Novel	chr2:75645834-75646664	+	Sense_downstream	1.39201	0.140908	-1.2511	-3.30434	0.02975	0.169237	no	1.40863	0.605093	-0.803537	-1.21906	0.18815	0.49549	no	0.690117	0	-0.690117	#NAME?	0.0001	0.00786482	yes
XLOC_009420	Novel	chr20:3707544-3712370	-	Sense_downstream	0.0831262	0.755347	0.672221	3.18376	5e-05	0.0015003	yes	0.0843627	1.12962	1.04526	3.74309	0.0001	0.00233439	yes	1.2293	0.32717	-0.90213	-1.90973	0.0061	0.172331	no
XLOC_010913	Novel	chr3:46834125-46855004	-	Sense_downstream	0.651236	3.48205	2.83081	2.41868	5e-05	0.0015003	yes	0.661993	0.638327	-0.023666	-0.0525203	0.89125	0.966702	no	0.697943	0.348217	-0.349726	-1.00312	0.36315	0.47574	no
XLOC_011460	Novel	chr4:71186776-71187112	+	Sense_downstream	0.159889	0.371224	0.211335	1.21522	1	1	no	0.16206	1.79348	1.63142	3.46816	0.1858	0.492318	no	1.99336	0.073328	-1.92003	-4.7647	0.0779	0.452502	no
XLOC_011702	Novel	chr4:159103055-159103330	+	Sense_downstream	0.926259	1.88998	0.963721	1.02888	0.2426	0.559616	no	0.939104	3.30529	2.36619	1.81542	0.0819	0.314611	no	3.63209	1.05374	-2.57835	-1.78528	0.14065	0.452502	no
XLOC_011703	Novel	chr4:159103407-159103967	+	Sense_downstream	2.37601	1.86707	-0.50894	-0.347768	0.51875	0.799353	no	2.4073	2.76563	0.35833	0.200193	0.7237	0.910763	no	3.06023	0.662408	-2.39782	-2.20785	0.033	0.452502	no
XLOC_012093	Novel	chr4:148444953-148445293	-	Sense_downstream	1.22279	0.506796	-0.715994	-1.27069	0.2674	0.58695	no	1.23711	0	-1.23711	#NAME?	0.0016	0.0196222	yes	0	0	0	0	1	1	no
XLOC_013274	Novel	chr6:26537538-26537822	+	Sense_downstream	0.138595	0.468203	0.329608	1.75625	1	1	no	0.140054	1.57019	1.43014	3.48688	0.109	0.372651	no	1.73913	0.283527	-1.4556	-2.6168	0.15375	0.452502	no
XLOC_013829	Novel	chr6:17987796-17988290	-	Sense_downstream	1.0393	0.569806	-0.469494	-0.867068	0.3515	0.66844	no	1.05059	0.202614	-0.847976	-2.3744	0.1095	0.373618	no	0.227498	0.341958	0.11446	0.587961	1	1	no
XLOC_015453	Novel	chr7:152436279-152436509	-	Sense_downstream	3.20612	0.991363	-2.21476	-1.69334	0.14175	0.424477	no	3.244	3.99845	0.75445	0.301666	0.7584	0.924258	no	4.42319	0.511467	-3.91172	-3.11238	0.0609	0.452502	no
XLOC_016874	Novel	chr9:70419510-70420122	-	Sense_downstream	1.40255	0.754009	-0.648541	-0.8954	0.1686	0.463574	no	1.42355	0.416626	-1.00692	-1.77266	0.04195	0.207365	no	0.459572	0.0671738	-0.392398	-2.77432	1	1	no
XLOC_017110	Novel	chr9:131276920-131277970	-	Sense_downstream	1.71032	0.460257	-1.25006	-1.89376	0.10185	0.356804	no	1.73075	0.945785	-0.784965	-0.871812	0.2782	0.601871	no	1.04743	0.261811	-0.785619	-2.00026	0.20075	0.452502	no
XLOC_017267	Novel	chrX:11757802-11758058	+	Sense_downstream	0.92635	1.66492	0.73857	0.845821	0.4864	0.778105	no	0.94263	0.467058	-0.475572	-1.01309	0.49665	0.788375	no	0.534015	0.39669	-0.137325	-0.42887	1	1	no
ENSG00000264112	RP11-159D12.2	chr17:57989037-58008187	-	Sense_downstream	0.783971	2.19755	1.41358	1.48702	0.14035	0.422302	no	0.794783	1.46637	0.671587	0.883617	0.44345	0.74821	no	1.61601	0.534119	-1.08189	-1.5972	0.3777	0.48915	no
ENSG00000250041	CTD-2003C8.2	chr11:10809296-10906802	-	Sense_downstream	60.6546	29.2106	-31.444	-1.05412	0.0342	0.183939	no	61.5758	29.0608	-32.515	-1.08329	0.17525	0.478621	no	32.8058	32.6882	-0.1176	-0.0051805	0.99505	0.996387	no
ENSG00000227456	LINC00310	chr21:34073223-34360033	+	Sense_downstream	8.04293	2.71309	-5.32984	-1.56778	0.0654	0.27468	no	8.16	1.92171	-6.23829	-2.08618	0.0762	0.301008	no	2.184	0.63383	-1.55017	-1.78481	0.38495	0.49575	no
ENSG00000226686	LINC01535	chr19:37251911-37265535	+	Sense_upstream	0.407276	1.30274	0.895464	1.67748	0.0259	0.155924	no	0.413985	0.610034	0.196049	0.559311	1	1	no	0.661635	0.273964	-0.387671	-1.27205	1	1	no
ENSG00000232677	LINC00665	chr19:36313066-36331718	-	Sense_upstream	1.30167	2.04787	0.7462	0.653762	0.1922	0.495529	no	1.32517	1.02966	-0.29551	-0.364006	0.52545	0.808225	no	1.12117	0.763919	-0.357251	-0.553517	0.5579	0.656321	no
ENSG00000250303	RP11-356J5.12	chr11:112270748-112362534	+	Sense_upstream	11.0965	12.1169	1.0204	0.126916	0.66425	0.88133	no	11.2464	18.5826	7.3362	0.724496	0.02495	0.145553	no	20.5102	13.5643	-6.9459	-0.59653	0.07205	0.452502	no
ENSG00000250899	RP11-253E3.3	chr12:3041436-3044950	+	Sense_upstream	5.01675	4.21484	-0.80191	-0.251275	0.33085	0.651614	no	5.08476	5.41156	0.3268	0.0898667	0.75585	0.92321	no	5.99628	4.74092	-1.25536	-0.3389	0.2607	0.452502	no
ENSG00000254343	RP11-760H22.2	chr8:120052179-120056201	+	Sense_upstream	29.8387	14.9134	-14.9253	-1.00058	0.00405	0.0440166	yes	30.2622	17.5197	-12.7425	-0.788538	0.0391	0.198085	no	19.5523	3.44036	-16.1119	-2.50671	0.27085	0.452502	no
ENSG00000260583	AP000223.42	chr21:25582769-25583326	-	Sense_upstream	2.19703	2.02067	-0.17636	-0.120721	0.8307	0.948096	no	2.23122	1.69825	-0.53297	-0.393782	0.52785	0.809022	no	1.8721	0.347715	-1.52439	-2.42868	0.0165	0.335815	no
ENSG00000260837	RP11-434B12.1	chr2:8721133-8722686	-	Sense_upstream	3.38974	3.32294	-0.0668	-0.028715	0.93885	0.982719	no	3.44468	2.85592	-0.58876	-0.270411	0.5317	0.812871	no	3.17513	0.643756	-2.53137	-2.30223	0.0234	0.419511	no
ENSG00000261428	RP11-16P6.1	chr2:222566898-222569719	-	Sense_upstream	1.89206	0.904142	-0.987918	-1.06534	0.01135	0.0892424	no	1.92493	1.3257	-0.59923	-0.538048	0.1929	0.503035	no	1.46524	0.213172	-1.25207	-2.78105	0.0091	0.228244	no
ENSG00000261526	CTB-31O20.2	chr19:1874870-1876169	-	Sense_upstream	0.724989	0.655055	-0.069934	-0.146343	0.80025	0.937936	no	0.735514	1.03441	0.298896	0.491983	0.4301	0.741111	no	1.13308	0.179776	-0.953304	-2.65598	0.2076	0.452502	no
ENSG00000270066	SCARNA2	chr1:109100192-109100619	+	Sense_upstream	10.4976	13.2691	2.7715	0.338009	0.86115	0.95775	no	10.608	8.41514	-2.19286	-0.334096	0.84785	0.952983	no	9.32569	14.8082	5.48251	0.667117	0.73385	0.808552	no
ENSG00000270141	TERC	chr3:169764519-169765060	-	Sense_upstream	4.23187	5.64725	1.41538	0.416256	0.56895	0.826856	no	4.30446	3.48433	-0.82013	-0.304952	0.7771	0.932091	no	3.8474	2.37928	-1.46812	-0.693361	0.62915	0.719271	no
ENSG00000271420	RP5-1057J7.7	chr1:23378379-23379029	-	Sense_upstream	4.55729	2.25526	-2.30203	-1.01489	0.05355	0.243866	no	4.62403	3.45602	-1.16801	-0.420038	0.43815	0.745769	no	3.83216	2.52473	-1.30743	-0.602027	0.31155	0.452502	no
ENSG00000273576	RP11-390P24.1	chr17:39566914-39567559	+	Sense_upstream	0.876041	0.973629	0.097588	0.152374	0.8043	0.939505	no	0.886961	1.08898	0.202019	0.296029	0.66995	0.887437	no	1.20183	0.250232	-0.951598	-2.26389	0.0679	0.452502	no
ENSG00000275180	RP11-631N16.4	chr12:62601750-62622213	+	Sense_upstream	0.236943	1.06373	0.826787	2.16653	0.2667	0.586007	no	0.241998	1.01556	0.773562	2.06921	0.34695	0.671102	no	1.11607	1.18648	0.07041	0.0882558	0.961	0.974322	no
XLOC_000296	Novel	chr1:87351022-87351428	+	Sense_upstream	0.0976917	0.241232	0.14354	1.30411	1	1	no	0.100071	1.01363	0.913559	3.34043	0.1157	0.385012	no	1.11835	0.274991	-0.843359	-2.02391	0.14555	0.452502	no
XLOC_000881	Novel	chr1:236768438-236769418	+	Sense_upstream	1.35132	1.89415	0.54283	0.487189	0.36105	0.677688	no	1.37094	1.31831	-0.05263	-0.0564809	0.9264	0.978146	no	1.45261	2.12059	0.66798	0.545819	0.363	0.475623	no
XLOC_000882	Novel	chr1:236769616-236772332	+	Sense_upstream	0.82945	1.17051	0.34106	0.496915	0.25245	0.571229	no	0.842282	0.955806	0.113524	0.182415	0.70675	0.90339	no	1.05077	1.30938	0.25861	0.317445	0.51	0.611695	no
XLOC_002211	Novel	chr10:263199-273499	-	Sense_upstream	1.26337	1.22198	-0.04139	-0.0480571	0.9309	0.979854	no	1.27941	0.944865	-0.334545	-0.437302	0.56085	0.828429	no	1.04365	1.36861	0.32496	0.391071	0.5583	0.656594	no
XLOC_006640	Novel	chr17:70184610-70190070	+	Sense_upstream	1.32113	0.755671	-0.565459	-0.805943	0.01925	0.128698	no	1.34138	0.606714	-0.734666	-1.14463	0.0091	0.0709883	no	0.681929	0.0754805	-0.606448	-3.17545	0.00415	0.130951	no
XLOC_007382	Novel	chr19:39402825-39403156	+	Sense_upstream	0.981277	1.00157	0.020293	0.0295235	0.9319	0.980529	no	0.991922	0.271253	-0.720669	-1.87059	0.23345	0.553682	no	0.302389	0	-0.302389	#NAME?	1	1	no
XLOC_007722	Novel	chr2:26140175-26141264	+	Sense_upstream	0	1.01414	1.01414	inf	0.0924	0.33651	no	0	0.332687	0.332687	inf	1	1	no	0.371819	0.629562	0.257743	0.759749	1	1	no
XLOC_009548	Novel	chr21:15884558-15889647	+	Sense_upstream	1.78991	1.31969	-0.47022	-0.439688	0.1771	0.475156	no	1.81775	1.36581	-0.45194	-0.412398	0.25215	0.573791	no	1.52458	0.197284	-1.3273	-2.95007	0.00755	0.20062	no
XLOC_012881	Novel	chr5:79365948-79370668	-	Sense_upstream	0.870248	0.576082	-0.294166	-0.595152	0.35135	0.668406	no	0.88177	1.47374	0.59197	0.74101	0.2271	0.54653	no	1.65459	0.0803591	-1.57423	-4.36387	0.1429	0.452502	no
XLOC_014791	Novel	chr7:118197310-118200942	+	Sense_upstream	1.68611	0.91497	-0.77114	-0.881904	0.0209	0.136191	no	1.7125	1.19402	-0.51848	-0.520271	0.21375	0.530162	no	1.3445	0.145641	-1.19886	-3.20658	0.00405	0.129097	no
XLOC_016154	Novel	chr8:124302763-124303255	-	Sense_upstream	0.052598	0.672131	0.619533	3.67566	0.0566	0.251716	no	0.0534951	1.17345	1.11995	4.4552	0.08375	0.31879	no	1.27451	0.176515	-1.098	-2.85208	0.18795	0.452502	no
XLOC_016906	Novel	chr9:85541637-85542664	-	Sense_upstream	0.693102	0.826231	0.133129	0.253478	0.71145	0.902232	no	0.702179	1.18223	0.480051	0.751606	0.28595	0.610014	no	1.3377	0.141554	-1.19615	-3.24033	0.09535	0.452502	no
XLOC_016983	Novel	chr9:96812029-96812424	-	Sense_upstream	0.0448454	1.07212	1.02727	4.57936	0.05385	0.244499	no	0.045599	0.651453	0.605854	3.83659	0.08065	0.311354	no	0.721484	0.0446788	-0.676805	-4.0133	0.0797	0.452502	no
XLOC_016984	Novel	chr9:96812760-96813118	-	Sense_upstream	0.278918	0.640144	0.361226	1.19856	1	1	no	0.283619	1.67152	1.3879	2.55914	0.1798	0.485309	no	1.81282	0.43532	-1.3775	-2.05809	0.181	0.452502	no
XLOC_017682	Novel	chrX:44520103-44520747	-	Sense_upstream	1.15702	0.256127	-0.900893	-2.17549	0.06015	0.260782	no	1.17736	0.444922	-0.732438	-1.40394	0.16625	0.466048	no	0.503711	0.0872032	-0.416508	-2.53014	1	1	no
ENSG00000254414	RP11-182J1.1	chr15:84631450-84654343	-	Sense_upstream	2.59188	1.95838	-0.6335	-0.404336	0.69795	0.896605	no	2.62697	1.88087	-0.7461	-0.481994	0.77715	0.932091	no	2.10772	0.91758	-1.19014	-1.19978	0.57745	0.67385	no
ENSG00000100181	TPTEP1	chr22:16601886-16704477	+	LincRNA	5.47841	2.90523	-2.57318	-0.915102	0.15945	0.451582	no	5.54937	2.62774	-2.92163	-1.0785	0.1401	0.425914	no	2.90017	0.709156	-2.19101	-2.03196	0.2748	0.452502	no
ENSG00000130600	H19	chr11:1995162-2001470	-	LincRNA	342.453	925.891	583.438	1.43292	0.0087	0.027573	yes	332.675	1206.44	1.8599	1.66628	0.00768	0.0110541	yes	918.987	1214.66	295.672	0.40272	0.56734	0.65872	no
ENSG00000153363	LINC00467	chr1:211382802-211435333	+	LincRNA	1.72591	1.8374	0.11149	0.0903101	0.8737	0.962515	no	1.74976	1.82171	0.07195	0.0581327	0.92775	0.978146	no	2.00182	2.0525	0.05068	0.0360706	0.95135	0.967924	no
ENSG00000170846	AC093323.3	chr4:6670724-6676047	+	LincRNA	3.40906	2.58514	-0.82392	-0.399128	0.22875	0.543642	no	3.45532	2.29676	-1.15856	-0.589217	0.15135	0.44438	no	2.54104	0.812237	-1.7288	-1.64544	0.30285	0.452502	no
ENSG00000172965	MIR4435-2HG	chr2:111195962-111637967	-	LincRNA	2.02762	6.29559	4.26797	1.63456	0.0061	0.0588788	no	2.06061	6.6778	4.61719	1.6963	0.00165	0.019982	yes	7.28691	2.6421	-4.64481	-1.46362	0.2975	0.452502	no
ENSG00000173727	CMB9-22P13.1	chr11:65455257-65466720	+	LincRNA	1.96923	1.0047	-0.96453	-0.970864	0.07155	0.291167	no	1.99704	1.05606	-0.94098	-0.919171	0.14835	0.438924	no	1.18725	1.11815	-0.0691	-0.0865064	0.9045	0.934781	no
ENSG00000174403	C20orf166-AS1	chr20:62544342-62570764	-	LincRNA	2.08908	1.91741	-0.17167	-0.12371	0.90485	0.971671	no	2.1197	2.21549	0.09579	0.0637644	0.95195	0.984632	no	2.43366	0.559878	-1.87378	-2.11994	0.30035	0.452502	no
ENSG00000174407	MIR1-1HG	chr20:62544342-62570764	+	LincRNA	138.154	97.0921	-41.0619	-0.508852	0.07595	0.303221	no	139.972	86.1816	-53.7904	-0.699686	0.0267	0.152655	no	95.7459	11.3222	-84.4237	-3.08005	0.27375	0.452502	no
ENSG00000176728	TTTY14	chrY:18872500-19077416	-	LincRNA	3.1254	0	-3.1254	#NAME?	0.2334	0.548053	no	3.17696	4.16123	0.98427	0.389362	0.8073	0.94081	no	4.60169	0	-4.60169	#NAME?	0.1059	0.452502	no
ENSG00000185847	LINC01405	chr12:110936584-110958208	+	LincRNA	323.676	625.905	302.229	0.951391	0.001	0.0161521	yes	329.72	56.7158	-273.004	-2.53942	5e-05	0.00127278	yes	62.6085	702.5	639.891	3.48807	5e-05	0.00452341	yes
ENSG00000196756	SNHG17	chr20:38420587-38435353	-	LincRNA	0.896573	1.68489	0.788317	0.910158	0.22235	0.536034	no	0.909286	1.28728	0.377994	0.501517	0.5292	0.810529	no	1.40536	0.252748	-1.15261	-2.47517	0.2722	0.452502	no
ENSG00000203709	C1orf132	chr1:207801517-207869150	-	LincRNA	2.72727	3.15731	0.43004	0.211237	0.5278	0.804734	no	2.76578	2.04559	-0.72019	-0.435168	0.2893	0.613042	no	2.26553	3.5154	1.24987	0.63384	0.1291	0.452502	no
ENSG00000203875	SNHG5	chr6:85660949-85678736	-	LincRNA	182.566	83.5683	-98.9977	-1.12739	0.0002	0.00474469	yes	185.499	201.492	15.993	0.119307	0.72705	0.912024	no	225.702	6.77572	-218.926	-5.0579	0.23435	0.452502	no
ENSG00000204054	LINC00963	chr9:129483450-129513686	+	LincRNA	2.62774	6.58285	3.95511	1.32489	0.00045	0.00893118	yes	2.66487	7.14188	4.47701	1.42224	0.00225	0.0252892	yes	7.80742	1.54568	-6.26174	-2.3366	0.2492	0.452502	no
ENSG00000204460	AC079586.1	chr2:129242172-129273848	-	LincRNA	18.1596	0.286677	-17.8729	-5.98517	5e-05	0.0015003	yes	18.3792	3.29172	-15.0875	-2.48116	5e-05	0.00127278	yes	3.76498	0.11657	-3.64841	-5.01337	0.0007	0.0339186	yes
ENSG00000205054	LINC01121	chr2:45164869-45323295	-	LincRNA	0	0.594663	0.594663	inf	1	1	no	0	1.5576	1.5576	inf	5e-05	0.00127278	yes	1.69139	0.633748	-1.05764	-1.41623	0.3551	0.470152	no
ENSG00000205106	DKFZp779M0652	chr11:45771431-45772358	+	LincRNA	4.93272	1.39438	-3.53834	-1.82276	0.0009	0.0149997	yes	5.00671	2.0331	-2.97361	-1.30018	0.01655	0.109933	no	2.27386	1.56541	-0.70845	-0.538607	0.438	0.54501	no
ENSG00000205664	RP11-706O15.1	chrX:3816915-3843857	-	LincRNA	0.92672	1.06868	0.14196	0.205624	0.76715	0.924856	no	0.941341	1.36182	0.420479	0.532747	0.4964	0.788375	no	1.49168	0.508087	-0.983593	-1.55379	0.3341	0.455052	no
ENSG00000214194	LINC00998	chr7:113100662-113146330	-	LincRNA	54.7409	32.9684	-21.7725	-0.731534	0.00155	0.021953	yes	55.5564	37.3501	-18.2063	-0.572841	0.0372	0.191789	no	41.649	7.57069	-34.0783	-2.45979	0.2895	0.452502	no
ENSG00000214548	MEG3	chr14:100779409-100861031	+	LincRNA	3.67932	15.6184	11.9391	2.08573	5e-05	0.0015003	yes	3.72991	17.027	13.2971	2.19061	5e-05	0.00127278	yes	18.6252	6.28355	-12.3416	-1.5676	0.2676	0.452502	no
ENSG00000215190	LINC00680	chr6:57946073-57961501	-	LincRNA	1.06488	1.14017	0.07529	0.0985569	0.826	0.946817	no	1.08184	1.91636	0.83452	0.82488	0.07815	0.306365	no	2.10642	0.311042	-1.79538	-2.75961	0.25635	0.452502	no
ENSG00000215386	MIR99AHG	chr21:16070521-16627397	+	LincRNA	10.6775	16.5243	5.8468	0.630016	0.20375	0.510653	no	10.8636	12.502	1.6384	0.202658	0.7166	0.908413	no	13.8324	5.15502	-8.67738	-1.424	0.28455	0.452502	no
ENSG00000218510	LINC00339	chr1:22025187-22031223	+	LincRNA	5.74933	4.94783	-0.8015	-0.2166	0.5447	0.816066	no	5.83978	4.20642	-1.63336	-0.473319	0.2843	0.609087	no	4.65781	5.51286	0.85505	0.243149	0.5855	0.680554	no
ENSG00000222041	LINC00152	chr2:87439522-87606805	+	LincRNA	1.52444	2.99903	1.47459	0.976215	0.04255	0.211607	no	1.54659	7.33492	5.78833	2.24569	5e-05	0.00127278	yes	8.00808	1.22353	-6.78455	-2.7104	0.2455	0.452502	no
ENSG00000223546	LINC00630	chrX:102769160-102906158	+	LincRNA	1.233	0.944702	-0.288298	-0.384237	0.58585	0.837796	no	1.25142	1.43296	0.18154	0.19543	0.7951	0.936797	no	1.58174	0.27312	-1.30862	-2.53391	0.27375	0.452502	no
ENSG00000223784	RP11-554I8.2	chr10:6737381-6739026	+	LincRNA	12.5139	12.9144	0.4005	0.0454549	0.8668	0.95983	no	12.7068	7.53844	-5.16836	-0.75326	0.03415	0.181007	no	8.34998	14.462	6.11202	0.792427	0.0284	0.452502	no
ENSG00000224235	RP5-1027O11.1	chr1:87899908-87905714	-	LincRNA	4.3917	0.0864148	-4.30529	-5.66736	0.04605	0.222243	no	4.44307	2.39701	-2.04606	-0.89032	0.12015	0.393059	no	2.71705	0.097262	-2.61979	-4.80402	0.0678	0.452502	no
ENSG00000224259	LINC01133	chr1:159961217-159979061	+	LincRNA	0.169422	0.573747	0.404325	1.7598	0.0134	0.100322	no	0.172028	1.01192	0.839892	2.55637	0.00335	0.0337992	yes	1.14484	0.646283	-0.498557	-0.824909	0.2265	0.452502	no
ENSG00000224568	AC096669.3	chr2:107254690-107556326	+	LincRNA	2.54129	0.645518	-1.89577	-1.97703	0.0096	0.079823	no	2.56801	3.01356	0.44555	0.230821	0.6629	0.883658	no	3.3798	0.0803675	-3.29943	-5.39418	0.1783	0.452502	no
ENSG00000224609	HSD52	chr1:59131935-59240555	-	LincRNA	3.4946	2.37704	-1.11756	-0.555961	0.3954	0.708695	no	3.54322	5.08575	1.54253	0.521399	0.38865	0.70659	no	5.70027	2.65627	-3.044	-1.10163	0.2049	0.452502	no
ENSG00000225470	JPX	chrX:73944323-74293574	+	LincRNA	8.86053	11.6466	2.78607	0.394447	0.5708	0.8279	no	8.98936	8.3442	-0.64516	-0.107444	0.89195	0.966771	no	9.21584	3.67397	-5.54187	-1.32678	0.3549	0.469967	no
ENSG00000225518	RP11-396C23.2	chr1:226083638-226090292	+	LincRNA	1.11805	0.848436	-0.269614	-0.398103	0.5862	0.838067	no	1.13494	0.440657	-0.694283	-1.36489	0.15185	0.44492	no	0.485394	0.955499	0.470105	0.977099	0.30235	0.452502	no
ENSG00000225746	SNHG23	chr14:100937400-100960199	+	LincRNA	2.40016	6.04393	3.64377	1.33236	0.0342	0.183939	no	2.44131	7.17971	4.7384	1.55627	0.0199	0.12414	no	7.90592	3.34041	-4.56551	-1.24291	0.3151	0.452502	no
ENSG00000225783	MIAT	chr22:26646427-26780207	+	LincRNA	0.0454162	0.438766	0.39335	3.27217	1	1	no	0.0461964	1.14087	1.09467	4.62622	5e-05	0.00127278	yes	1.23869	0.258708	-0.979982	-2.25942	0.25095	0.452502	no
ENSG00000226149	RP1-69D17.4	chr6:129526625-129552587	-	LincRNA	0.164492	0.780929	0.616437	2.24717	0.26195	0.580442	no	0.166328	1.14919	0.982862	2.78851	0.0821	0.315102	no	1.29733	0.193364	-1.10397	-2.74616	0.17845	0.452502	no
ENSG00000226251	RP11-15I11.3	chr1:212225277-212238977	-	LincRNA	1.64329	3.01065	1.36736	0.873482	0.17085	0.46613	no	1.65951	2.81451	1.155	0.762128	0.27085	0.594602	no	3.11775	3.37388	0.25613	0.113905	0.84965	0.896627	no
ENSG00000226434	RP11-1L9.1	chrX:13377187-13403019	+	LincRNA	0	0.331197	0.331197	inf	1	1	no	0	1.14449	1.14449	inf	0.0668	0.27725	no	1.2411	0.319823	-0.921277	-1.95627	0.3622	0.475171	no
ENSG00000226833	AC097724.3	chr2:28708952-28736205	-	LincRNA	4.09453	2.13792	-1.95661	-0.937488	0.06055	0.261761	no	4.14771	2.27432	-1.87339	-0.86688	0.1007	0.35583	no	2.51353	0.551513	-1.96202	-2.18825	0.26955	0.452502	no
ENSG00000226900	RP11-432J24.5	chr10:132511625-132518191	-	LincRNA	0.84274	0.857742	0.015002	0.0254554	0.96455	0.990405	no	0.857184	1.00771	0.150526	0.233403	0.74905	0.921033	no	1.10483	0.959334	-0.145496	-0.203723	0.77315	0.839443	no
ENSG00000227051	C14orf132	chr14:96039323-96094080	+	LincRNA	0.549718	3.11784	2.56812	2.50378	5e-05	0.0015003	yes	0.558753	1.78514	1.22639	1.67576	0.00075	0.0111828	yes	1.95555	1.06974	-0.88581	-0.870314	0.3622	0.475171	no
ENSG00000227496	RP11-145A3.1	chr1:225700603-225752243	+	LincRNA	3.80364	10.6111	6.80746	1.48012	5e-05	0.0015003	yes	3.86575	2.08109	-1.78466	-0.893406	0.0402	0.201547	no	2.29365	11.8864	9.59275	2.3736	5e-05	0.00452341	yes
ENSG00000228065	LINC01515	chr10:65570337-65768835	+	LincRNA	0.567882	1.21223	0.644348	1.094	0.0215	0.138437	no	0.577697	0.770987	0.19329	0.416393	0.3791	0.699619	no	0.839832	1.34578	0.505948	0.680267	0.2175	0.452502	no
ENSG00000228223	HCG11	chr6:26523449-26526579	+	LincRNA	3.94679	3.61604	-0.33075	-0.12627	0.64725	0.872355	no	4.00741	3.2734	-0.73401	-0.29188	0.3815	0.701244	no	3.66379	1.08901	-2.57478	-1.75032	0.00205	0.0794172	no
ENSG00000228649	AC005682.5	chr7:22854177-22861579	+	LincRNA	1.6209	1.69066	0.06976	0.0607845	0.90965	0.973634	no	1.64355	1.85967	0.21612	0.178225	0.77115	0.929488	no	2.06636	0.196674	-1.86969	-3.39321	0.2321	0.452502	no
ENSG00000228719	RP5-1119A7.14	chr22:36445394-36454944	-	LincRNA	1.48546	0.317725	-1.16773	-2.22506	0.076	0.303341	no	1.50071	0.77742	-0.72329	-0.948876	0.2696	0.593289	no	0.86346	0.0935479	-0.769912	-3.20635	0.057	0.452502	no
ENSG00000228794	LINC01128	chr1:825137-859446	+	LincRNA	6.29691	5.75234	-0.54457	-0.130494	0.72975	0.909223	no	6.39363	5.00658	-1.38705	-0.35281	0.43265	0.742282	no	5.59522	6.42034	0.82512	0.198456	0.6311	0.720764	no
ENSG00000229321	AC008269.2	chr2:206866794-206868289	+	LincRNA	1.10252	0.602511	-0.500009	-0.871751	0.231	0.545709	no	1.11823	0.942697	-0.175533	-0.246356	0.7164	0.908372	no	1.05168	0.039161	-1.01252	-4.74713	0.05595	0.452502	no
ENSG00000229694	RP11-305L7.6	chr9:91119061-91182762	+	LincRNA	1.18005	1.15057	-0.02948	-0.036497	0.9796	0.994785	no	1.20021	0.851743	-0.348467	-0.494796	0.7818	0.932624	no	0.943427	0.175271	-0.768156	-2.42833	0.3633	0.475896	no
ENSG00000229807	XIST	chrX:73792204-73852753	-	LincRNA	9.99237	22.4697	12.4773	1.16908	0.0001	0.00267778	yes	10.1351	6.96409	-3.17101	-0.54135	0.41745	0.730537	no	7.54674	6.48893	-1.05781	-0.217872	0.8554	0.900864	no
ENSG00000230177	RP5-1112D6.4	chr6:111277931-111278742	+	LincRNA	0.768204	0.975746	0.207542	0.345016	0.6457	0.871282	no	0.776982	1.02517	0.248188	0.39991	0.66245	0.883552	no	1.12034	0.16606	-0.95428	-2.75416	0.18075	0.452502	no
ENSG00000230438	SERPINB9P1	chr6:2854656-2881407	-	LincRNA	0.325521	0.739898	0.414377	1.18457	0.2926	0.612596	no	0.329036	1.08027	0.751234	1.71508	0.23615	0.557691	no	1.17166	0.204947	-0.966713	-2.51523	0.26155	0.452502	no
ENSG00000230555	RP11-517P14.2	chr10:43420737-43422100	+	LincRNA	3.65353	5.96673	2.3132	0.70765	0.0891	0.331326	no	3.70164	2.95588	-0.74576	-0.324577	0.49315	0.78653	no	3.27045	6.67886	3.40841	1.03011	0.0371	0.452502	no
ENSG00000230590	FTX	chrX:73944323-74293574	-	LincRNA	4.56862	9.27263	4.70401	1.02122	0.132	0.410183	no	4.63421	7.8418	3.20759	0.758861	0.31275	0.638411	no	8.62606	2.71345	-5.91261	-1.66858	0.28415	0.452502	no
ENSG00000230812	LINC01358	chr1:59020386-59044614	+	LincRNA	0.9991	4.1159	3.1168	2.04251	0.0029	0.0345339	yes	1.01351	4.25533	3.24182	2.06991	0.0071	0.0592701	no	4.6821	4.5607	-0.1214	-0.0378989	0.953	0.969036	no
ENSG00000230943	RP11-367G18.1	chr6:113623534-113650074	-	LincRNA	11.8669	16.6572	4.7903	0.489205	0.1869	0.488333	no	12.0446	18.8513	6.8067	0.646279	0.1261	0.402811	no	20.9204	3.67132	-17.2491	-2.51054	0.2744	0.452502	no
ENSG00000231367	AC016995.3	chr2:38406718-38515740	-	LincRNA	1.48311	1.88829	0.40518	0.348455	0.73115	0.90991	no	1.50171	1.2624	-0.23931	-0.250435	0.81245	0.942459	no	1.39634	0.401228	-0.995112	-1.79915	0.3298	0.453663	no
ENSG00000232018	AL132709.8	chr14:100960508-100967040	+	LincRNA	0.331769	1.47376	1.14199	2.15126	0.0146	0.106573	no	0.336731	1.49293	1.1562	2.14848	0.01565	0.105357	no	1.65164	0.745197	-0.906443	-1.14821	0.3444	0.461767	no
ENSG00000232079	AL035610.1	chr21:28048403-28228667	+	LincRNA	2.55884	5.54869	2.98985	1.11665	0.03095	0.1734	no	2.59487	0.689998	-1.90487	-1.911	0.01815	0.117045	no	0.761773	0.489055	-0.272718	-0.639364	0.5888	0.683375	no
ENSG00000232224	LINC00202-1	chr10:26931205-26942001	-	LincRNA	4.05541	1.52093	-2.53448	-1.4149	0.04445	0.21802	no	4.12731	3.24063	-0.88668	-0.34893	0.6576	0.880184	no	3.55849	1.71869	-1.8398	-1.04996	0.1996	0.452502	no
ENSG00000232593	KANTR	chrX:53093709-53167014	+	LincRNA	1.84478	2.04177	0.19699	0.146377	0.78695	0.932061	no	1.86906	4.05148	2.18242	1.11614	0.0478	0.224757	no	4.45268	0.505138	-3.94754	-3.13993	0.2532	0.452502	no
ENSG00000232977	LINC00327	chr13:23466570-23487464	+	LincRNA	0.915524	1.06115	0.145626	0.212961	0.7221	0.905652	no	0.926426	1.16397	0.237544	0.329311	0.5598	0.828369	no	1.27444	1.1856	-0.08884	-0.104244	0.85665	0.901522	no
ENSG00000233117	LINC00702	chr10:4201140-4243912	-	LincRNA	0.963153	15.8624	14.8992	4.04171	5e-05	0.0015003	yes	0.981427	5.29856	4.31713	2.43265	0.0071	0.0592701	no	5.75778	17.7988	12.041	1.6282	0.01105	0.262036	no
ENSG00000233593	RP4-665J23.1	chr1:90782985-90851650	-	LincRNA	4.68352	1.4492	-3.23432	-1.69234	0.0012	0.0184036	yes	4.75295	2.55411	-2.19884	-0.896005	0.07375	0.294867	no	2.85768	1.6268	-1.23088	-0.812811	0.18435	0.452502	no
ENSG00000233864	TTTY15	chrY:12662333-12692233	+	LincRNA	0.909225	0	-0.909225	#NAME?	0.1213	0.392184	no	0.924364	3.80773	2.88337	2.0424	0.4823	0.78032	no	4.24403	0	-4.24403	#NAME?	0.00625	0.175302	no
ENSG00000233895	RP1-122P22.2	chr20:19756389-19809675	+	LincRNA	3.01335	2.72041	-0.29294	-0.147547	0.81995	0.944703	no	3.05503	3.17017	0.11514	0.0533749	0.9456	0.982968	no	3.497	0.70781	-2.78919	-2.30468	0.2563	0.452502	no
ENSG00000234323	RP11-308N19.1	chr9:106278391-106604795	+	LincRNA	1.09768	0.194151	-0.903529	-2.4992	0.0007	0.0125479	yes	1.1107	0.157462	-0.953238	-2.8184	0.25055	0.572786	no	0.171307	0.0629769	-0.10833	-1.44369	1	1	no
ENSG00000234665	RP11-262H14.3	chr9:62856998-62900104	-	LincRNA	1.112	0.00915644	-1.10284	-6.92416	5e-05	0.0015003	yes	1.1243	0.342064	-0.782236	-1.71669	0.165	0.463888	no	0.381184	0	-0.381184	#NAME?	1	1	no
ENSG00000234952	RP11-328K15.1	chr10:117735312-117736407	+	LincRNA	0	1.33253	1.33253	inf	0.0048	0.0496447	yes	0	0.415815	0.415815	inf	1	1	no	0.451175	1.49326	1.04208	1.72671	0.3142	0.452502	no
ENSG00000235475	LINC01372	chr7:67335975-67340024	+	LincRNA	58.7032	40.5228	-18.1804	-0.534707	0.0352	0.187458	no	59.5692	54.159	-5.4102	-0.137367	0.6387	0.870283	no	60.0274	12.5363	-47.4911	-2.25951	0.0004	0.0226007	yes
ENSG00000235576	AC092580.4	chr2:7725800-7730705	+	LincRNA	0	0.104536	0.104536	inf	1	1	no	0	2.14187	2.14187	inf	0.0013	0.0167807	yes	2.32833	0.114745	-2.21359	-4.34279	0.0788	0.452502	no
ENSG00000236819	LINC01563	chr17:21075555-21090615	+	LincRNA	2.39699	3.0742	0.67721	0.358987	0.37305	0.688383	no	2.42954	5.21948	2.78994	1.10322	0.01085	0.08085	no	5.70573	1.13157	-4.57416	-2.33409	0.0224	0.409559	no
ENSG00000237310	GS1-124K5.4	chr7:66493705-66495474	+	LincRNA	2.88543	2.88105	-0.00438	-0.00219258	0.9962	0.998489	no	2.92954	3.1242	0.19466	0.0928132	0.8822	0.963545	no	3.42523	0.82661	-2.59862	-2.05092	0.2445	0.452502	no
ENSG00000237422	RP11-305L7.3	chr9:91119061-91182762	-	LincRNA	0.0275681	0.819535	0.791967	4.89373	0.26875	0.588128	no	0.0280291	1.18915	1.16112	5.40686	0.38735	0.705462	no	1.29121	0.37644	-0.91477	-1.77823	0.5249	0.625397	no
ENSG00000237560	LINC01497	chr17:69961706-69983538	+	LincRNA	0.835973	1.19488	0.358907	0.515335	0.6422	0.869776	no	0.852804	0.544658	-0.308146	-0.646863	0.48085	0.779361	no	0.593243	0.345108	-0.248135	-0.781577	0.4431	0.549652	no
ENSG00000237807	RP11-400K9.4	chr8:53515169-53523931	-	LincRNA	0.572702	0.87624	0.303538	0.613543	0.18415	0.484903	no	0.582499	1.16238	0.579881	0.996759	0.0498	0.230145	no	1.26789	0.4883	-0.77959	-1.37659	0.3246	0.452968	no
ENSG00000237949	LINC00844	chr10:58999625-59001543	+	LincRNA	3.55849	13.6514	10.0929	1.93971	0.0001	0.00267778	yes	3.62039	10.4741	6.85371	1.53261	0.00265	0.028482	yes	11.5908	15.2081	3.6173	0.39186	0.3481	0.464381	no
ENSG00000239407	LL0XNC01-237H1.2	chrX:102769160-102906158	+	LincRNA	0.521128	1.18547	0.664342	1.18575	0.19635	0.500618	no	0.530036	0.834257	0.304221	0.654402	0.47585	0.77499	no	0.922237	0.22062	-0.701617	-2.06357	0.29555	0.452502	no
ENSG00000239922	RP11-71N10.1	chr3:147940003-148006755	+	LincRNA	0.185485	0.426874	0.241389	1.20251	1	1	no	0.187571	2.12309	1.93552	3.50066	0.001	0.0136602	yes	2.31057	0.245463	-2.06511	-3.23468	0.26575	0.452502	no
ENSG00000240045	RP11-451G4.2	chr3:155290228-155294176	-	LincRNA	663.692	837.95	174.258	0.33635	0.1315	0.409804	no	674.847	152.913	-521.934	-2.14185	5e-05	0.00127278	yes	169.739	93.186	-76.553	-0.865135	0.3469	0.463649	no
ENSG00000242759	LINC00882	chr3:106836810-107240641	-	LincRNA	5.42729	2.51357	-2.91372	-1.1105	0.0465	0.223704	no	5.50762	3.55762	-1.95	-0.630516	0.2721	0.595741	no	3.94536	0.351315	-3.59404	-3.48932	0.251	0.452502	no
ENSG00000244567	AC096772.6	chr2:207821289-207822769	-	LincRNA	1.30975	1.41217	0.10242	0.108625	0.8283	0.947351	no	1.33032	0.889268	-0.441052	-0.581082	0.3249	0.651252	no	0.983082	0.366256	-0.616826	-1.42446	0.0946	0.452502	no
ENSG00000244625	MIATNB	chr22:26646427-26780207	+	LincRNA	1.35526	2.14743	0.79217	0.664041	0.35775	0.674748	no	1.37692	1.98444	0.60752	0.527286	0.614	0.859367	no	2.19456	0.553708	-1.64085	-1.98673	0.38805	0.498553	no
ENSG00000245060	LINC00847	chr5:180829953-180835726	+	LincRNA	2.56028	2.68642	0.12614	0.0693794	0.87295	0.962384	no	2.59974	2.5711	-0.02864	-0.0159831	0.9734	0.990292	no	2.836	0.535932	-2.30007	-2.40373	0.26985	0.452502	no
ENSG00000245532	NEAT1	chr11:65422773-65445540	+	LincRNA	11.571	34.4957	22.9247	1.5759	0.0004	0.00830807	yes	11.7478	41.3155	29.5677	1.81429	5e-05	0.00127278	yes	45.4598	38.4228	-7.037	-0.242628	0.56765	0.664494	no
ENSG00000246223	LINC01550	chr14:97925609-97978124	-	LincRNA	0.202281	0.825415	0.623134	2.02876	0.013	0.0986402	no	0.204691	1.46411	1.25942	2.8385	0.00295	0.0308494	yes	1.5959	0.44509	-1.15081	-1.8422	0.33425	0.455126	no
ENSG00000247134	RP11-11N9.4	chr8:32996177-33044855	+	LincRNA	1.26718	0.415581	-0.851599	-1.60842	0.048	0.228053	no	1.28945	1.00355	-0.2859	-0.361645	0.6164	0.861324	no	1.12673	0.030589	-1.09614	-5.20299	0.18805	0.452502	no
ENSG00000247516	MIR4458HG	chr5:8333480-8463095	+	LincRNA	13.7797	7.12063	-6.65907	-0.952471	0.00445	0.0471489	yes	13.9777	7.66163	-6.31607	-0.867406	0.01915	0.121221	no	8.45576	1.24463	-7.21113	-2.76422	0.2717	0.452502	no
ENSG00000249203	RP11-473L15.3	chr5:44495617-44510282	-	LincRNA	0.737004	0.114619	-0.622385	-2.68483	0.31995	0.639989	no	0.746903	1.32887	0.581967	0.831211	0.6883	0.896249	no	1.49476	0	-1.49476	#NAME?	0.06325	0.452502	no
ENSG00000249464	LINC01091	chr4:123650266-123930406	+	LincRNA	4.19246	10.3983	6.20584	1.31048	0.0126	0.0963757	no	4.25466	6.11344	1.85878	0.522942	0.3784	0.699218	no	6.79467	1.34477	-5.4499	-2.33705	0.2825	0.452502	no
ENSG00000249859	PVT1	chr8:127794532-128101253	+	LincRNA	0.130831	8.87398	8.74315	6.0838	5e-05	0.0015003	yes	0.132813	1.64155	1.50874	3.62759	5e-05	0.00127278	yes	1.79469	0.461093	-1.3336	-1.9606	0.2586	0.452502	no
ENSG00000250003	CTD-2116N24.1	chr5:38025696-38183932	+	LincRNA	1.32805	0	-1.32805	#NAME?	0.1427	0.425996	no	1.34194	3.26481	1.92287	1.28268	0.54985	0.82317	no	3.73176	0	-3.73176	#NAME?	0.09945	0.452502	no
ENSG00000250392	RP11-700N1.1	chr4:119937556-119964293	+	LincRNA	0.633899	1.78213	1.14823	1.49128	0.1559	0.445936	no	0.642267	0.473601	-0.168666	-0.439501	0.6927	0.897752	no	0.520735	0.46509	-0.055645	-0.163041	1	1	no
ENSG00000250411	RP11-257I8.2	chr5:125036830-125042239	+	LincRNA	0	10.9095	10.9095	inf	1	1	no	0	0	0	0	1	1	no	0	0	0	0	1	1	no
ENSG00000250978	RP11-357D18.1	chr5:67379377-67902600	-	LincRNA	39.9302	4.50677	-35.4234	-3.14731	5e-05	0.0015003	yes	40.4357	17.9963	-22.4394	-1.16793	0.0007	0.0106007	yes	19.8953	0.509876	-19.3854	-5.28614	0.2529	0.452502	no
ENSG00000250994	AC005355.1	chr5:134429050-134492519	+	LincRNA	1.02991	0.343714	-0.686196	-1.58324	0.24355	0.560956	no	1.0446	0.769035	-0.275565	-0.441827	0.79155	0.936364	no	0.874958	0.0205095	-0.854449	-5.41485	0.25395	0.452502	no
ENSG00000251580	RP11-539L10.3	chr4:6670724-6676047	-	LincRNA	3.97745	2.57834	-1.39911	-0.625403	0.5493	0.818687	no	4.02994	3.84438	-0.18556	-0.0680075	0.9429	0.982314	no	4.23603	0.970365	-3.26566	-2.12611	0.27155	0.452502	no
ENSG00000251628	RP11-371M22.1	chr5:114056005-114057174	+	LincRNA	2.21111	0.801646	-1.40946	-1.46373	0.02845	0.165121	no	2.2429	0.429207	-1.81369	-2.38562	0.0284	0.159198	no	0.46906	0.33815	-0.13091	-0.472111	1	1	no
ENSG00000251665	RP11-700H6.2	chr17:50934988-50948750	+	LincRNA	1.49592	1.4927	-0.00322	-0.00310606	0.9939	0.998107	no	1.51475	0.19788	-1.31687	-2.93638	0.2139	0.530279	no	0.220139	0.471652	0.251513	1.09931	1	1	no
ENSG00000253115	RP11-6I2.4	chr8:74103515-74106744	+	LincRNA	5.22525	6.59568	1.37043	0.336019	0.47085	0.765898	no	5.29275	5.38982	0.09707	0.0262212	0.9614	0.987299	no	6.02739	1.44152	-4.58587	-2.06394	0.0284	0.452502	no
ENSG00000254586	RP11-358H18.3	chr11:17695021-17697471	+	LincRNA	0	0.347958	0.347958	inf	1	1	no	0	1.28772	1.28772	inf	5e-05	0.00127278	yes	1.40106	0.389436	-1.01162	-1.84706	0.12655	0.452502	no
ENSG00000255090	MIR100HG	chr11:122155421-122422871	-	LincRNA	0.267129	2.85295	2.58582	3.41685	0.0956	0.343712	no	0.273405	0.544622	0.271217	0.994212	1	1	no	0.605682	3.13201	2.52633	2.37046	0.00455	0.140458	no
ENSG00000255426	CTD-2210P24.2	chr11:45722307-45744250	-	LincRNA	1.26623	0.247107	-1.01912	-2.35733	0.00905	0.0764642	no	1.27963	0.490606	-0.789024	-1.38309	0.33425	0.660519	no	0.551714	0.277603	-0.274111	-0.990897	0.5044	0.606326	no
ENSG00000255455	RP11-890B15.3	chr11:130866253-130870247	-	LincRNA	1.78827	1.42095	-0.36732	-0.33171	0.30315	0.623356	no	1.81507	1.06018	-0.75489	-0.775715	0.04715	0.223299	no	1.18233	1.59345	0.41112	0.430529	0.3305	0.454074	no
ENSG00000255727	LINC01489	chr12:15001832-15006683	+	LincRNA	1.90324	3.85155	1.94831	1.01698	0.02295	0.144345	no	1.938	0.523298	-1.4147	-1.88887	0.02695	0.1538	no	0.568741	4.35196	3.78322	2.93582	0.00205	0.0794172	no
ENSG00000255772	LINC01479	chr12:67929234-67970017	+	LincRNA	0.692144	5.78228	5.09014	3.06249	0.03205	0.177144	no	0.700111	1.72624	1.02613	1.30197	0.2458	0.568137	no	1.88684	6.47658	4.58974	1.77926	0.01565	0.327457	no
ENSG00000255864	RP11-444D3.1	chr12:24213255-24562590	-	LincRNA	0.673374	2.53485	1.86148	1.91242	0.0841	0.320023	no	0.685677	1.31606	0.630383	0.940621	0.3916	0.708865	no	1.43806	2.81674	1.37868	0.969902	0.242	0.452502	no
ENSG00000255874	LINC00346	chr13:110863986-110870251	-	LincRNA	8.95245	13.5855	4.63305	0.601717	0.0028	0.0337668	yes	9.08914	12.028	2.93886	0.404185	0.11645	0.386013	no	13.3065	15.2451	1.9386	0.19621	0.4584	0.563584	no
ENSG00000256128	LINC00944	chr12:126726269-126772411	-	LincRNA	0	0.627349	0.627349	inf	0.11435	0.381157	no	0	1.01744	1.01744	inf	0.17765	0.482282	no	1.10182	0.698971	-0.402849	-0.656588	0.48665	0.589563	no
ENSG00000257322	RP11-511B23.2	chr12:92999217-93215679	-	LincRNA	0.552837	0.740717	0.18788	0.422069	0.52735	0.804734	no	0.559833	1.06684	0.507007	0.930276	0.2497	0.572111	no	1.19414	0.831336	-0.362804	-0.522471	0.4636	0.568609	no
ENSG00000257698	RP11-620J15.3	chr12:57931527-57936175	-	LincRNA	5.52157	3.61344	-1.90813	-0.611706	0.2174	0.529651	no	5.60647	3.76054	-1.84593	-0.576153	0.3002	0.624405	no	4.16438	4.04444	-0.11994	-0.0421626	0.94205	0.961588	no
ENSG00000258399	MEG8	chr14:100894769-100935999	+	LincRNA	0.283215	2.39743	2.11422	3.08152	0.02935	0.167842	no	0.287515	2.51829	2.23077	3.13073	0.03865	0.19632	no	2.75422	1.0899	-1.66432	-1.33745	0.3773	0.488835	no
ENSG00000258675	RP11-299L17.3	chr14:81441986-81450157	-	LincRNA	4.04686	2.90685	-1.14001	-0.477344	0.2665	0.585822	no	4.10319	5.29738	1.19419	0.368533	0.41025	0.724574	no	5.84868	0.610355	-5.23832	-3.26039	0.00405	0.129097	no
ENSG00000259820	AC083843.1	chr8:134792019-134798272	-	LincRNA	0.491057	1.02867	0.537613	1.06682	0.00645	0.0613599	no	0.498289	0.932825	0.434536	0.904623	0.04425	0.214219	no	1.0355	0.245121	-0.790379	-2.07875	0.0021	0.0801637	no
ENSG00000259828	RP11-63E9.1	chr6:141447010-141451006	+	LincRNA	0.466772	1.81624	1.34947	1.96016	5e-05	0.0015003	yes	0.472937	0.821666	0.348729	0.796903	0.17905	0.483876	no	0.90351	0.298081	-0.605429	-1.59983	0.08885	0.452502	no
ENSG00000260032	LINC00657	chr20:36045621-36050960	-	LincRNA	123.481	90.3245	-33.1565	-0.451104	0.03655	0.19222	no	125.326	107.786	-17.54	-0.217522	0.44875	0.752715	no	120.532	20.0987	-100.433	-2.58424	5e-05	0.00452341	yes
ENSG00000260542	RP13-379O24.2	chr20:62513908-62516096	-	LincRNA	0.0464352	2.46147	2.41503	5.72816	0.0063	0.0603108	no	0.0475256	2.9536	2.90607	5.95763	0.01235	0.0891516	no	3.20677	0.413412	-2.79336	-2.95547	0.00655	0.180801	no
ENSG00000260565	CTD-2270P14.1	chr16:2660348-2673444	-	LincRNA	1.5163	2.1948	0.6785	0.533534	0.167	0.461761	no	1.5387	1.94553	0.40683	0.338449	0.43405	0.742547	no	2.14542	0.467332	-1.67809	-2.19874	0.279	0.452502	no
ENSG00000260804	PKI55	chr2:216217044-216220192	+	LincRNA	10.9312	9.33994	-1.59126	-0.22696	0.32005	0.639989	no	11.0927	6.61059	-4.48211	-0.746756	0.00775	0.0634975	no	7.36667	1.41747	-5.9492	-2.3777	0.0001	0.00786482	yes
ENSG00000260971	RP11-504A18.1	chr1:56248293-56258571	-	LincRNA	2.47671	2.37879	-0.09792	-0.0581968	0.88595	0.966602	no	2.50758	2.14889	-0.35869	-0.2227	0.6724	0.888817	no	2.41272	2.66353	0.25081	0.142682	0.8016	0.861487	no
ENSG00000261087	KB-1460A1.5	chr8:101166804-101169629	-	LincRNA	3.19776	2.04629	-1.15147	-0.644048	0.03935	0.20123	no	3.24289	2.31936	-0.92353	-0.48355	0.16655	0.46624	no	2.59895	0.235922	-2.36303	-3.46155	0.0028	0.0984782	no
ENSG00000261175	CTD-2015G9.2	chr16:86722090-86741059	+	LincRNA	2.1704	1.06721	-1.10319	-1.02412	0.14375	0.427701	no	2.20144	0.618885	-1.58255	-1.8307	0.00015	0.00322886	yes	0.679093	0.0814266	-0.597666	-3.06004	0.23225	0.452502	no
ENSG00000261353	CTA-14H9.5	chr6:26527062-26527404	+	LincRNA	5.25511	5.95817	0.70306	0.181148	0.74925	0.916509	no	5.32916	3.41452	-1.91464	-0.642227	0.3136	0.639338	no	3.78318	1.31811	-2.46507	-1.52113	0.10355	0.452502	no
ENSG00000261455	LINC01003	chr7:152463785-152465549	+	LincRNA	2.47998	1.16697	-1.31301	-1.08756	0.00885	0.0754038	no	2.51219	2.20439	-0.3078	-0.188565	0.6567	0.879816	no	2.42882	0.236964	-2.19186	-3.35751	0.00485	0.146257	no
ENSG00000261567	RP11-680G10.1	chr16:85357462-85359449	+	LincRNA	2.16287	1.76399	-0.39888	-0.294105	0.69035	0.892494	no	2.19418	1.08855	-1.10563	-1.01127	0.2968	0.620921	no	1.18936	0.513745	-0.675615	-1.21106	0.33075	0.454074	no
ENSG00000261824	LINC00662	chr19:27684579-27984984	-	LincRNA	6.60092	4.50264	-2.09828	-0.551895	0.1788	0.477993	no	6.70364	5.43582	-1.26782	-0.302447	0.51335	0.800914	no	6.05461	0.915832	-5.13878	-2.72488	0.2505	0.452502	no
ENSG00000262202	RP11-160E2.6	chr17:19111999-19112636	-	LincRNA	4.88564	3.93579	-0.94985	-0.311897	0.65895	0.879469	no	4.95492	3.34537	-1.60955	-0.566695	0.48315	0.780798	no	3.73486	0.544877	-3.18998	-2.77705	0.2065	0.452502	no
ENSG00000262454	RP11-65J21.3	chr16:14302287-14326353	+	LincRNA	15.9726	13.6538	-2.3188	-0.226303	0.58775	0.839019	no	16.1873	15.2552	-0.9321	-0.085562	0.85965	0.956423	no	16.8806	3.18026	-13.7003	-2.40815	0.27145	0.452502	no
ENSG00000262601	CTC-786C10.1	chr16:85171275-85185363	+	LincRNA	1.74571	1.83861	0.0929	0.0748043	0.8803	0.965219	no	1.76951	2.26922	0.49971	0.358846	0.5057	0.795156	no	2.48055	0.575824	-1.90473	-2.10696	0.0314	0.452502	no
ENSG00000263470	RP11-160O5.1	chr17:65100811-65111058	+	LincRNA	1.32118	1.02521	-0.29597	-0.365904	0.5436	0.815308	no	1.34533	0.595436	-0.749894	-1.17595	0.0811	0.312157	no	0.664491	0.106895	-0.557596	-2.63606	0.1828	0.452502	no
ENSG00000263731	RP11-498C9.15	chr17:81878424-81881106	-	LincRNA	2.20965	1.51739	-0.69226	-0.542221	0.13745	0.418637	no	2.24271	1.63799	-0.60472	-0.453322	0.27665	0.600377	no	1.82211	0.278823	-1.54329	-2.70819	0.26295	0.452502	no
ENSG00000263753	LINC00667	chr18:5232875-5246508	+	LincRNA	17.8222	15.5779	-2.2443	-0.194177	0.53405	0.808152	no	18.088	15.5002	-2.5878	-0.222754	0.599	0.850993	no	17.2011	4.57727	-12.6238	-1.90994	0.2671	0.452502	no
ENSG00000264151	RP11-739N10.1	chr18:27336378-27595164	-	LincRNA	3.18141	1.90218	-1.27923	-0.742012	0.14245	0.425752	no	3.21866	1.17974	-2.03892	-1.448	0.20455	0.518053	no	1.27951	0.605396	-0.674114	-1.07964	0.5997	0.692125	no
ENSG00000264345	RP11-958F21.1	chr18:24933486-24987682	-	LincRNA	1.77788	1.70518	-0.0727	-0.0602348	0.9267	0.978773	no	1.81122	3.86471	2.05349	1.0934	0.0971	0.3486	no	4.23951	0.486442	-3.75307	-3.12356	0.23	0.452502	no
ENSG00000264490	WI2-87327B8.1	chr20:62575589-62577507	+	LincRNA	0.731534	1.73872	1.00719	1.24903	0.007	0.0644127	no	0.744113	1.7069	0.962787	1.19779	0.0158	0.106182	no	1.87712	0.230533	-1.64659	-3.02548	0.00565	0.162552	no
ENSG00000264575	LINC00526	chr18:5232875-5246508	-	LincRNA	1.13788	0.892878	-0.245002	-0.349814	0.842	0.951593	no	1.15532	1.03451	-0.12081	-0.159338	0.93	0.978369	no	1.14469	0.241887	-0.902803	-2.24255	0.5275	0.627873	no
ENSG00000266304	RP11-484N16.1	chr18:70335438-70352459	-	LincRNA	1.42999	1.10428	-0.32571	-0.372895	0.7327	0.910185	no	1.45223	0.693843	-0.758387	-1.06559	0.37515	0.696688	no	0.759043	0.194141	-0.564902	-1.96708	0.1553	0.452502	no
ENSG00000267194	RP1-193H18.2	chr17:69551357-69553861	+	LincRNA	24.9361	18.0457	-6.8904	-0.466581	0.0334	0.181241	no	25.2796	10.7789	-14.5007	-1.22976	5e-05	0.00127278	yes	12.1015	2.52664	-9.57486	-2.25989	0.0003	0.0184129	yes
ENSG00000267247	RP11-64C12.6	chr18:12230410-12231573	-	LincRNA	1.55461	0.289659	-1.26495	-2.42413	0.0587	0.256916	no	1.57795	0.770119	-0.807831	-1.0349	0.1855	0.491944	no	0.874897	0.104846	-0.770051	-3.06085	0.1561	0.452502	no
ENSG00000267364	RP11-47L3.1	chr17:35313501-35324900	+	LincRNA	8.39522	3.46417	-4.93105	-1.27706	0.007	0.0644127	no	8.51119	7.47236	-1.03883	-0.187798	0.6712	0.888333	no	8.30947	0.509618	-7.79985	-4.02727	0.23835	0.452502	no
ENSG00000267423	AC005616.2	chr19:28435387-28727777	+	LincRNA	3.97752	4.72281	0.74529	0.247774	0.58705	0.838786	no	4.04323	1.05813	-2.9851	-1.934	0.0126	0.0901573	no	1.20691	0.168298	-1.03861	-2.84223	0.1625	0.452502	no
ENSG00000267575	CTC-459F4.3	chr19:27684579-27984984	+	LincRNA	1.77947	1.71652	-0.06295	-0.0519574	0.93755	0.982426	no	1.80299	2.44432	0.64133	0.439038	0.55665	0.826167	no	2.70575	0.702108	-2.00364	-1.94626	0.2784	0.452502	no
ENSG00000268205	CTC-444N24.11	chr19:57304304-57308562	+	LincRNA	6.81818	6.09705	-0.72113	-0.161275	0.4916	0.781726	no	6.9241	7.00077	0.07667	0.0158874	0.95165	0.984632	no	7.76389	1.39209	-6.3718	-2.47953	5e-05	0.00452341	yes
ENSG00000268555	RP11-678G14.3	chr19:21570821-21587322	-	LincRNA	1.29698	0.630519	-0.666461	-1.04055	0.06475	0.272553	no	1.31688	1.32974	0.01286	0.0140256	0.9786	0.991557	no	1.49621	0.129778	-1.36643	-3.5272	0.00805	0.209635	no
ENSG00000268713	CTC-444N24.8	chr19:57261353-57262738	+	LincRNA	1.19766	1.0975	-0.10016	-0.125998	0.77245	0.926107	no	1.21652	0.784762	-0.431758	-0.632428	0.2443	0.566616	no	0.86537	0.220965	-0.644405	-1.9695	0.0373	0.452502	no
ENSG00000269460	AC093063.3	chr19:39679373-39696258	+	LincRNA	0.17516	0.87884	0.70368	2.32693	0.4067	0.718354	no	0.176507	1.10106	0.924553	2.64109	0.4186	0.731319	no	1.19665	0.0918415	-1.10481	-3.70371	0.16995	0.452502	no
ENSG00000269888	RP11-3P17.5	chr3:161426426-161448242	+	LincRNA	2.59043	2.46826	-0.12217	-0.0696936	0.9596	0.989716	no	2.63976	1.04555	-1.59421	-1.33614	0.46495	0.764803	no	1.1466	0.260799	-0.885801	-2.13635	0.18795	0.452502	no
ENSG00000269929	RP11-2B6.2	chr9:94166288-94204568	+	LincRNA	0.725389	1.35368	0.628291	0.900063	0.26935	0.588847	no	0.734722	1.60156	0.866838	1.12421	0.1877	0.494558	no	1.76978	0.343457	-1.42632	-2.36537	0.27175	0.452502	no
ENSG00000269946	RP11-2B6.3	chr9:94166288-94204568	+	LincRNA	0	1.0747	1.0747	inf	0.0884	0.329935	no	0	1.04772	1.04772	inf	1	1	no	1.13313	0.480734	-0.652396	-1.237	1	1	no
ENSG00000270103	RNU11	chr1:28648599-28648733	+	LincRNA	9.44299	10.8719	1.42891	0.203291	0.73685	0.911758	no	9.59922	0.000562302	-9.59866	-14.0593	1	1	no	0.000610326	11.976	11.9754	14.2602	0.2606	0.452502	no
ENSG00000270189	RP11-258C19.7	chrX:53169096-53170914	+	LincRNA	1.25421	0.911896	-0.342314	-0.459835	0.3314	0.651683	no	1.27123	2.0314	0.76017	0.676245	0.13925	0.424497	no	2.24593	0.235961	-2.00997	-3.25069	0.0032	0.108877	no
ENSG00000271204	RP11-138A9.1	chr7:130930208-130932206	-	LincRNA	0.743299	1.00275	0.259451	0.431952	0.4215	0.728141	no	0.753403	1.18451	0.431107	0.652793	0.2211	0.539793	no	1.30498	0.195827	-1.10915	-2.73638	0.0088	0.222862	no
ENSG00000271780	RP11-1017G21.5	chr14:101948346-101949425	+	LincRNA	0.74638	1.24331	0.49693	0.736204	0.1511	0.439807	no	0.756507	1.21319	0.456683	0.681384	0.2391	0.56052	no	1.32908	0.305815	-1.02327	-2.11969	0.0295	0.452502	no
ENSG00000271952	RP11-245G13.2	chr2:10878268-10885118	+	LincRNA	1.95408	1.53879	-0.41529	-0.344701	0.56735	0.825802	no	1.97958	0.136426	-1.84315	-3.85901	0.0839	0.319204	no	0.148264	0.201196	0.052932	0.440434	1	1	no
ENSG00000272024	RP11-546K22.3	chr8:51950283-51950690	+	LincRNA	1.41445	0.61081	-0.80364	-1.21144	0.15905	0.450785	no	1.43601	0.77285	-0.66316	-0.893807	0.3087	0.634495	no	0.863327	0.0357956	-0.827531	-4.59205	0.0781	0.452502	no
ENSG00000272129	RP11-250B2.6	chr6:80355423-80356859	+	LincRNA	2.15309	3.04116	0.88807	0.498209	0.22035	0.532904	no	2.18833	0.839171	-1.34916	-1.38279	0.0196	0.123162	no	0.931972	0.454177	-0.477795	-1.03703	0.20875	0.452502	no
ENSG00000272335	RP11-53O19.3	chr5:44826075-44828592	+	LincRNA	8.60366	5.04216	-3.5615	-0.770908	0.00415	0.044751	yes	8.73763	4.82439	-3.91324	-0.856896	0.01255	0.0900493	no	5.43741	0.703986	-4.73342	-2.9493	0.0001	0.00786482	yes
ENSG00000272523	LINC01023	chr5:108727824-108728849	-	LincRNA	2.52883	2.31912	-0.20971	-0.124896	0.8569	0.956667	no	2.56327	2.44925	-0.11402	-0.0656442	0.9257	0.978098	no	2.71904	1.01802	-1.70102	-1.41733	0.254	0.452502	no
ENSG00000272644	RP11-33O4.1	chr2:219069353-219069809	-	LincRNA	1.53642	0.60637	-0.93005	-1.3413	0.1918	0.495002	no	1.56249	0.627815	-0.934675	-1.31543	0.22665	0.546261	no	0.686152	0.241381	-0.444771	-1.50722	1	1	no
ENSG00000273033	RP11-67L2.2	chr3:122886940-122892416	+	LincRNA	4.08293	3.16248	-0.92045	-0.368548	0.1275	0.402209	no	4.1428	3.23674	-0.90606	-0.356066	0.22135	0.539793	no	3.60924	0.649027	-2.96021	-2.47534	5e-05	0.00452341	yes
ENSG00000273148	RP5-1068E13.7	chr20:18794528-18796067	+	LincRNA	0.924787	0.837449	-0.087338	-0.14312	0.7726	0.926107	no	0.939371	1.13106	0.191689	0.267905	0.5884	0.846023	no	1.25768	0.269278	-0.988402	-2.2236	0.02295	0.415249	no
ENSG00000274561	RP11-147L13.12	chr17:68125776-68152468	+	LincRNA	1.80935	1.03758	-0.77177	-0.80225	0.7001	0.897696	no	1.83451	1.29706	-0.53745	-0.500151	0.7956	0.936986	no	1.43758	0.543456	-0.894124	-1.4034	0.45175	0.557774	no
ENSG00000275418	RP11-126O1.6	chr18:58659857-58660524	+	LincRNA	1.40803	0.900998	-0.507032	-0.644087	0.61915	0.855901	no	1.42257	2.23402	0.81145	0.651142	0.53435	0.813822	no	2.47245	0.365336	-2.10711	-2.75864	0.1435	0.452502	no
ENSG00000275759	RP11-131L12.3	chr12:118428280-118428870	+	LincRNA	3.17177	1.32007	-1.8517	-1.26467	0.0417	0.20813	no	3.21535	1.64446	-1.57089	-0.967362	0.1723	0.475007	no	1.8675	1.48124	-0.38626	-0.334297	0.66465	0.75032	no
ENSG00000276216	CH17-373J23.1	chr1:145281115-145281462	+	LincRNA	1.95232	1.29696	-0.65536	-0.590053	0.61455	0.853679	no	1.984	3.82011	1.83611	0.9452	0.24185	0.563541	no	4.18484	1.46067	-2.72417	-1.51854	0.25855	0.452502	no
ENSG00000276445	LLNLR-268E12.1	chr19:39812971-39813555	-	LincRNA	11.9522	7.49971	-4.45249	-0.672373	0.0558	0.249547	no	12.1208	9.66335	-2.45745	-0.326889	0.4004	0.716926	no	10.7639	1.66438	-9.09952	-2.69314	0.00965	0.239734	no
ENSG00000276855	CTD-3157E16.2	chr17:15789015-15789705	+	LincRNA	0.17778	0.431426	0.253646	1.27902	1	1	no	0.181156	1.56646	1.3853	3.1122	0.02625	0.150974	no	1.71579	0.120236	-1.59555	-3.83493	0.16535	0.452502	no
ENSG00000277476	RP11-147L13.13	chr17:68125776-68152468	+	LincRNA	1.08045	0.992301	-0.088149	-0.122783	0.8844	0.966032	no	1.09493	1.16669	0.07176	0.0915733	0.9372	0.980691	no	1.29935	0.239494	-1.05986	-2.43972	0.3185	0.452502	no
ENSG00000278445	RP11-255P5.3	chr13:102903338-102904000	+	LincRNA	40.2959	1.41481	-38.8811	-4.83195	5e-05	0.0015003	yes	40.8072	68.0824	27.2752	0.738457	0.0509	0.233002	no	77.4738	1.60182	-75.872	-5.59593	5e-05	0.00452341	yes
ENSG00000278730	RP11-147L13.11	chr17:68125776-68152468	+	LincRNA	13.5495	10.7331	-2.8164	-0.336169	0.15305	0.442874	no	13.7382	11.5926	-2.1456	-0.244987	0.3994	0.715536	no	12.9124	2.51697	-10.3954	-2.35899	0.29475	0.452502	no
ENSG00000281649	EBLN3	chr9:37079856-37090507	+	LincRNA	7.98518	7.63569	-0.34949	-0.0645671	0.7931	0.935477	no	8.10549	6.68289	-1.4226	-0.278426	0.32545	0.651447	no	7.401	1.43951	-5.96149	-2.36214	0.27395	0.452502	no
XLOC_000465	Novel	chr1:146387201-146388091	+	LincRNA	1.98184	1.80041	-0.18143	-0.138511	0.80925	0.941783	no	2.00959	2.10334	0.09375	0.0657811	0.9141	0.973582	no	2.3522	2.02	-0.3322	-0.219657	0.7285	0.803959	no
XLOC_000490	Novel	chr1:150532271-150537188	+	LincRNA	0.771823	1.90132	1.1295	1.30066	0.00225	0.0286592	yes	0.783227	0.68548	-0.097747	-0.192315	0.69885	0.900111	no	0.752496	2.12767	1.37517	1.49952	0.009	0.226826	no
XLOC_000701	Novel	chr1:204506526-204506742	+	LincRNA	6.32846	14.043	7.71454	1.14993	0.08315	0.317762	no	6.42919	29.9692	23.54	2.22077	0.0056	0.049811	yes	33.0428	15.7178	-17.325	-1.07194	0.08885	0.452502	no
XLOC_000750	Novel	chr1:213399994-213400347	+	LincRNA	0.095822	1.04697	0.951148	3.44972	0.0576	0.253784	no	0.0974021	0.251746	0.154344	1.36995	1	1	no	0.273577	1.16327	0.889693	2.08817	0.21975	0.452502	no
XLOC_000755	Novel	chr1:219218313-219245947	+	LincRNA	7.97261	10.6962	2.72359	0.423974	0.2488	0.567652	no	8.09475	6.97193	-1.12282	-0.215428	0.62405	0.864211	no	7.78056	12.0368	4.25624	0.629503	0.1536	0.452502	no
XLOC_000756	Novel	chr1:219218313-219245947	+	LincRNA	0	1.89528	1.89528	inf	0.13245	0.410657	no	0	0	0	0	1	1	no	0	2.13045	2.13045	inf	0.10285	0.452502	no
XLOC_001051	Novel	chr1:37084125-37152687	-	LincRNA	1.77985	0.606747	-1.1731	-1.55259	0.05815	0.25554	no	1.80933	1.50982	-0.29951	-0.261081	0.8146	0.942833	no	1.70739	0.683505	-1.02388	-1.32077	0.26435	0.452502	no
XLOC_001053	Novel	chr1:37084125-37152687	-	LincRNA	0.952627	0.309314	-0.643313	-1.62284	0.04805	0.228053	no	0.964901	1.08215	0.117249	0.165449	0.80485	0.939792	no	1.22857	0.349138	-0.879432	-1.81511	0.1133	0.452502	no
XLOC_001128	Novel	chr1:56258583-56375399	-	LincRNA	1.74274	2.4483	0.70556	0.490424	0.6769	0.886035	no	1.76328	4.56341	2.80013	1.37185	0.24475	0.567065	no	5.07787	2.76649	-2.31138	-0.876169	0.4408	0.547797	no
XLOC_001139	Novel	chr1:56229430-56229806	-	LincRNA	0.284949	0.0892894	-0.19566	-1.67414	1	1	no	0.28883	1.26828	0.97945	2.13458	0.1998	0.51265	no	1.3859	0.0983777	-1.28752	-3.81635	0.0954	0.452502	no
XLOC_001409	Novel	chr1:120474236-120474543	-	LincRNA	0.826906	1.08288	0.255974	0.389084	0.6776	0.886035	no	0.836009	1.44656	0.610551	0.791036	0.4521	0.755471	no	1.58753	1.20034	-0.38719	-0.403343	0.69185	0.773936	no
XLOC_001410	Novel	chr1:120475313-120475687	-	LincRNA	0.736504	1.11114	0.374636	0.593273	0.5035	0.790307	no	0.749069	2.33603	1.58696	1.64089	0.0657	0.274302	no	2.56438	1.24358	-1.3208	-1.0441	0.2161	0.452502	no
XLOC_001411	Novel	chr1:120476974-120477613	-	LincRNA	0.526765	1.1942	0.667435	1.18082	0.14255	0.425883	no	0.533879	1.36306	0.829181	1.35226	0.1064	0.368072	no	1.49756	1.33315	-0.16441	-0.167773	0.81	0.86718	no
XLOC_001636	Novel	chr1:184781835-184782126	-	LincRNA	0	0.0900636	0.0900636	inf	1	1	no	0	2.30378	2.30378	inf	0.00015	0.00322886	yes	2.5852	0.101792	-2.48341	-4.66659	0.09405	0.452502	no
XLOC_001697	Novel	chr1:203548633-203556166	-	LincRNA	0.13065	1.12905	0.9984	3.11132	5e-05	0.0015003	yes	0.133584	0.312191	0.178607	1.22468	1	1	no	0.339321	1.26352	0.924199	1.89673	0.00055	0.0288861	yes
XLOC_001837	Novel	chr1:244184743-244187287	-	LincRNA	0	0.148118	0.148118	inf	1	1	no	0	1.0441	1.0441	inf	0.0281	0.158204	no	1.13344	0.163461	-0.969979	-2.79369	0.28735	0.452502	no
XLOC_001979	Novel	chr10:38350751-38351256	+	LincRNA	0.707172	1.47275	0.765578	1.05838	0.16585	0.460684	no	0.717068	1.28718	0.570112	0.844032	0.3584	0.680859	no	1.44978	1.66101	0.21123	0.196226	0.8003	0.860386	no
XLOC_002001	Novel	chr10:49272867-49276915	+	LincRNA	0.858414	3.26255	2.40414	1.92626	0.0769	0.305047	no	0.877643	0.772671	-0.104972	-0.18378	1	1	no	0.839658	3.653	2.81334	2.12121	0.06605	0.452502	no
XLOC_002080	Novel	chr10:86742055-86743227	+	LincRNA	0.328849	1.24213	0.913281	1.91732	0.014	0.103236	no	0.332545	1.14024	0.807695	1.77771	0.02945	0.163076	no	1.24485	1.38647	0.14162	0.155443	0.78565	0.849596	no
XLOC_002250	Novel	chr10:22250780-22251051	-	LincRNA	0	2.16795	2.16795	inf	0.00075	0.0131492	yes	0	1.43678	1.43678	inf	0.0095	0.0735525	no	1.55599	2.40162	0.84563	0.626176	0.55405	0.652773	no
XLOC_002269	Novel	chr10:29842740-29843311	-	LincRNA	1.69369	1.91373	0.22004	0.176214	0.8135	0.943388	no	1.72783	0.171503	-1.55633	-3.33266	0.15045	0.442515	no	0.186216	2.14208	1.95586	3.52396	0.1351	0.452502	no
XLOC_002361	Novel	chr10:50666612-50666926	-	LincRNA	0	1.562	1.562	inf	5e-05	0.0015003	yes	0	0	0	0	1	1	no	0	1.73031	1.73031	inf	5e-05	0.00452341	yes
XLOC_002367	Novel	chr10:61091394-61170723	-	LincRNA	0.767105	1.31891	0.551805	0.781847	0.28955	0.609404	no	0.778663	3.94104	3.16238	2.33951	0.00665	0.0564885	no	4.33608	1.49376	-2.84232	-1.53745	0.05235	0.452502	no
XLOC_002498	Novel	chr10:88245504-88245736	-	LincRNA	0.149196	1.06309	0.913894	2.83299	1	1	no	0.151719	0	-0.151719	#NAME?	1	1	no	0	1.16684	1.16684	inf	0.0098	0.243074	no
XLOC_002511	Novel	chr10:91342407-91342614	-	LincRNA	4.82887	0	-4.82887	#NAME?	0.0007	0.0125479	yes	4.87819	0	-4.87819	#NAME?	0.00225	0.0252892	yes	0	0	0	0	1	1	no
XLOC_002864	Novel	chr11:87851441-87959949	+	LincRNA	2.43366	1.13757	-1.29609	-1.09717	0.13555	0.416273	no	2.48761	1.62642	-0.86119	-0.613063	0.39925	0.715433	no	1.80566	1.27346	-0.5322	-0.503777	0.45225	0.558171	no
XLOC_002869	Novel	chr11:92225138-92309752	+	LincRNA	4.68723	0	-4.68723	#NAME?	0.00045	0.00893118	yes	4.73528	0	-4.73528	#NAME?	0.00425	0.0405532	yes	0	0	0	0	1	1	no
XLOC_002900	Novel	chr11:109972281-109972989	+	LincRNA	0.154901	0.715828	0.560927	2.20827	0.0541	0.244829	no	0.157684	1.0683	0.910616	2.76021	0.0393	0.198643	no	1.16613	0.805307	-0.360823	-0.534117	0.44965	0.555926	no
XLOC_003191	Novel	chr11:121362956-121363209	-	LincRNA	2.66557	1.79113	-0.87444	-0.57357	0.55805	0.822836	no	2.71248	3.60455	0.89207	0.410204	0.69325	0.89786	no	4.01073	2.00622	-2.00451	-0.999387	0.2833	0.452502	no
XLOC_003585	Novel	chr12:95336696-95346621	+	LincRNA	1.28683	0.404637	-0.882193	-1.66912	0.157	0.447036	no	1.30267	0.0838675	-1.2188	-3.95721	0.11625	0.385764	no	0.0959948	0.45653	0.360535	2.24968	1	1	no
XLOC_003641	Novel	chr12:115210394-115245116	+	LincRNA	0.0682978	0.773296	0.704998	3.50111	0.0013	0.0194654	yes	0.0696643	1.50854	1.43888	4.43659	0.00065	0.00999012	yes	1.64785	0.865497	-0.782353	-0.928984	0.2504	0.452502	no
XLOC_003663	Novel	chr12:124939966-124940387	+	LincRNA	0.295144	0.617873	0.322729	1.06589	0.40085	0.713076	no	0.297772	1.07423	0.776458	1.85102	0.17	0.471684	no	1.17042	0.694984	-0.475436	-0.751973	0.486	0.589003	no
XLOC_003740	Novel	chr12:24052846-24053109	-	LincRNA	0	1.04252	1.04252	inf	0.0012	0.0184036	yes	0	0	0	0	1	1	no	0	1.15716	1.15716	inf	0.00125	0.0538946	no
XLOC_003845	Novel	chr12:45699674-45700009	-	LincRNA	0	1.04787	1.04787	inf	0.00195	0.0259482	yes	0	0.409259	0.409259	inf	1	1	no	0.453764	1.17595	0.722186	1.37382	0.3625	0.475323	no
XLOC_003868	Novel	chr12:46956661-46960981	-	LincRNA	3.18464	0.203482	-2.98116	-3.96816	0.0279	0.163302	no	3.22918	1.9778	-1.25138	-0.707271	0.2658	0.58903	no	2.15642	0.229473	-1.92695	-3.23224	0.04915	0.452502	no
XLOC_003911	Novel	chr12:67747753-67767127	-	LincRNA	0.612804	0.595252	-0.017552	-0.0419257	0.947	0.984732	no	0.619963	1.03109	0.411127	0.733917	0.26115	0.583656	no	1.13187	0.662546	-0.469324	-0.772622	0.2415	0.452502	no
XLOC_004101	Novel	chr12:101525046-101527609	-	LincRNA	2.57447	0.801479	-1.77299	-1.68354	0.0042	0.0451299	yes	2.60541	1.84913	-0.75628	-0.494659	0.4482	0.751956	no	2.1079	0.897923	-1.20998	-1.23114	0.10805	0.452502	no
XLOC_004144	Novel	chr12:116318845-116319219	-	LincRNA	0.59763	0.322098	-0.275532	-0.891751	1	1	no	0.60659	1.34644	0.73985	1.15036	0.2422	0.563604	no	1.48422	0.358352	-1.12587	-2.05025	0.09755	0.452502	no
XLOC_004162	Novel	chr12:124939433-124939766	-	LincRNA	1.50017	1.87331	0.37314	0.320468	0.672	0.883681	no	1.52392	3.32032	1.7964	1.12353	0.13345	0.416161	no	3.64856	2.08505	-1.56351	-0.807244	0.2837	0.452502	no
XLOC_004253	Novel	chr13:31960324-31961946	+	LincRNA	0	0.348139	0.348139	inf	1	1	no	0	1.17735	1.17735	inf	0.1442	0.432014	no	1.28835	0.387418	-0.900932	-1.73356	0.2453	0.452502	no
XLOC_004558	Novel	chr13:30673786-30674032	-	LincRNA	0.190899	0.193749	0.00285	0.0213796	1	1	no	0.194046	2.98386	2.78981	3.94271	0.0798	0.309462	no	3.28141	0.213328	-3.06808	-3.94317	0.0945	0.452502	no
XLOC_004637	Novel	chr13:44917657-44917997	-	LincRNA	0.294119	0.99633	0.702211	1.76022	0.19375	0.497211	no	0.297769	1.03198	0.734211	1.79314	0.21285	0.529032	no	1.13258	1.11471	-0.01787	-0.0229502	0.981	0.986864	no
XLOC_004712	Novel	chr13:76592361-76592733	-	LincRNA	12.2617	6.47558	-5.78612	-0.921072	0.04995	0.233927	no	12.4387	7.17431	-5.26439	-0.793925	0.10235	0.359444	no	8.00186	7.28064	-0.72122	-0.13627	0.81795	0.872885	no
XLOC_004767	Novel	chr14:20633009-20633295	+	LincRNA	1.17043	3.08469	1.91426	1.39808	0.1809	0.480764	no	1.19885	6.93255	5.7337	2.53173	0.04465	0.215079	no	7.58335	3.47337	-4.10998	-1.1265	0.179	0.452502	no
XLOC_004826	Novel	chr14:35429988-35430193	+	LincRNA	28.7963	31.6836	2.8873	0.137852	0.78395	0.930745	no	29.2539	29.7235	0.4696	0.0229735	0.96505	0.987924	no	32.8093	35.5444	2.7351	0.115518	0.841	0.890079	no
XLOC_004893	Novel	chr14:60608875-60609734	+	LincRNA	2.67275	4.10133	1.42858	0.61777	0.77615	0.927385	no	2.73865	1.83413	-0.90452	-0.578373	0.7435	0.918661	no	2.09588	1.95995	-0.13593	-0.0967356	0.81195	0.868555	no
XLOC_004958	Novel	chr14:85799052-85799421	+	LincRNA	1.56199	2.09734	0.53535	0.42517	0.54285	0.814833	no	1.58162	1.09255	-0.48907	-0.533709	0.5391	0.817178	no	1.21282	0.416213	-0.796607	-1.54297	0.2029	0.452502	no
XLOC_005117	Novel	chr14:34549876-34554914	-	LincRNA	7.623	1.7741	-5.8489	-2.10327	0.0048	0.0496447	yes	7.78222	2.17307	-5.60915	-1.84045	0.0418	0.206888	no	2.36967	1.97748	-0.39219	-0.261022	0.7622	0.831187	no
XLOC_005281	Novel	chr14:72609033-72613935	-	LincRNA	1.36887	1.60735	0.23848	0.231703	0.4562	0.754355	no	1.38908	1.14609	-0.24299	-0.277413	0.4377	0.745328	no	1.2604	0.293794	-0.966606	-2.10101	0.04025	0.452502	no
XLOC_005849	Novel	chr15:87307293-87423036	-	LincRNA	28.3011	37.382	9.0809	0.401487	0.14435	0.428897	no	28.7737	8.23307	-20.5406	-1.80525	0.0012	0.0157527	yes	9.16909	4.467	-4.70209	-1.03747	0.36775	0.479878	no
XLOC_005852	Novel	chr15:87307293-87423036	-	LincRNA	0.9194	2.78615	1.86675	1.59951	0.1702	0.465444	no	0.934255	0.489695	-0.44456	-0.931933	0.70465	0.902494	no	0.536415	0.411655	-0.12476	-0.381913	0.77845	0.844081	no
XLOC_005874	Novel	chr15:92831700-92831940	-	LincRNA	2.20287	0.534798	-1.66807	-2.04232	0.252	0.57109	no	2.22857	0.742076	-1.48649	-1.58648	0.24035	0.562173	no	0.84884	0.592067	-0.256773	-0.519731	1	1	no
XLOC_005944	Novel	chr16:3152902-3153145	+	LincRNA	4.22852	17.0511	12.8226	2.01164	0.0136	0.101071	no	4.27724	20.4047	16.1275	2.25415	0.0118	0.0863492	no	22.224	5.4743	-16.7497	-2.02137	0.0341	0.452502	no
XLOC_006001	Novel	chr16:28258680-28259857	+	LincRNA	4.36048	3.88355	-0.47693	-0.16711	0.6125	0.852731	no	4.41712	3.27442	-1.1427	-0.431868	0.2614	0.583793	no	3.60692	0.947581	-2.65934	-1.92845	0.0404	0.452502	no
XLOC_006015	Novel	chr16:28281000-28281513	+	LincRNA	0.151143	1.32713	1.17599	3.13432	0.08345	0.318748	no	0.153112	0.737415	0.584303	2.26789	0.19365	0.504441	no	0.801393	0.212564	-0.588829	-1.91461	0.25395	0.452502	no
XLOC_006061	Novel	chr16:30634509-30635598	+	LincRNA	1.32201	1.47736	0.15535	0.160286	0.7153	0.903227	no	1.34194	1.32578	-0.01616	-0.0174705	0.97285	0.990292	no	1.47951	0.584663	-0.894847	-1.33944	0.11325	0.452502	no
XLOC_006075	Novel	chr16:34588059-34588322	+	LincRNA	1.77539	0.15595	-1.61944	-3.50898	0.1992	0.503992	no	1.81386	0	-1.81386	#NAME?	0.00375	0.0368033	yes	0	0.170969	0.170969	inf	1	1	no
XLOC_006093	Novel	chr16:57299954-57300266	+	LincRNA	1.98149	2.8889	0.90741	0.543931	0.4804	0.772578	no	2.00617	6.39015	4.38398	1.6714	0.05265	0.238613	no	6.98922	0.596247	-6.39297	-3.55115	0.16545	0.452502	no
XLOC_006140	Novel	chr16:85308258-85308611	+	LincRNA	0.37602	1.07455	0.69853	1.51485	0.2217	0.534806	no	0.383653	0.64095	0.257297	0.740411	0.57625	0.838756	no	0.706953	0.0629354	-0.644018	-3.48967	0.08905	0.452502	no
XLOC_006141	Novel	chr16:85308713-85308978	+	LincRNA	0	1.19232	1.19232	inf	0.0009	0.0149997	yes	0	0.207068	0.207068	inf	1	1	no	0.236044	0.463883	0.227839	0.974703	1	1	no
XLOC_006143	Novel	chr16:85401750-85402093	+	LincRNA	0	0	0	0	1	1	no	0	1.36517	1.36517	inf	0.00085	0.0122263	yes	1.48316	0	-1.48316	#NAME?	5e-05	0.00452341	yes
XLOC_006397	Novel	chr17:19196625-19196904	+	LincRNA	1.85347	0.773018	-1.08045	-1.26165	0.19835	0.502679	no	1.88493	3.05626	1.17133	0.697258	0.42755	0.738608	no	3.37004	0	-3.37004	#NAME?	5e-05	0.00452341	yes
XLOC_006510	Novel	chr17:43315928-43316218	+	LincRNA	0.325846	0.608	0.282154	0.89988	1	1	no	0.331301	1.48883	1.15753	2.16796	0.217	0.534776	no	1.65655	0.317595	-1.33895	-2.38292	0.17205	0.452502	no
XLOC_006641	Novel	chr17:70190131-70192765	+	LincRNA	1.47219	0.743548	-0.728642	-0.985466	0.03195	0.17672	no	1.49635	0.961448	-0.534902	-0.638166	0.2235	0.54218	no	1.08931	0.0370175	-1.05229	-4.87906	0.1429	0.452502	no
XLOC_006643	Novel	chr17:74380285-74381534	+	LincRNA	1.84079	0.847722	-0.993068	-1.11866	0.26605	0.585341	no	1.85993	1.00456	-0.85537	-0.888689	0.3968	0.713556	no	1.12755	0.385797	-0.741753	-1.54728	0.30265	0.452502	no
XLOC_006652	Novel	chr17:77841912-77842848	+	LincRNA	1.09124	0.733157	-0.358083	-0.573774	0.3628	0.679387	no	1.10686	0.0818885	-1.02497	-3.75667	0.1484	0.438988	no	0.0921616	0.100432	0.0082704	0.123977	1	1	no
XLOC_006661	Novel	chr17:77968751-77969087	+	LincRNA	0	1.24031	1.24031	inf	0.0003	0.00661089	yes	0	0.345651	0.345651	inf	1	1	no	0.37416	0.151661	-0.222499	-1.30281	1	1	no
XLOC_006769	Novel	chr17:31549156-31549518	-	LincRNA	0.0653529	0.188763	0.12341	1.53025	1	1	no	0.0664165	1.10623	1.03981	4.05797	0.0794	0.30884	no	1.21656	0.0647826	-1.15178	-4.23106	0.078	0.452502	no
XLOC_006840	Novel	chr17:49191819-49192164	-	LincRNA	0.979221	0.735035	-0.244186	-0.413822	0.67685	0.886035	no	0.991244	3.56525	2.57401	1.84669	0.05495	0.246011	no	3.95608	0.343017	-3.61306	-3.52772	0.17695	0.452502	no
XLOC_006966	Novel	chr18:11178238-11251568	+	LincRNA	1.58024	1.29564	-0.2846	-0.286477	0.61875	0.855894	no	1.59917	1.41522	-0.18395	-0.176298	0.8286	0.947589	no	1.575	0.0677192	-1.50728	-4.53964	0.2449	0.452502	no
XLOC_007028	Novel	chr18:59168530-59168737	+	LincRNA	10.6439	3.40435	-7.23955	-1.64458	0.067	0.279084	no	10.8115	4.27385	-6.53765	-1.33897	0.13255	0.414356	no	4.68545	0.744205	-3.94124	-2.65442	0.15215	0.452502	no
XLOC_007068	Novel	chr18:11309948-11339256	-	LincRNA	3.83382	2.14636	-1.68746	-0.83689	0.0841	0.320023	no	3.87489	0.51329	-3.3616	-2.91631	0.00135	0.017225	yes	0.575745	0.0317149	-0.54403	-4.1822	1	1	no
XLOC_007184	Novel	chr18:34907149-34947108	-	LincRNA	1.67651	1.06507	-0.61144	-0.654523	0.2431	0.560259	no	1.69692	1.57167	-0.12525	-0.110625	0.8862	0.965202	no	1.7824	0.143426	-1.63897	-3.63544	0.2334	0.452502	no
XLOC_007511	Novel	chr19:13839794-13842828	-	LincRNA	0.614107	2.18667	1.57256	1.83217	5e-05	0.0015003	yes	0.622903	2.02033	1.39743	1.69751	0.00035	0.00606601	yes	2.21485	0.421012	-1.79384	-2.39528	0.02045	0.383769	no
XLOC_007739	Novel	chr2:31839911-31845002	+	LincRNA	5.73648	0.409811	-5.32667	-3.80713	0.2686	0.588079	no	5.83764	0.462066	-5.37557	-3.65921	0.2673	0.590916	no	0.501408	0	-0.501408	#NAME?	1	1	no
XLOC_007874	Novel	chr2:78779761-78803402	+	LincRNA	2.36944	1.55347	-0.81597	-0.609057	0.1147	0.38132	no	2.40869	3.07262	0.66393	0.351223	0.36045	0.68316	no	3.41518	0.167947	-3.24723	-4.34589	0.25305	0.452502	no
XLOC_007875	Novel	chr2:78779761-78803402	+	LincRNA	1.3699	0.155457	-1.21444	-3.13948	0.2338	0.548653	no	1.38266	1.35323	-0.02943	-0.0310445	0.9465	0.983417	no	1.50107	0.0752973	-1.42577	-4.31725	0.0912	0.452502	no
XLOC_007880	Novel	chr2:82825924-82839481	+	LincRNA	4.36459	0.771722	-3.59287	-2.49969	5e-05	0.0015003	yes	4.42021	3.08994	-1.33027	-0.516538	0.299	0.623417	no	3.402	0.158119	-3.24388	-4.4273	0.2468	0.452502	no
XLOC_007992	Novel	chr2:105511650-105511978	+	LincRNA	1.02314	3.13182	2.10868	1.614	0.0823	0.316104	no	1.03154	0	-1.03154	#NAME?	0.00305	0.0315963	yes	0	0	0	0	1	1	no
XLOC_008025	Novel	chr2:118835317-118836771	+	LincRNA	1.16262	0.407066	-0.755554	-1.51404	0.01675	0.116765	no	1.17992	0.465952	-0.713968	-1.34044	0.02825	0.15876	no	0.509675	0.164821	-0.344854	-1.62867	1	1	no
XLOC_008070	Novel	chr2:131682522-131697631	+	LincRNA	0.453853	1.21331	0.759457	1.41866	0.02525	0.153226	no	0.461823	1.4303	0.968477	1.6309	0.0187	0.119398	no	1.58027	0.486685	-1.09359	-1.69911	0.05895	0.452502	no
XLOC_008253	Novel	chr2:208064712-208077191	+	LincRNA	0.0305894	0.422814	0.392225	3.78892	1	1	no	0.0308374	2.65885	2.62801	6.42998	0.0952	0.344335	no	2.89119	0.249965	-2.64122	-3.53187	0.0054	0.159163	no
XLOC_008371	Novel	chr2:226142644-226186457	+	LincRNA	9.31566	5.58407	-3.73159	-0.738342	0.26155	0.579725	no	9.44199	4.33963	-5.10236	-1.12152	0.1317	0.413285	no	4.9296	0.874167	-4.05543	-2.49549	0.26615	0.452502	no
XLOC_008380	Novel	chr2:226142644-226186457	+	LincRNA	0.126075	1.35795	1.23188	3.42908	0.1273	0.401987	no	0.12867	0.556085	0.427415	2.11164	1	1	no	0.6174	0.143042	-0.474358	-2.10977	0.32605	0.452968	no
XLOC_008387	Novel	chr2:226201894-226202254	+	LincRNA	0.309998	0.472201	0.162203	0.607142	1	1	no	0.313223	1.6406	1.32738	2.38896	0.2089	0.524776	no	1.87063	0	-1.87063	#NAME?	5e-05	0.00452341	yes
XLOC_008503	Novel	chr2:31646388-31772927	-	LincRNA	0.819789	2.93489	2.1151	1.83998	0.00495	0.0506783	no	0.829891	1.31292	0.483029	0.661783	0.3284	0.654137	no	1.43469	0.501858	-0.932832	-1.51539	0.3011	0.452502	no
XLOC_008668	Novel	chr2:72170413-72170723	-	LincRNA	0.157436	1.09367	0.936234	2.79635	0.31465	0.635199	no	0.15912	0	-0.15912	#NAME?	1	1	no	0	0	0	0	1	1	no
XLOC_008699	Novel	chr2:87076244-87076581	-	LincRNA	1.20779	1.77774	0.56995	0.557684	0.564	0.82455	no	1.22322	0.999321	-0.223899	-0.291663	0.7715	0.929512	no	1.10167	0.430637	-0.671033	-1.35515	0.2981	0.452502	no
XLOC_008740	Novel	chr2:94195746-94208193	-	LincRNA	5.20865	4.20982	-0.99883	-0.307152	0.3337	0.653161	no	5.28281	4.16856	-1.11425	-0.341757	0.3547	0.677656	no	4.65629	0.844322	-3.81197	-2.46332	0.2705	0.452502	no
XLOC_009062	Novel	chr2:186425634-186426002	-	LincRNA	0.0646224	0.353507	0.288885	2.45163	1	1	no	0.0657361	1.60479	1.53905	4.60955	0.0794	0.30884	no	1.73957	0.234921	-1.50465	-2.88848	0.17045	0.452502	no
XLOC_009105	Novel	chr2:199661752-199740044	-	LincRNA	1.62516	1.77815	0.15299	0.129796	0.7342	0.910645	no	1.65288	1.17705	-0.47583	-0.489806	0.27315	0.596184	no	1.31727	0.169825	-1.14745	-2.95543	0.00635	0.177155	no
XLOC_009150	Novel	chr2:220853406-220937378	-	LincRNA	2.41595	0.687408	-1.72854	-1.81335	0.0224	0.141945	no	2.45162	0.129466	-2.32215	-4.24309	0.14295	0.430184	no	0.147919	0.125469	-0.02245	-0.237486	1	1	no
XLOC_009159	Novel	chr2:226619673-226639486	-	LincRNA	0.224626	1.00366	0.779034	2.15967	0.0019	0.0254613	yes	0.227852	0.237068	0.009216	0.0571996	1	1	no	0.263615	0.40523	0.141615	0.620309	1	1	no
XLOC_009203	Novel	chr20:5226719-5227137	+	LincRNA	0	0.0621742	0.0621742	inf	1	1	no	0	1.02025	1.02025	inf	0.0011	0.01474	yes	1.11901	0	-1.11901	#NAME?	5e-05	0.00452341	yes
XLOC_009240	Novel	chr20:19000708-19056796	+	LincRNA	0.640896	1.90605	1.26515	1.57243	0.02015	0.132785	no	0.65358	0.294864	-0.358716	-1.14831	0.1894	0.497597	no	0.324108	0.350709	0.026601	0.113801	1	1	no
XLOC_009275	Novel	chr20:19879401-19879805	+	LincRNA	0	0	0	0	1	1	no	0	1.19277	1.19277	inf	0.0003	0.00544965	yes	1.30989	0	-1.30989	#NAME?	5e-05	0.00452341	yes
XLOC_009301	Novel	chr20:30493172-30493481	+	LincRNA	1.66222	0.863533	-0.798687	-0.944785	0.31665	0.637119	no	1.69266	0.417663	-1.275	-2.01888	0.15905	0.455735	no	0.452978	0.363147	-0.089831	-0.318888	1	1	no
XLOC_009452	Novel	chr20:30919066-30919337	-	LincRNA	5.01715	4.51078	-0.50637	-0.153492	0.82445	0.946083	no	5.0941	2.94321	-2.15089	-0.791434	0.3118	0.637649	no	3.26079	1.48039	-1.7804	-1.13925	0.22815	0.452502	no
XLOC_009515	Novel	chr20:58948195-58948414	-	LincRNA	21.1527	13.1838	-7.9689	-0.682077	0.15005	0.438286	no	21.4965	13.4057	-8.0908	-0.681257	0.2478	0.569866	no	14.8714	3.64902	-11.2224	-2.02696	0.03425	0.452502	no
XLOC_009521	Novel	chr20:62494815-62496020	-	LincRNA	2.30262	0.450415	-1.85221	-2.35395	0.007	0.0644127	no	2.33165	0.921336	-1.41031	-1.33955	0.0419	0.20725	no	1.00064	0.227073	-0.773567	-2.13969	0.0282	0.452502	no
XLOC_009526	Novel	chr20:62518003-62519049	-	LincRNA	0.0587013	2.37899	2.32029	5.34081	0.18695	0.48838	no	0.060146	3.08041	3.02026	5.67851	0.14125	0.427562	no	3.34392	0.540652	-2.80327	-2.62877	0.01135	0.266725	no
XLOC_009761	Novel	chr21:17454486-17454855	-	LincRNA	0.496195	0.84743	0.351235	0.772186	0.45225	0.752084	no	0.503572	1.29511	0.791538	1.36281	0.22205	0.540357	no	1.42872	0	-1.42872	#NAME?	5e-05	0.00452341	yes
XLOC_009796	Novel	chr21:28698726-28699038	-	LincRNA	0	0	0	0	1	1	no	0	1.21346	1.21346	inf	0.001	0.0136602	yes	1.33392	0	-1.33392	#NAME?	5e-05	0.00452341	yes
XLOC_009948	Novel	chr22:26054389-26081287	+	LincRNA	1.78521	1.49772	-0.28749	-0.253326	0.2323	0.546569	no	1.81035	1.4644	-0.34595	-0.305961	0.26015	0.582627	no	1.63965	0.254528	-1.38512	-2.68749	0.00015	0.0109703	yes
XLOC_010216	Novel	chr3:15964725-16137560	+	LincRNA	4.79059	1.96037	-2.83022	-1.28908	0.01465	0.106784	no	4.86776	3.5479	-1.31986	-0.456293	0.4625	0.763206	no	3.98327	0.373418	-3.60985	-3.41509	0.22825	0.452502	no
XLOC_010219	Novel	chr3:15964725-16137560	+	LincRNA	0.985859	0.638904	-0.346955	-0.625782	0.73055	0.909685	no	0.996227	1.80458	0.808353	0.857114	0.72285	0.910763	no	1.98965	0	-1.98965	#NAME?	0.101	0.452502	no
XLOC_010224	Novel	chr3:15964725-16137560	+	LincRNA	0.689353	0.25273	-0.436623	-1.44764	1	1	no	0.70575	1.56427	0.85852	1.14826	0.6103	0.857211	no	1.72353	0	-1.72353	#NAME?	0.0921	0.452502	no
XLOC_010235	Novel	chr3:15964725-16137560	+	LincRNA	0	0.11798	0.11798	inf	1	1	no	0	1.65753	1.65753	inf	0.2836	0.60827	no	1.80785	0	-1.80785	#NAME?	0.1402	0.452502	no
XLOC_010240	Novel	chr3:15964725-16137560	+	LincRNA	0.45577	0.385664	-0.070106	-0.240962	1	1	no	0.459774	1.6253	1.16553	1.82171	0.5145	0.801788	no	1.76337	0.149052	-1.61432	-3.56444	0.33715	0.456662	no
XLOC_010357	Novel	chr3:46090863-46091205	+	LincRNA	0	1.49733	1.49733	inf	5e-05	0.0015003	yes	0	0.0959399	0.0959399	inf	1	1	no	0.109797	0	-0.109797	#NAME?	1	1	no
XLOC_010358	Novel	chr3:46093382-46093794	+	LincRNA	0.185036	1.00917	0.824134	2.44729	0.2538	0.571867	no	0.189598	0.0893241	-0.100274	-1.08582	1	1	no	0.0970116	0.170481	0.0734694	0.813382	1	1	no
XLOC_010360	Novel	chr3:46096152-46096581	+	LincRNA	0.230182	1.06282	0.832638	2.20705	0.23675	0.552756	no	0.235822	0.163366	-0.072456	-0.529595	1	1	no	0.187082	0.13977	-0.047312	-0.420611	1	1	no
XLOC_010361	Novel	chr3:46098381-46099000	+	LincRNA	0	1.19878	1.19878	inf	5e-05	0.0015003	yes	0	0.101483	0.101483	inf	1	1	no	0.116155	0.128208	0.012053	0.142431	1	1	no
XLOC_010362	Novel	chr3:46100794-46101077	+	LincRNA	0.386091	1.84939	1.4633	2.26004	0.24365	0.561016	no	0.395592	0.183772	-0.21182	-1.1061	1	1	no	0.199614	0	-0.199614	#NAME?	1	1	no
XLOC_010363	Novel	chr3:46108889-46109342	+	LincRNA	0	1.18267	1.18267	inf	5e-05	0.0015003	yes	0	0	0	0	1	1	no	0	0.0469931	0.0469931	inf	1	1	no
XLOC_010368	Novel	chr3:46132011-46132244	+	LincRNA	0	1.27651	1.27651	inf	0.00215	0.0276874	yes	0	0	0	0	1	1	no	0	0	0	0	1	1	no
XLOC_010774	Novel	chr3:189335685-189342647	+	LincRNA	1.09884	0.438074	-0.660766	-1.32673	0.0007	0.0125479	yes	1.11334	0.322939	-0.790401	-1.78556	0.0004	0.0067659	yes	0.359607	0.0653176	-0.294289	-2.46088	1	1	no
XLOC_011104	Novel	chr3:155200380-155265155	-	LincRNA	0.207478	1.34254	1.13506	2.69394	0.0004	0.00830807	yes	0.211259	0.127668	-0.083591	-0.726615	1	1	no	0.140216	0.13234	-0.007876	-0.0834051	1	1	no
XLOC_011241	Novel	chr3:195047030-195048490	-	LincRNA	2.46459	1.91429	-0.5503	-0.364537	0.41905	0.72614	no	2.51574	0.545922	-1.96982	-2.20422	0.0032	0.0327556	yes	0.607875	0.434899	-0.172976	-0.483095	0.5663	0.66341	no
XLOC_011399	Novel	chr4:38751219-38753851	+	LincRNA	0.0647212	0.348952	0.284231	2.43072	1	1	no	0.0655547	1.10831	1.04276	4.07951	0.0007	0.0106007	yes	1.20568	0.188402	-1.01728	-2.67796	0.00965	0.239734	no
XLOC_011435	Novel	chr4:62945638-62946133	+	LincRNA	1.89452	0.0518356	-1.84268	-5.19174	0.06175	0.265069	no	1.92967	0.276217	-1.65345	-2.80448	0.05235	0.237671	no	0.298355	0	-0.298355	#NAME?	1	1	no
XLOC_011497	Novel	chr4:79587301-79588130	+	LincRNA	0	1.64742	1.64742	inf	0.11945	0.389437	no	0	0	0	0	1	1	no	0	1.40585	1.40585	inf	1	1	no
XLOC_011502	Novel	chr4:83360238-83374376	+	LincRNA	0.94763	3.7158	2.76817	1.97128	5e-05	0.0015003	yes	0.96162	4.86186	3.90024	2.33797	5e-05	0.00127278	yes	5.36451	0.75698	-4.60753	-2.82512	0.2725	0.452502	no
XLOC_011808	Novel	chr4:23193436-23199286	-	LincRNA	1.85212	2.28504	0.43292	0.303043	0.27365	0.592869	no	1.87768	1.36602	-0.51166	-0.458973	0.17465	0.47791	no	1.52595	0.346429	-1.17952	-2.13908	0.004	0.128025	no
XLOC_011809	Novel	chr4:23327267-23393235	-	LincRNA	12.9732	12.8823	-0.0909	-0.0101403	0.9873	0.996306	no	13.143	10.1926	-2.9504	-0.366763	0.62765	0.866475	no	11.3769	1.72661	-9.65029	-2.72009	0.2623	0.452502	no
XLOC_011825	Novel	chr4:23290144-23290550	-	LincRNA	0.526739	0.322717	-0.204022	-0.706816	1	1	no	0.532749	1.09731	0.564561	1.04244	0.3349	0.661213	no	1.21614	0.193964	-1.02218	-2.64845	0.17015	0.452502	no
XLOC_012140	Novel	chr4:185575087-185578575	-	LincRNA	0.430743	0.150174	-0.280569	-1.52019	1	1	no	0.436581	1.74471	1.30813	1.99867	0.00035	0.00606601	yes	1.91811	0.106786	-1.81132	-4.16689	0.0012	0.0524615	no
XLOC_012320	Novel	chr5:79547719-79585852	+	LincRNA	4.9425	0.560131	-4.38237	-3.14141	5e-05	0.0015003	yes	5.00815	3.42971	-1.57844	-0.546192	0.17025	0.471731	no	3.82011	0.22041	-3.5997	-4.11535	0.25535	0.452502	no
XLOC_012427	Novel	chr5:89967439-89967710	+	LincRNA	3.67661	0.819185	-2.85743	-2.16611	0.07115	0.290083	no	3.73466	1.07645	-2.65821	-1.79469	0.1673	0.467607	no	1.21751	0.25842	-0.95909	-2.23614	1	1	no
XLOC_012431	Novel	chr5:89981931-89982187	+	LincRNA	0.248834	1.88409	1.63526	2.92061	0.18925	0.491054	no	0.254939	0	-0.254939	#NAME?	1	1	no	0	1.31256	1.31256	inf	1	1	no
XLOC_012465	Novel	chr5:97731734-97731996	+	LincRNA	0	2.3421	2.3421	inf	0.003	0.0353916	yes	0	0.264139	0.264139	inf	1	1	no	0.286055	0.316757	0.030702	0.147085	1	1	no
XLOC_012510	Novel	chr5:127680748-127697162	+	LincRNA	1.31979	0.0139797	-1.30581	-6.56082	0.2054	0.512926	no	1.33868	1.69214	0.35346	0.338041	0.7756	0.931888	no	1.93201	0.0153212	-1.91669	-6.97843	0.11565	0.452502	no
XLOC_012578	Novel	chr5:148837972-148845409	+	LincRNA	0.491973	1.19922	0.707247	1.28544	0.0006	0.0112606	yes	0.499443	0.728493	0.22905	0.544594	0.1772	0.481449	no	0.80679	0.19242	-0.61437	-2.06794	0.00285	0.100012	no
XLOC_012583	Novel	chr5:148859105-148859454	+	LincRNA	0	1.04402	1.04402	inf	0.0002	0.00474469	yes	0	0.103687	0.103687	inf	1	1	no	0.112592	0.390805	0.278213	1.79534	1	1	no
XLOC_012627	Novel	chr5:155728277-155729595	+	LincRNA	0.884752	1.10523	0.220478	0.320996	0.5234	0.802611	no	0.897403	0.543558	-0.353845	-0.72332	0.305	0.629734	no	0.59888	0.158476	-0.440404	-1.918	0.10365	0.452502	no
XLOC_012641	Novel	chr5:155780137-155780546	+	LincRNA	1.12445	0	-1.12445	#NAME?	0.0015	0.0215668	yes	1.14917	0	-1.14917	#NAME?	0.00535	0.0482248	yes	0	0	0	0	1	1	no
XLOC_012806	Novel	chr5:42153252-42175330	-	LincRNA	0.177368	1.0609	0.883532	2.58046	0.0085	0.0737039	no	0.180493	0.114166	-0.066327	-0.660808	1	1	no	0.124137	0.143146	0.019009	0.205554	1	1	no
XLOC_012862	Novel	chr5:68617393-68620239	-	LincRNA	0.305536	0	-0.305536	#NAME?	1	1	no	0.310629	3.80631	3.49568	3.61513	0.00335	0.0337992	yes	4.33755	0	-4.33755	#NAME?	5e-05	0.00452341	yes
XLOC_012977	Novel	chr5:127680748-127697162	-	LincRNA	1.62624	0.239791	-1.38645	-2.76169	5e-05	0.0015003	yes	1.64663	1.3899	-0.25673	-0.244532	0.638	0.869908	no	1.56754	0.0901067	-1.47743	-4.12072	0.2377	0.452502	no
XLOC_013092	Novel	chr5:151173546-151174767	-	LincRNA	1.00811	0.846703	-0.161407	-0.251727	0.664	0.88133	no	1.02304	0.710075	-0.312965	-0.526816	0.39235	0.709393	no	0.790446	0.213651	-0.576795	-1.88741	0.05855	0.452502	no
XLOC_013265	Novel	chr6:23696414-23707109	+	LincRNA	0	0.716408	0.716408	inf	1	1	no	0	1.40996	1.40996	inf	0.00325	0.0330923	yes	1.53307	0.553379	-0.979691	-1.47009	0.24295	0.452502	no
XLOC_013275	Novel	chr6:26554123-26554435	+	LincRNA	0.131349	0.786517	0.655168	2.58208	0.18635	0.487483	no	0.134531	2.48122	2.34669	4.20504	0.115	0.384003	no	2.70803	0.243357	-2.46467	-3.4761	0.1409	0.452502	no
XLOC_013276	Novel	chr6:26556530-26556828	+	LincRNA	0.655853	1.03812	0.382267	0.662532	0.60505	0.84868	no	0.66877	2.58344	1.91467	1.94971	0.14495	0.433422	no	2.7992	0.0982112	-2.70099	-4.83298	0.0782	0.452502	no
XLOC_013278	Novel	chr6:27158127-27158377	+	LincRNA	0	0.494145	0.494145	inf	1	1	no	0	3.15653	3.15653	inf	0.0004	0.0067659	yes	3.41964	0	-3.41964	#NAME?	5e-05	0.00452341	yes
XLOC_013282	Novel	chr6:27478819-27479373	+	LincRNA	0.52149	0.541551	0.020061	0.0544579	0.94805	0.985232	no	0.527158	1.17615	0.648992	1.15777	0.23295	0.553682	no	1.28086	0.214161	-1.0667	-2.58034	0.14455	0.452502	no
XLOC_013283	Novel	chr6:27688191-27688522	+	LincRNA	1.51582	3.12651	1.61069	1.04445	0.1939	0.497211	no	1.53698	6.33948	4.8025	2.04427	0.03265	0.175095	no	6.89617	1.67135	-5.22482	-2.04478	0.03615	0.452502	no
XLOC_013332	Novel	chr6:52136228-52141005	+	LincRNA	2.6835	6.72451	4.04101	1.32531	5e-05	0.0015003	yes	2.71832	13.1874	10.4691	2.27837	5e-05	0.00127278	yes	14.4216	3.26699	-11.1546	-2.14219	0.29245	0.452502	no
XLOC_013473	Novel	chr6:90604829-90710304	+	LincRNA	0.0431013	1.1396	1.0965	4.72465	0.24175	0.55893	no	0.0440553	0.0748627	0.0308074	0.764931	1	1	no	0.0822953	0.0482467	-0.0340486	-0.770378	1	1	no
XLOC_013584	Novel	chr6:121767411-121962621	+	LincRNA	0.621434	0.835815	0.214381	0.427582	0.52885	0.804885	no	0.631386	1.88327	1.25188	1.57665	0.13225	0.414003	no	2.10117	0.467683	-1.63349	-2.16759	0.3476	0.463911	no
XLOC_013694	Novel	chr6:141427316-141427773	+	LincRNA	0.26686	1.31365	1.04679	2.29942	0.0959	0.343895	no	0.270387	1.20204	0.931653	2.15239	0.14245	0.430017	no	1.30636	0.429538	-0.876822	-1.60469	0.1014	0.452502	no
XLOC_013728	Novel	chr6:150300083-150306096	+	LincRNA	0.0304522	0.769799	0.739347	4.65986	0.16745	0.461917	no	0.0312022	1.4587	1.4275	5.54689	0.11465	0.383745	no	1.58457	0.471875	-1.11269	-1.74761	0.0618	0.452502	no
XLOC_013761	Novel	chr6:164184585-164321767	+	LincRNA	1.0157	0.0481597	-0.96754	-4.39851	0.23965	0.555937	no	1.03208	0.00782324	-1.02426	-7.04357	0.24185	0.563541	no	0.00847962	0.00577727	-0.00270235	-0.553611	1	1	no
XLOC_013774	Novel	chr6:796640-831086	-	LincRNA	2.50337	0.686996	-1.81637	-1.8655	5e-05	0.0015003	yes	2.53614	2.93518	0.39904	0.210815	0.61385	0.859312	no	3.33087	0.118239	-3.21263	-4.81611	0.2466	0.452502	no
XLOC_013817	Novel	chr6:6744334-6750323	-	LincRNA	1.04004	0.78618	-0.25386	-0.403702	0.40065	0.713076	no	1.0537	0.288159	-0.765541	-1.87052	0.0064	0.0554607	no	0.316192	0.136293	-0.179899	-1.21409	1	1	no
XLOC_013880	Novel	chr6:27230400-27230637	-	LincRNA	0	1.41856	1.41856	inf	0.00175	0.0238941	yes	0	5.02705	5.02705	inf	0.0001	0.00233439	yes	5.44864	0.689293	-4.75935	-2.98271	0.1685	0.452502	no
XLOC_013920	Novel	chr6:40998353-40998674	-	LincRNA	0	1.17939	1.17939	inf	0.0033	0.0379575	yes	0	0.374055	0.374055	inf	1	1	no	0.406693	0	-0.406693	#NAME?	1	1	no
XLOC_013957	Novel	chr6:54624276-54801817	-	LincRNA	1.34494	2.45785	1.11291	0.869862	0.3291	0.649769	no	1.36582	0.864028	-0.501792	-0.660613	0.43195	0.741907	no	0.951447	1.22423	0.272783	0.363674	0.73895	0.812513	no
XLOC_013974	Novel	chr6:54624276-54801817	-	LincRNA	0	1.04546	1.04546	inf	0.1199	0.390234	no	0	0.108041	0.108041	inf	1	1	no	0.116863	0.15055	0.033687	0.365423	1	1	no
XLOC_014074	Novel	chr6:98861691-98861959	-	LincRNA	0.199123	0.628746	0.429623	1.65881	1	1	no	0.201119	1.98648	1.78536	3.3041	0.12185	0.396025	no	2.25194	0.404934	-1.84701	-2.47541	0.21155	0.452502	no
XLOC_014112	Novel	chr6:116090047-116090427	-	LincRNA	1.04376	0.18784	-0.85592	-2.47422	0.2576	0.575422	no	1.05336	0.145079	-0.908281	-2.86009	0.1988	0.511526	no	0.157466	0	-0.157466	#NAME?	1	1	no
XLOC_014144	Novel	chr6:123196682-123196987	-	LincRNA	0	1.34776	1.34776	inf	0.00035	0.00752698	yes	0	1.70531	1.70531	inf	0.0016	0.0196222	yes	1.9086	0.619685	-1.28892	-1.62291	0.22935	0.452502	no
XLOC_014148	Novel	chr6:123204046-123204335	-	LincRNA	0	0.122298	0.122298	inf	1	1	no	0	1.86647	1.86647	inf	0.00075	0.0111828	yes	2.07053	0	-2.07053	#NAME?	5e-05	0.00452341	yes
XLOC_014149	Novel	chr6:123206441-123206670	-	LincRNA	0	0.144758	0.144758	inf	1	1	no	0	2.65194	2.65194	inf	0.0056	0.049811	yes	2.88325	0.158286	-2.72496	-4.18709	0.08455	0.452502	no
XLOC_014172	Novel	chr6:127000281-127072278	-	LincRNA	0.221878	1.0702	0.848322	2.27004	0.19825	0.502677	no	0.225181	0.0629061	-0.162275	-1.83981	1	1	no	0.0682738	0.0552445	-0.0130293	-0.305501	1	1	no
XLOC_014242	Novel	chr6:156053160-156053418	-	LincRNA	0	0	0	0	1	1	no	0	1.58197	1.58197	inf	0.0053	0.0479136	yes	1.78568	0	-1.78568	#NAME?	0.00055	0.0288861	yes
XLOC_014291	Novel	chr6:163335792-163347382	-	LincRNA	1.08451	1.39002	0.30551	0.358062	0.22035	0.532904	no	1.10302	0.524991	-0.578029	-1.07109	0.00485	0.0449751	yes	0.585495	0.146376	-0.439119	-1.99998	0.29505	0.452502	no
XLOC_014310	Novel	chr6:170077288-170126661	-	LincRNA	1.69845	0.389901	-1.30855	-2.12304	0.00135	0.0198615	yes	1.718	0.540385	-1.17762	-1.66867	0.08835	0.329572	no	0.607602	0.0968686	-0.510733	-2.64902	0.2795	0.452502	no
XLOC_014409	Novel	chr7:12821707-12821963	+	LincRNA	0.303246	0	-0.303246	#NAME?	1	1	no	0.310718	3.35982	3.0491	3.4347	0.11815	0.388652	no	3.6819	0	-3.6819	#NAME?	5e-05	0.00452341	yes
XLOC_014458	Novel	chr7:12949864-12950148	+	LincRNA	0.186502	1.13913	0.952628	2.61067	0.2025	0.508696	no	0.187961	0.160064	-0.027897	-0.23179	1	1	no	0.1741	0.560797	0.386697	1.68756	1	1	no
XLOC_014551	Novel	chr7:25839083-25849107	+	LincRNA	0.109857	0.510483	0.400626	2.21623	1	1	no	0.112163	3.94548	3.83332	5.13653	0.182	0.488352	no	4.34542	0.176556	-4.16886	-4.6213	0.25075	0.452502	no
XLOC_014671	Novel	chr7:65081405-65081759	+	LincRNA	0.998201	0.304205	-0.693996	-1.71429	0.147	0.4338	no	1.01001	0.44607	-0.56394	-1.17902	0.27925	0.602951	no	0.494624	0.123061	-0.371563	-2.00696	1	1	no
XLOC_014792	Novel	chr7:118201079-118201522	+	LincRNA	1.40154	2.2552	0.85366	0.686244	0.2914	0.611179	no	1.42243	2.59433	1.1719	0.867011	0.238	0.559551	no	2.92375	0.607657	-2.31609	-2.26649	0.03955	0.452502	no
XLOC_014824	Novel	chr7:128533311-128533627	+	LincRNA	0	1.04628	1.04628	inf	0.00095	0.0155597	yes	0	0.137371	0.137371	inf	1	1	no	0.149446	0.16326	0.013814	0.127541	1	1	no
XLOC_015080	Novel	chr7:64493939-64496426	-	LincRNA	0.660616	1.10506	0.444444	0.742245	0.12425	0.397148	no	0.669376	0.3948	-0.274576	-0.761695	0.1961	0.507702	no	0.436743	0.196515	-0.240228	-1.15214	1	1	no
XLOC_015139	Novel	chr7:67332783-67335327	-	LincRNA	1.83526	1.82065	-0.01461	-0.0115332	0.9887	0.996347	no	1.86546	1.61055	-0.25491	-0.211979	0.79165	0.936364	no	1.81538	0.517839	-1.29754	-1.8097	0.2679	0.452502	no
XLOC_015246	Novel	chr7:113678157-113678439	-	LincRNA	0	0.169436	0.169436	inf	1	1	no	0	1.1327	1.1327	inf	0.02425	0.142327	no	1.24404	0	-1.24404	#NAME?	0.0076	0.201265	no
XLOC_015247	Novel	chr7:113682506-113682711	-	LincRNA	6.49779	0	-6.49779	#NAME?	0.00045	0.00893118	yes	6.57098	0	-6.57098	#NAME?	0.00425	0.0405532	yes	0	0	0	0	1	1	no
XLOC_015286	Novel	chr7:113848446-113852770	-	LincRNA	0.561805	0.422285	-0.13952	-0.411851	1	1	no	0.568983	1.22135	0.652367	1.10202	0.02805	0.158038	no	1.36723	0.041188	-1.32604	-5.05289	0.00295	0.102601	no
XLOC_015545	Novel	chr8:12550163-12550417	+	LincRNA	0	1.54837	1.54837	inf	0.0011	0.017343	yes	0	1.50411	1.50411	inf	0.01135	0.0838892	no	1.64801	0.510683	-1.13733	-1.69023	0.2836	0.452502	no
XLOC_015553	Novel	chr8:12564738-12565092	+	LincRNA	0	0.166429	0.166429	inf	1	1	no	0	1.37115	1.37115	inf	0.00295	0.0308494	yes	1.48891	0.109788	-1.37912	-3.76147	0.06225	0.452502	no
XLOC_015591	Novel	chr8:42661707-42662021	+	LincRNA	0.150855	1.21494	1.06408	3.00965	0.2277	0.542216	no	0.152432	0.487763	0.335331	1.67801	1	1	no	0.557218	0.299304	-0.257914	-0.896628	1	1	no
XLOC_015783	Novel	chr8:121506569-121531748	+	LincRNA	2.96296	0.21396	-2.749	-3.79162	0.1565	0.446475	no	3.03024	1.91696	-1.11328	-0.660609	0.53325	0.813427	no	2.08968	0.0814486	-2.00823	-4.68125	0.07815	0.452502	no
XLOC_015808	Novel	chr8:121441677-121472912	+	LincRNA	1.01137	0.042405	-0.968965	-4.57593	0.22905	0.543842	no	1.02909	0.306291	-0.722799	-1.74839	0.0348	0.183509	no	0.337482	0.0197141	-0.317768	-4.09751	1	1	no
XLOC_015878	Novel	chr8:305240-306579	-	LincRNA	1.91982	1.64062	-0.2792	-0.226728	0.671	0.883513	no	1.95131	1.00408	-0.94723	-0.958565	0.1482	0.438732	no	1.13137	0.106331	-1.02504	-3.41143	0.17795	0.452502	no
XLOC_016163	Novel	chr8:134814171-134832026	-	LincRNA	0.548914	1.06666	0.517746	0.958451	0.00135	0.0198615	yes	0.55726	0.954645	0.397385	0.776612	0.0199	0.12414	no	1.05602	0.217157	-0.838863	-2.28183	0.2992	0.452502	no
XLOC_016462	Novel	chr9:66320745-66321084	+	LincRNA	0	1.34934	1.34934	inf	0.00045	0.00893118	yes	0	0.311377	0.311377	inf	1	1	no	0.349339	0.147716	-0.201623	-1.2418	1	1	no
XLOC_016605	Novel	chr9:106009327-106009568	+	LincRNA	0	0	0	0	1	1	no	0	2.63034	2.63034	inf	0.0013	0.0167807	yes	2.85271	0	-2.85271	#NAME?	5e-05	0.00452341	yes
XLOC_016820	Novel	chr9:40105821-40106599	-	LincRNA	1.4296	1.10711	-0.32249	-0.368808	0.8034	0.939018	no	1.46032	0.894792	-0.565528	-0.706665	0.63045	0.867794	no	1.02184	0.0857767	-0.936063	-3.57444	0.29275	0.452502	no
XLOC_016821	Novel	chr9:40473573-40473776	-	LincRNA	1.17119	3.13989	1.9687	1.42275	0.36825	0.683597	no	1.19997	0.358077	-0.841893	-1.74466	1	1	no	0.389462	0.199227	-0.190235	-0.96707	1	1	no
XLOC_016836	Novel	chr9:40937949-40938338	-	LincRNA	0.110061	0.185887	0.075826	0.756125	1	1	no	0.111229	1.21173	1.1005	3.44546	0.1071	0.36942	no	1.32915	0	-1.32915	#NAME?	5e-05	0.00452341	yes
XLOC_016918	Novel	chr9:91007000-91103956	-	LincRNA	0.268763	0.727817	0.459054	1.43724	0.02795	0.163469	no	0.272042	1.09905	0.827008	2.01435	0.0465	0.220964	no	1.19454	0.339503	-0.855037	-1.81496	0.34875	0.464812	no
XLOC_016959	Novel	chr9:93437933-93438203	-	LincRNA	0.14575	1.16677	1.02102	3.00095	0.16185	0.455068	no	0.147274	0.16119	0.013916	0.130267	1	1	no	0.184002	0.489036	0.305034	1.41022	1	1	no
XLOC_017331	Novel	chrX:54645617-54646035	+	LincRNA	0	0.116777	0.116777	inf	1	1	no	0	1.15998	1.15998	inf	0.0002	0.00401479	yes	1.27091	0	-1.27091	#NAME?	5e-05	0.00452341	yes
XLOC_017480	Novel	chrX:101633480-101634605	+	LincRNA	0.428229	1.13791	0.709681	1.40993	0.10715	0.367325	no	0.433329	0.977935	0.544606	1.17428	0.18705	0.493865	no	1.0833	0.0631181	-1.02018	-4.10123	0.1145	0.452502	no
XLOC_017669	Novel	chrX:33726394-33942280	-	LincRNA	0	0.101501	0.101501	inf	1	1	no	0	1.07039	1.07039	inf	0.0826	0.315654	no	1.1848	0.111994	-1.07281	-3.40316	0.23935	0.452502	no
XLOC_017888	Novel	chrX:90040662-90040880	-	LincRNA	18.6011	14.8407	-3.7604	-0.325829	0.4963	0.78508	no	18.89	10.158	-8.732	-0.895009	0.12465	0.400577	no	11.3082	3.90057	-7.40763	-1.53562	0.0822	0.452502	no
XLOC_017954	Novel	chrX:125624576-125626198	-	LincRNA	0.893255	1.05104	0.157785	0.23468	0.6705	0.883513	no	0.907565	0.299168	-0.608397	-1.60104	0.05665	0.25108	no	0.338945	0.199848	-0.139097	-0.762149	1	1	no
XLOC_017955	Novel	chrX:125626347-125673886	-	LincRNA	2.01644	1.32625	-0.69019	-0.604458	0.11195	0.376381	no	2.04999	0.482608	-1.56738	-2.08669	0.0013	0.0167807	yes	0.547033	0.238746	-0.308287	-1.19615	1	1	no
XLOC_017971	Novel	chrX:129314948-129315205	-	LincRNA	0	0.198577	0.198577	inf	1	1	no	0	2.99184	2.99184	inf	0.00135	0.017225	yes	3.30745	0	-3.30745	#NAME?	5e-05	0.00452341	yes
XLOC_017988	Novel	chrX:129675898-129678436	-	LincRNA	6.86909	4.17497	-2.69412	-0.718354	0.13265	0.410929	no	6.96245	3.1895	-3.77295	-1.12626	0.04515	0.216745	no	3.53003	1.3001	-2.22993	-1.44105	0.11385	0.452502	no
XLOC_018031	Novel	chrX:155415573-155419529	-	LincRNA	7.74377	2.05395	-5.68982	-1.91464	0.25345	0.571867	no	7.82577	1.92068	-5.90509	-2.02662	0.1299	0.40988	no	2.12489	0	-2.12489	#NAME?	0.01415	0.307159	no
XLOC_018156	Novel	chrY:20445573-20445876	-	LincRNA	0.0784973	0	-0.0784973	#NAME?	1	1	no	0.0798174	1.29673	1.21691	4.02203	0.0921	0.337427	no	1.42655	0	-1.42655	#NAME?	0.00135	0.0574154	no
ENSG00000266904	CTC-559E9.1	chr19:19757365-19836073	-	LincRNA	1.48842	2.22533	0.73691	0.58024	0.4429	0.74428	no	1.50552	2.64727	1.14175	0.814249	0.37465	0.696261	no	2.94431	0.790133	-2.15418	-1.89776	0.30535	0.452502	no
ENSG00000272462	U91328.19	chr6:25962801-26001775	+	LincRNA	1.06091	1.50037	0.43946	0.500008	0.39025	0.703618	no	1.07783	1.03373	-0.0441	-0.0602691	0.93645	0.980664	no	1.14737	0.232058	-0.915312	-2.30578	0.38985	0.500249	no
ENSG00000271811	RP1-79C4.4	chr1:170662727-170739419	+	LincRNA	0.341997	1.10938	0.767383	1.69769	0.28015	0.600525	no	0.346676	0.749791	0.403115	1.1129	0.4682	0.767864	no	0.820916	1.23776	0.416844	0.592427	0.6913	0.773598	no
ENSG00000206567	AC022007.5	chr3:9958716-10011209	-	LincRNA	0.169785	1.12873	0.958945	2.73293	0.00255	0.0313242	yes	0.172579	0.373072	0.200493	1.1122	1	1	no	0.410367	0.127386	-0.282981	-1.68771	1	1	no
ENSG00000234912	SNHG20	chr17:77086715-77217101	+	LincRNA	2.29989	2.79168	0.49179	0.279566	0.7726	0.926107	no	2.33177	2.38609	0.05432	0.0332187	0.9719	0.990169	no	2.62442	0.79974	-1.82468	-1.7144	0.3241	0.452968	no
ENSG00000243701	LINC00883	chr3:107240691-107421304	+	LincRNA	0.879084	0.829826	-0.049258	-0.0831912	0.87655	0.963697	no	0.889399	1.68968	0.800281	0.925849	0.1536	0.447696	no	1.85046	0.215613	-1.63485	-3.10137	0.2634	0.452502	no
ENSG00000272707	RP11-534C12.1	chr3:194584010-194672477	-	LincRNA	1.10596	0	-1.10596	#NAME?	1	1	no	1.13314	0	-1.13314	#NAME?	1	1	no	0	0	0	0	1	1	no
ENSG00000232611	RP11-1114A5.4	chrX:136840930-136880764	-	LincRNA	1.47936	1.24839	-0.23097	-0.244914	0.79995	0.937936	no	1.50101	1.04376	-0.45725	-0.524139	0.74745	0.920675	no	1.16664	0.282373	-0.884267	-2.04668	0.4704	0.57486	no
ENSG00000275764	RP11-582E3.6	chr12:27022545-27066343	+	LincRNA	2.36932	1.7083	-0.66102	-0.471915	0.5554	0.821876	no	2.40332	2.27901	-0.12431	-0.0766187	0.9207	0.976326	no	2.54543	1.90704	-0.63839	-0.416569	0.5993	0.691765	no
ENSG00000278309	RP11-102K13.5	chr13:113399609-113405572	-	LincRNA	8.69248	7.92049	-0.77199	-0.134178	0.5509	0.819388	no	8.79274	5.38186	-3.41088	-0.708208	0.0127	0.0906214	no	5.90491	8.85494	2.95003	0.584568	0.04215	0.452502	no
ENSG00000228106	RP11-452F19.3	chr1:222815021-223005995	+	LincRNA	0.770778	1.81899	1.04821	1.23875	0.1102	0.373058	no	0.781684	1.592	0.810316	1.02618	0.1769	0.48109	no	1.73243	2.04185	0.30942	0.237079	0.7917	0.854132	no
ENSG00000272888	LINC01578	chr15:92882706-93028005	+	LincRNA	15.1773	18.074	2.8967	0.251995	0.69435	0.894694	no	15.3906	16.0479	0.6573	0.0603342	0.9392	0.981101	no	17.7492	3.89291	-13.8563	-2.18883	0.26225	0.452502	no
ENSG00000267058	RP11-15A1.3	chr19:43872362-43901805	-	LincRNA	1.02662	0.90436	-0.12226	-0.182931	0.86025	0.957605	no	1.04017	0.831938	-0.208232	-0.322267	0.7942	0.936741	no	0.908711	0.149648	-0.759063	-2.60225	0.2281	0.452502	no
ENSG00000246430	LINC00968	chr8:56436673-56559823	-	LincRNA	0.791477	1.1467	0.355223	0.534867	0.37645	0.691213	no	0.801687	1.10218	0.300493	0.459253	0.59555	0.850072	no	1.25556	0.53328	-0.72228	-1.23537	0.5117	0.613076	no
ENSG00000272447	RP11-182L21.6	chr10:79660890-79827602	+	LincRNA	1.99642	1.52791	-0.46851	-0.385855	0.51835	0.799353	no	2.02211	2.04453	0.02242	0.0159133	0.9848	0.993912	no	2.27419	1.70426	-0.56993	-0.416203	0.64835	0.735953	no
ENSG00000204272	LINC01420	chrX:56729258-56818380	+	LincRNA	1.50101	2.57754	1.07653	0.780057	0.089	0.331198	no	1.52527	3.27802	1.75275	1.10376	0.02885	0.161137	no	3.57611	1.04804	-2.52807	-1.77069	0.3043	0.452502	no
ENSG00000277778	PGM5P2	chr9:40992248-41217197	-	LincRNA	0.631318	1.16823	0.536912	0.88789	0.20305	0.509487	no	0.639786	0.868016	0.22823	0.440131	0.6102	0.857149	no	0.948648	0.362825	-0.585823	-1.3866	0.376	0.487796	no
ENSG00000242282	AC108488.4	chr2:3531812-3561745	-	LincRNA	4.87491	3.82333	-1.05158	-0.350548	0.77945	0.928684	no	4.94211	2.65655	-2.28556	-0.895574	0.52005	0.80464	no	2.94572	0.519126	-2.42659	-2.50446	0.30985	0.452502	no
ENSG00000277147	LINC00869	chr1:149606333-149747812	+	LincRNA	0.572858	0.870688	0.29783	0.603977	0.3032	0.623356	no	0.581229	1.05858	0.477351	0.864958	0.14805	0.438624	no	1.15653	0.973996	-0.182534	-0.247814	0.6918	0.773936	no
