# Supplementary material for: Transcriptional profiling identifies differential expression of long non-coding RNAs in Jo-1 associated and inclusion body myositis
Source: Sci Rep. 2017 Aug 14;7:8024. doi: 10.1038/s41598-017-08603-9 (PMC5556005; doi:10.1038/s41598-017-08603-9)
Supplement: Supplementary file 4 — Supplemental Table 3 [file 41598_2017_8603_MOESM4_ESM.xls]

## Sheet: Supplemental Table 3 - Differen
gene_id	gene	locus	Strand	New Gene Designation	Control	IBM	Absolute Change (FPKM)	log2(fold_change)	p_value (Control vs IBM)	q_value (Control vs IBM)	significant (Control vs IBM)	Control	Jo-1	Absolute Change (FPKM)	log2(fold_change)	p_value (Control vs Jo1)	q_value (Control vs Jo1)	significant (Control vs Jo1)	Jo-1 (FPKM)	IBM (FPKM)	Absolute Change (FPKM)	log2(fold_change)	p_value (Jo1 vs IBM)	q_value (Jo1 vs IBM)	significant (Jo1 vs IBM)	Control Mean
ENSG00000130600	H19	chr11:1995162-2001470	-	LincRNA	342.453	925.891	583.438	1.43292	0.0087	0.027573	yes	332.675	1206.44	1.8599	1.66628	0.00768	0.0110541	yes	918.987	1214.66	295.672	0.40272	0.56734	0.65872	no
ENSG00000251562	MALAT1	chr11:65497761-65506516	+	Antisense	298.435	743.303	444.868	1.31653	0.0011	0.017343	yes	302.743	960.893	658.15	1.66628	0.00035	0.00606601	yes	1055.34	828.359	-226.981	-0.349373	0.45335	0.558806	no
ENSG00000185847	LINC01405	chr12:110936584-110958208	+	LincRNA	323.676	625.905	302.229	0.951391	0.001	0.0161521	yes	329.72	56.7158	-273.004	-2.53942	5e-05	0.00127278	yes	62.6085	702.5	639.891	3.48807	5e-05	0.00452341	yes
ENSG00000240045	RP11-451G4.2	chr3:155290228-155294176	-	LincRNA	663.692	837.95	174.258	0.33635	0.1315	0.409804	no	674.847	152.913	-521.934	-2.14185	5e-05	0.00127278	yes	169.739	93.186	-76.553	-0.865135	0.3469	0.463649	no
ENSG00000281508	CDR1-AS	chrX:140782404-140784871	+	Antisense	8.94132	36.7394	27.7981	2.03877	5e-05	0.0015003	yes	9.1097	6.53803	-2.57167	-0.478547	0.19055	0.499178	no	7.29147	9.17936	1.88789	0.332184	0.5456	0.644759	no
ENSG00000245532	NEAT1	chr11:65422773-65445540	+	LincRNA	11.571	34.4957	22.9247	1.5759	0.0004	0.00830807	yes	11.7478	41.3155	29.5677	1.81429	5e-05	0.00127278	yes	45.4598	38.4228	-7.037	-0.242628	0.56765	0.664494	no
ENSG00000233117	LINC00702	chr10:4201140-4243912	-	LincRNA	0.963153	15.8624	14.8992	4.04171	5e-05	0.0015003	yes	0.981427	5.29856	4.31713	2.43265	0.0071	0.0592701	no	5.75778	17.7988	12.041	1.6282	0.01105	0.262036	no
ENSG00000229807	XIST	chrX:73792204-73852753	-	LincRNA	9.99237	22.4697	12.4773	1.16908	0.0001	0.00267778	yes	10.1351	6.96409	-3.17101	-0.54135	0.41745	0.730537	no	7.54674	6.48893	-1.05781	-0.217872	0.8554	0.900864	no
ENSG00000214548	MEG3	chr14:100779409-100861031	+	LincRNA	3.67932	15.6184	11.9391	2.08573	5e-05	0.0015003	yes	3.72991	17.027	13.2971	2.19061	5e-05	0.00127278	yes	18.6252	6.28355	-12.3416	-1.5676	0.2676	0.452502	no
ENSG00000237949	LINC00844	chr10:58999625-59001543	+	LincRNA	3.55849	13.6514	10.0929	1.93971	0.0001	0.00267778	yes	3.62039	10.4741	6.85371	1.53261	0.00265	0.028482	yes	11.5908	15.2081	3.6173	0.39186	0.3481	0.464381	no
XLOC_005849	Novel	chr15:87307293-87423036	-	LincRNA	28.3011	37.382	9.0809	0.401487	0.14435	0.428897	no	28.7737	8.23307	-20.5406	-1.80525	0.0012	0.0157527	yes	9.16909	4.467	-4.70209	-1.03747	0.36775	0.479878	no
ENSG00000249859	PVT1	chr8:127794532-128101253	+	LincRNA	0.130831	8.87398	8.74315	6.0838	5e-05	0.0015003	yes	0.132813	1.64155	1.50874	3.62759	5e-05	0.00127278	yes	1.79469	0.461093	-1.3336	-1.9606	0.2586	0.452502	no
ENSG00000227496	RP11-145A3.1	chr1:225700603-225752243	+	LincRNA	3.80364	10.6111	6.80746	1.48012	5e-05	0.0015003	yes	3.86575	2.08109	-1.78466	-0.893406	0.0402	0.201547	no	2.29365	11.8864	9.59275	2.3736	5e-05	0.00452341	yes
ENSG00000278464	RP11-96A15.1	chr18:34892012-34902885	-	Antisense_upstream	3.15516	8.34198	5.18682	1.40268	0.0054	0.053798	no	3.19925	10.5989	7.39965	1.7281	0.00175	0.0209797	yes	11.6306	2.99453	-8.63607	-1.95752	0.29275	0.452502	no
ENSG00000255874	LINC00346	chr13:110863986-110870251	-	LincRNA	8.95245	13.5855	4.63305	0.601717	0.0028	0.0337668	yes	9.08914	12.028	2.93886	0.404185	0.11645	0.386013	no	13.3065	15.2451	1.9386	0.19621	0.4584	0.563584	no
ENSG00000172965	MIR4435-2HG	chr2:111195962-111637967	-	LincRNA	2.02762	6.29559	4.26797	1.63456	0.0061	0.0588788	no	2.06061	6.6778	4.61719	1.6963	0.00165	0.019982	yes	7.28691	2.6421	-4.64481	-1.46362	0.2975	0.452502	no
XLOC_013332	Novel	chr6:52136228-52141005	+	LincRNA	2.6835	6.72451	4.04101	1.32531	5e-05	0.0015003	yes	2.71832	13.1874	10.4691	2.27837	5e-05	0.00127278	yes	14.4216	3.26699	-11.1546	-2.14219	0.29245	0.452502	no
ENSG00000204054	LINC00963	chr9:129483450-129513686	+	LincRNA	2.62774	6.58285	3.95511	1.32489	0.00045	0.00893118	yes	2.66487	7.14188	4.47701	1.42224	0.00225	0.0252892	yes	7.80742	1.54568	-6.26174	-2.3366	0.2492	0.452502	no
ENSG00000230812	LINC01358	chr1:59020386-59044614	+	LincRNA	0.9991	4.1159	3.1168	2.04251	0.0029	0.0345339	yes	1.01351	4.25533	3.24182	2.06991	0.0071	0.0592701	no	4.6821	4.5607	-0.1214	-0.0378989	0.953	0.969036	no
ENSG00000267519	CTD-3252C9.4	chr19:13834515-13836359	-	Antisense_upstream	1.40364	4.29803	2.89439	1.6145	5e-05	0.0015003	yes	1.42344	3.34966	1.92622	1.23463	0.00835	0.0667526	no	3.66867	0.79694	-2.87173	-2.20272	0.2834	0.452502	no
XLOC_010913	Novel	chr3:46834125-46855004	-	Sense_downstream	0.651236	3.48205	2.83081	2.41868	5e-05	0.0015003	yes	0.661993	0.638327	-0.023666	-0.0525203	0.89125	0.966702	no	0.697943	0.348217	-0.349726	-1.00312	0.36315	0.47574	no
XLOC_011502	Novel	chr4:83360238-83374376	+	LincRNA	0.94763	3.7158	2.76817	1.97128	5e-05	0.0015003	yes	0.96162	4.86186	3.90024	2.33797	5e-05	0.00127278	yes	5.36451	0.75698	-4.60753	-2.82512	0.2725	0.452502	no
ENSG00000227051	C14orf132	chr14:96039323-96094080	+	LincRNA	0.549718	3.11784	2.56812	2.50378	5e-05	0.0015003	yes	0.558753	1.78514	1.22639	1.67576	0.00075	0.0111828	yes	1.95555	1.06974	-0.88581	-0.870314	0.3622	0.475171	no
ENSG00000225138	CTD-2228K2.7	chr5:473235-524332	+	Antisense	0.607091	2.90701	2.29992	2.25955	0.00165	0.0229624	yes	0.617353	1.37648	0.759127	1.15682	0.084	0.319349	no	1.50909	0.387806	-1.12128	-1.96027	0.29115	0.452502	no
ENSG00000222041	LINC00152	chr2:87439522-87606805	+	LincRNA	1.52444	2.99903	1.47459	0.976215	0.04255	0.211607	no	1.54659	7.33492	5.78833	2.24569	5e-05	0.00127278	yes	8.00808	1.22353	-6.78455	-2.7104	0.2455	0.452502	no
ENSG00000259828	RP11-63E9.1	chr6:141447010-141451006	+	LincRNA	0.466772	1.81624	1.34947	1.96016	5e-05	0.0015003	yes	0.472937	0.821666	0.348729	0.796903	0.17905	0.483876	no	0.90351	0.298081	-0.605429	-1.59983	0.08885	0.452502	no
ENSG00000234952	RP11-328K15.1	chr10:117735312-117736407	+	LincRNA	0	1.33253	1.33253	inf	0.0048	0.0496447	yes	0	0.415815	0.415815	inf	1	1	no	0.451175	1.49326	1.04208	1.72671	0.3142	0.452502	no
XLOC_011104	Novel	chr3:155200380-155265155	-	LincRNA	0.207478	1.34254	1.13506	2.69394	0.0004	0.00830807	yes	0.211259	0.127668	-0.083591	-0.726615	1	1	no	0.140216	0.13234	-0.007876	-0.0834051	1	1	no
XLOC_000490	Novel	chr1:150532271-150537188	+	LincRNA	0.771823	1.90132	1.1295	1.30066	0.00225	0.0286592	yes	0.783227	0.68548	-0.097747	-0.192315	0.69885	0.900111	no	0.752496	2.12767	1.37517	1.49952	0.009	0.226826	no
ENSG00000233429	HOTAIRM1	chr7:27092992-27100265	+	Antisense	0.432176	1.49015	1.05797	1.78576	0.00905	0.0764642	no	0.437203	3.82708	3.38988	3.12987	0.0003	0.00544965	yes	4.16691	0.797168	-3.36974	-2.38602	0.27605	0.452502	no
XLOC_001697	Novel	chr1:203548633-203556166	-	LincRNA	0.13065	1.12905	0.9984	3.11132	5e-05	0.0015003	yes	0.133584	0.312191	0.178607	1.22468	1	1	no	0.339321	1.26352	0.924199	1.89673	0.00055	0.0288861	yes
ENSG00000245552	RP11-712B9.2	chr11:95150538-95234104	+	Antisense	0.116933	1.10976	0.992827	3.2465	0.00045	0.00893118	yes	0.119796	0.488548	0.368752	2.02792	1	1	no	0.544136	1.23998	0.695844	1.18827	0.2442	0.452502	no
ENSG00000206567	AC022007.5	chr3:9958716-10011209	-	LincRNA	0.169785	1.12873	0.958945	2.73293	0.00255	0.0313242	yes	0.172579	0.373072	0.200493	1.1122	1	1	no	0.410367	0.127386	-0.282981	-1.68771	1	1	no
XLOC_009159	Novel	chr2:226619673-226639486	-	LincRNA	0.224626	1.00366	0.779034	2.15967	0.0019	0.0254613	yes	0.227852	0.237068	0.009216	0.0571996	1	1	no	0.263615	0.40523	0.141615	0.620309	1	1	no
ENSG00000281205	LINC00950	chr9:35858737-35865518	+	Antisense_upstream	0.656329	1.40261	0.746281	1.09562	0.00125	0.0189031	yes	0.665232	0.782844	0.117612	0.234866	0.53735	0.81591	no	0.862573	0.284502	-0.578071	-1.60021	0.3119	0.452502	no
XLOC_013265	Novel	chr6:23696414-23707109	+	LincRNA	0	0.716408	0.716408	inf	1	1	no	0	1.40996	1.40996	inf	0.00325	0.0330923	yes	1.53307	0.553379	-0.979691	-1.47009	0.24295	0.452502	no
XLOC_003641	Novel	chr12:115210394-115245116	+	LincRNA	0.0682978	0.773296	0.704998	3.50111	0.0013	0.0194654	yes	0.0696643	1.50854	1.43888	4.43659	0.00065	0.00999012	yes	1.64785	0.865497	-0.782353	-0.928984	0.2504	0.452502	no
ENSG00000236778	INTS6-AS1	chr13:51335772-51552364	+	Antisense	0.39503	1.04225	0.64722	1.39966	0.0008	0.0137871	yes	0.4022	1.03312	0.63092	1.36102	0.00485	0.0449751	yes	1.13895	1.17046	0.03151	0.0393724	0.9367	0.957626	no
ENSG00000246223	LINC01550	chr14:97925609-97978124	-	LincRNA	0.202281	0.825415	0.623134	2.02876	0.013	0.0986402	no	0.204691	1.46411	1.25942	2.8385	0.00295	0.0308494	yes	1.5959	0.44509	-1.15081	-1.8422	0.33425	0.455126	no
ENSG00000205054	LINC01121	chr2:45164869-45323295	-	LincRNA	0	0.594663	0.594663	inf	1	1	no	0	1.5576	1.5576	inf	5e-05	0.00127278	yes	1.69139	0.633748	-1.05764	-1.41623	0.3551	0.470152	no
ENSG00000267121	CTD-2020K17.1	chr17:45190930-45317040	-	Antisense	0.0880909	0.611499	0.523408	2.79529	0.0104	0.0844854	no	0.0896775	1.36744	1.27776	3.93059	0.0029	0.0305329	yes	1.48847	0.328645	-1.15983	-2.17923	0.30375	0.452502	no
XLOC_016163	Novel	chr8:134814171-134832026	-	LincRNA	0.548914	1.06666	0.517746	0.958451	0.00135	0.0198615	yes	0.55726	0.954645	0.397385	0.776612	0.0199	0.12414	no	1.05602	0.217157	-0.838863	-2.28183	0.2992	0.452502	no
ENSG00000247774	PCED1B-AS1	chr12:47075706-47236662	-	Antisense	0.371236	0.783423	0.412187	1.07746	0.10585	0.365006	no	0.377653	2.20674	1.82909	2.54678	0.0009	0.0126745	yes	2.41076	0.873338	-1.53742	-1.46487	0.09195	0.452502	no
ENSG00000224259	LINC01133	chr1:159961217-159979061	+	LincRNA	0.169422	0.573747	0.404325	1.7598	0.0134	0.100322	no	0.172028	1.01192	0.839892	2.55637	0.00335	0.0337992	yes	1.14484	0.646283	-0.498557	-0.824909	0.2265	0.452502	no
ENSG00000225783	MIAT	chr22:26646427-26780207	+	LincRNA	0.0454162	0.438766	0.39335	3.27217	1	1	no	0.0461964	1.14087	1.09467	4.62622	5e-05	0.00127278	yes	1.23869	0.258708	-0.979982	-2.25942	0.25095	0.452502	no
ENSG00000254586	hLncMyoD	chr11:17695021-17697471	+	LincRNA	0	0.347958	0.347958	inf	1	1	no	0	1.28772	1.28772	inf	5e-05	0.00127278	yes	1.40106	0.389436	-1.01162	-1.84706	0.12655	0.452502	no
ENSG00000236581	STARD13-AS	chr13:33103134-33350630	+	Antisense	0.228922	0.562164	0.333242	1.29614	1	1	no	0.232616	1.13654	0.903924	2.28862	5e-05	0.00127278	yes	1.23333	0.620283	-0.613047	-0.991565	0.0293	0.452502	no
XLOC_014291	Novel	chr6:163335792-163347382	-	LincRNA	1.08451	1.39002	0.30551	0.358062	0.22035	0.532904	no	1.10302	0.524991	-0.578029	-1.07109	0.00485	0.0449751	yes	0.585495	0.146376	-0.439119	-1.99998	0.29505	0.452502	no
ENSG00000239922	RP11-71N10.1	chr3:147940003-148006755	+	LincRNA	0.185485	0.426874	0.241389	1.20251	1	1	no	0.187571	2.12309	1.93552	3.50066	0.001	0.0136602	yes	2.31057	0.245463	-2.06511	-3.23468	0.26575	0.452502	no
ENSG00000235576	AC092580.4	chr2:7725800-7730705	+	LincRNA	0	0.104536	0.104536	inf	1	1	no	0	2.14187	2.14187	inf	0.0013	0.0167807	yes	2.32833	0.114745	-2.21359	-4.34279	0.0788	0.452502	no
ENSG00000259291	RP11-617F23.1	chr15:90001391-90082207	-	Antisense	34.7553	34.8437	0.0884	0.00366517	0.98745	0.996306	no	35.2574	17.2714	-17.986	-1.02954	0.0011	0.01474	yes	19.1254	4.63624	-14.4892	-2.04446	0.2951	0.452502	no
ENSG00000232295	RP11-154D6.1	chr6:71221456-71420769	-	Antisense	1.04594	0.928861	-0.117079	-0.171266	0.73755	0.911758	no	1.06201	0.174364	-0.887646	-2.60663	5e-05	0.00127278	yes	0.199436	0.231567	0.032131	0.215501	1	1	no
XLOC_012140	Novel	chr4:185575087-185578575	-	LincRNA	0.430743	0.150174	-0.280569	-1.52019	1	1	no	0.436581	1.74471	1.30813	1.99867	0.00035	0.00606601	yes	1.91811	0.106786	-1.81132	-4.16689	0.0012	0.0524615	no
XLOC_012862	Novel	chr5:68617393-68620239	-	LincRNA	0.305536	0	-0.305536	#NAME?	1	1	no	0.310629	3.80631	3.49568	3.61513	0.00335	0.0337992	yes	4.33755	0	-4.33755	#NAME?	5e-05	0.00452341	yes
XLOC_011241	Novel	chr3:195047030-195048490	-	LincRNA	2.46459	1.91429	-0.5503	-0.364537	0.41905	0.72614	no	2.51574	0.545922	-1.96982	-2.20422	0.0032	0.0327556	yes	0.607875	0.434899	-0.172976	-0.483095	0.5663	0.66341	no
XLOC_004495	Novel	chr13:102685626-102696499	+	Antisense	1.28893	0.63107	-0.65786	-1.0303	0.21335	0.524111	no	1.30683	0.202329	-1.1045	-2.6913	0.0036	0.0356248	yes	0.226127	0.708978	0.482851	1.6486	0.14655	0.452502	no
XLOC_017955	Novel	chrX:125626347-125673886	-	LincRNA	2.01644	1.32625	-0.69019	-0.604458	0.11195	0.376381	no	2.04999	0.482608	-1.56738	-2.08669	0.0013	0.0167807	yes	0.547033	0.238746	-0.308287	-1.19615	1	1	no
ENSG00000197085	NPSR1-AS1	chr7:34346511-34878332	-	Antisense	1.11085	0.223466	-0.887384	-2.31354	0.002	0.0263594	yes	1.12792	0.327599	-0.800321	-1.78366	0.14495	0.433422	no	0.372903	0.00207854	-0.370824	-7.48708	1	1	no
ENSG00000234323	RP11-308N19.1	chr9:106278391-106604795	+	LincRNA	1.09768	0.194151	-0.903529	-2.4992	0.0007	0.0125479	yes	1.1107	0.157462	-0.953238	-2.8184	0.25055	0.572786	no	0.171307	0.0629769	-0.10833	-1.44369	1	1	no
XLOC_007225	Novel	chr18:59360699-59389764	-	Sense_downstream	1.44822	0.513243	-0.934977	-1.49657	0.01655	0.115797	no	1.46991	0.210759	-1.25915	-2.80206	0.0049	0.045303	yes	0.2311	0.109625	-0.121475	-1.07594	1	1	no
ENSG00000240661	RP11-174O3.3	chr3:120349509-120367998	+	Antisense_downstream	1.01304	0	-1.01304	#NAME?	5e-05	0.0015003	yes	1.02135	0	-1.02135	#NAME?	0.00015	0.00322886	yes	0	0	0	0	1	1	no
ENSG00000234665	RP11-262H14.3	chr9:62856998-62900104	-	LincRNA	1.112	0.00915644	-1.10284	-6.92416	5e-05	0.0015003	yes	1.1243	0.342064	-0.782236	-1.71669	0.165	0.463888	no	0.381184	0	-0.381184	#NAME?	1	1	no
ENSG00000261175	CTD-2015G9.2	chr16:86722090-86741059	+	LincRNA	2.1704	1.06721	-1.10319	-1.02412	0.14375	0.427701	no	2.20144	0.618885	-1.58255	-1.8307	0.00015	0.00322886	yes	0.679093	0.0814266	-0.597666	-3.06004	0.23225	0.452502	no
XLOC_014310	Novel	chr6:170077288-170126661	-	LincRNA	1.69845	0.389901	-1.30855	-2.12304	0.00135	0.0198615	yes	1.718	0.540385	-1.17762	-1.66867	0.08835	0.329572	no	0.607602	0.0968686	-0.510733	-2.64902	0.2795	0.452502	no
XLOC_012977	Novel	chr5:127680748-127697162	-	LincRNA	1.62624	0.239791	-1.38645	-2.76169	5e-05	0.0015003	yes	1.64663	1.3899	-0.25673	-0.244532	0.638	0.869908	no	1.56754	0.0901067	-1.47743	-4.12072	0.2377	0.452502	no
XLOC_007068	Novel	chr18:11309948-11339256	-	LincRNA	3.83382	2.14636	-1.68746	-0.83689	0.0841	0.320023	no	3.87489	0.51329	-3.3616	-2.91631	0.00135	0.017225	yes	0.575745	0.0317149	-0.54403	-4.1822	1	1	no
XLOC_004101	Novel	chr12:101525046-101527609	-	LincRNA	2.57447	0.801479	-1.77299	-1.68354	0.0042	0.0451299	yes	2.60541	1.84913	-0.75628	-0.494659	0.4482	0.751956	no	2.1079	0.897923	-1.20998	-1.23114	0.10805	0.452502	no
XLOC_013774	Novel	chr6:796640-831086	-	LincRNA	2.50337	0.686996	-1.81637	-1.8655	5e-05	0.0015003	yes	2.53614	2.93518	0.39904	0.210815	0.61385	0.859312	no	3.33087	0.118239	-3.21263	-4.81611	0.2466	0.452502	no
ENSG00000234899	SOX9-AS1	chr17:72021850-72237203	-	Antisense	9.71505	6.63829	-3.07676	-0.54941	0.18745	0.488845	no	9.8607	2.67268	-7.18802	-1.8834	0.00065	0.00999012	yes	2.95803	1.14933	-1.8087	-1.36384	0.29555	0.452502	no
ENSG00000233593	RP4-665J23.1	chr1:90782985-90851650	-	LincRNA	4.68352	1.4492	-3.23432	-1.69234	0.0012	0.0184036	yes	4.75295	2.55411	-2.19884	-0.896005	0.07375	0.294867	no	2.85768	1.6268	-1.23088	-0.812811	0.18435	0.452502	no
ENSG00000205106	DKFZp779M0652	chr11:45771431-45772358	+	LincRNA	4.93272	1.39438	-3.53834	-1.82276	0.0009	0.0149997	yes	5.00671	2.0331	-2.97361	-1.30018	0.01655	0.109933	no	2.27386	1.56541	-0.70845	-0.538607	0.438	0.54501	no
ENSG00000272335	RP11-53O19.3	chr5:44826075-44828592	+	LincRNA	8.60366	5.04216	-3.5615	-0.770908	0.00415	0.044751	yes	8.73763	4.82439	-3.91324	-0.856896	0.01255	0.0900493	no	5.43741	0.703986	-4.73342	-2.9493	0.0001	0.00786482	yes
XLOC_007880	Novel	chr2:82825924-82839481	+	LincRNA	4.36459	0.771722	-3.59287	-2.49969	5e-05	0.0015003	yes	4.42021	3.08994	-1.33027	-0.516538	0.299	0.623417	no	3.402	0.158119	-3.24388	-4.4273	0.2468	0.452502	no
XLOC_012320	Novel	chr5:79547719-79585852	+	LincRNA	4.9425	0.560131	-4.38237	-3.14141	5e-05	0.0015003	yes	5.00815	3.42971	-1.57844	-0.546192	0.17025	0.471731	no	3.82011	0.22041	-3.5997	-4.11535	0.25535	0.452502	no
XLOC_002869	Novel	chr11:92225138-92309752	+	LincRNA	4.68723	0	-4.68723	#NAME?	0.00045	0.00893118	yes	4.73528	0	-4.73528	#NAME?	0.00425	0.0405532	yes	0	0	0	0	1	1	no
ENSG00000261616	RP11-6O2.3	chr15:99136322-99251223	+	Antisense	9.14836	3.82425	-5.32411	-1.25834	0.0007	0.0125479	yes	9.26517	6.25133	-3.01384	-0.567653	0.156	0.451039	no	7.0141	0.510917	-6.50318	-3.7791	0.26125	0.452502	no
XLOC_005117	Novel	chr14:34549876-34554914	-	LincRNA	7.623	1.7741	-5.8489	-2.10327	0.0048	0.0496447	yes	7.78222	2.17307	-5.60915	-1.84045	0.0418	0.206888	no	2.36967	1.97748	-0.39219	-0.261022	0.7622	0.831187	no
ENSG00000247516	MIR4458HG	chr5:8333480-8463095	+	LincRNA	13.7797	7.12063	-6.65907	-0.952471	0.00445	0.0471489	yes	13.9777	7.66163	-6.31607	-0.867406	0.01915	0.121221	no	8.45576	1.24463	-7.21113	-2.76422	0.2717	0.452502	no
ENSG00000267194	RP1-193H18.2	chr17:69551357-69553861	+	LincRNA	24.9361	18.0457	-6.8904	-0.466581	0.0334	0.181241	no	25.2796	10.7789	-14.5007	-1.22976	5e-05	0.00127278	yes	12.1015	2.52664	-9.57486	-2.25989	0.0003	0.0184129	yes
ENSG00000254343	RP11-760H22.2	chr8:120052179-120056201	+	Sense_upstream	29.8387	14.9134	-14.9253	-1.00058	0.00405	0.0440166	yes	30.2622	17.5197	-12.7425	-0.788538	0.0391	0.198085	no	19.5523	3.44036	-16.1119	-2.50671	0.27085	0.452502	no
ENSG00000204460	AC079586.1	chr2:129242172-129273848	-	LincRNA	18.1596	0.286677	-17.8729	-5.98517	5e-05	0.0015003	yes	18.3792	3.29172	-15.0875	-2.48116	5e-05	0.00127278	yes	3.76498	0.11657	-3.64841	-5.01337	0.0007	0.0339186	yes
ENSG00000214194	LINC00998	chr7:113100662-113146330	-	LincRNA	54.7409	32.9684	-21.7725	-0.731534	0.00155	0.021953	yes	55.5564	37.3501	-18.2063	-0.572841	0.0372	0.191789	no	41.649	7.57069	-34.0783	-2.45979	0.2895	0.452502	no
ENSG00000250978	RP11-357D18.1	chr5:67379377-67902600	-	LincRNA	39.9302	4.50677	-35.4234	-3.14731	5e-05	0.0015003	yes	40.4357	17.9963	-22.4394	-1.16793	0.0007	0.0106007	yes	19.8953	0.509876	-19.3854	-5.28614	0.2529	0.452502	no
ENSG00000278445	RP11-255P5.3	chr13:102903338-102904000	+	LincRNA	40.2959	1.41481	-38.8811	-4.83195	5e-05	0.0015003	yes	40.8072	68.0824	27.2752	0.738457	0.0509	0.233002	no	77.4738	1.60182	-75.872	-5.59593	5e-05	0.00452341	yes
ENSG00000203875	SNHG5	chr6:85660949-85678736	-	LincRNA	182.566	83.5683	-98.9977	-1.12739	0.0002	0.00474469	yes	185.499	201.492	15.993	0.119307	0.72705	0.912024	no	225.702	6.77572	-218.926	-5.0579	0.23435	0.452502	no
